# Supplementary material for: De novo RNA-Seq Analysis of the Venus Clam, Cyclina sinensis, and the Identification of Immune-Related Genes
Source: PLoS One. 2015 Apr 8;10(4):e0123296. doi: 10.1371/journal.pone.0123296 (PMC4390376; doi:10.1371/journal.pone.0123296)
Supplement: S1 Table — (XLS) [file pone.0123296.s001.xls]

geneID	geneLength	M_rawfragments(5570554)	M_FPKM	T_rawfragments(4647132)	T_FPKM	Nr-ID	Nr-annotation	Nt-ID	Nt-annotation	Swissprot-ID	Swissprot-annotation	KO_id	ko_definition	GO-BiologicalProcess	GO-MolecularFunction	Go-CellularComponent
CL1.Contig1_sinensis	609	9	2.6529	6	2.1201	--	--	--	--	--	--	--	--	-	-	-
CL10.Contig1_sinensis	259	0	0.0000	1	0.8308	--	--	--	--	--	--	--	--	-	-	-
CL10.Contig2_sinensis	250	1	0.7181	1	0.8607	--	--	--	--	--	--	--	--	-	-	-
CL100.Contig1_sinensis	1951	8	0.7361	8	0.8824	gi|443721783|gb|ELU10963.1|	hypothetical protein CAPTEDRAFT_109432 [Capitella teleta]	--	--	sp|Q6P3W7|SCYL2_HUMAN	SCY1-like protein 2 OS=Homo sapiens GN=SCYL2 PE=1 SV=1	K08876	SCY1-like	GO:2000286//receptor internalization involved in canonical Wnt receptor signaling pathway;GO:0090090//negative regulation of canonical Wnt receptor signaling pathway;GO:2000370//positive regulation of clathrin-mediated endocytosis;GO:0006468//protein phosphorylation;GO:0008333//endosome to lysosome transport;GO:0002092//positive regulation of receptor internalization	GO:0005102//receptor binding;GO:0008270//zinc ion binding;GO:0004672//protein kinase activity;GO:0003676//nucleic acid binding;GO:0005524//ATP binding	GO:0016020//membrane;GO:0031410//cytoplasmic vesicle;GO:0005768//endosome
CL100.Contig2_sinensis	2315	13	1.0081	5	0.4648	gi|443721783|gb|ELU10963.1|	hypothetical protein CAPTEDRAFT_109432 [Capitella teleta]	--	--	sp|Q6P3W7|SCYL2_HUMAN	SCY1-like protein 2 OS=Homo sapiens GN=SCYL2 PE=1 SV=1	K08876	SCY1-like	GO:2000286//receptor internalization involved in canonical Wnt receptor signaling pathway;GO:0090090//negative regulation of canonical Wnt receptor signaling pathway;GO:2000370//positive regulation of clathrin-mediated endocytosis;GO:0008333//endosome to lysosome transport;GO:0002092//positive regulation of receptor internalization	GO:1901363;GO:0016772//transferase activity, transferring phosphorus-containing groups;GO:0005102//receptor binding;GO:0043167//ion binding;GO:0097159//organic cyclic compound binding	GO:0043231//intracellular membrane-bounded organelle;GO:0044444//cytoplasmic part
CL1000.Contig1_sinensis	302	0	0.0000	3	2.1376	--	--	--	--	--	--	--	--	-	-	-
CL1000.Contig2_sinensis	344	1	0.5218	2	1.2511	--	--	--	--	--	--	--	--	-	-	-
CL10000.Contig1_sinensis	4651	225	8.6844	152	7.0325	gi|443727332|gb|ELU14135.1|	hypothetical protein CAPTEDRAFT_176445 [Capitella teleta]	gi|390331526|ref|XM_776943.3|	PREDICTED: Strongylocentrotus purpuratus glycerol-3-phosphate dehydrogenase, mitochondrial-like (LOC576660), mRNA	sp|A6QLU1|GPDM_BOVIN	Glycerol-3-phosphate dehydrogenase, mitochondrial OS=Bos taurus GN=GPD2 PE=2 SV=1	K00111	glycerol-3-phosphate dehydrogenase [EC:1.1.5.3]	GO:0006072//glycerol-3-phosphate metabolic process;GO:0055114//oxidation-reduction process	GO:0004369;GO:0005509//calcium ion binding;GO:0032440//2-alkenal reductase [NAD(P)] activity;GO:0004368//glycerol-3-phosphate dehydrogenase activity	GO:0009331//glycerol-3-phosphate dehydrogenase complex
CL10000.Contig2_sinensis	4547	275	10.8570	172	8.1399	gi|443727332|gb|ELU14135.1|	hypothetical protein CAPTEDRAFT_176445 [Capitella teleta]	gi|390331526|ref|XM_776943.3|	PREDICTED: Strongylocentrotus purpuratus glycerol-3-phosphate dehydrogenase, mitochondrial-like (LOC576660), mRNA	sp|A6QLU1|GPDM_BOVIN	Glycerol-3-phosphate dehydrogenase, mitochondrial OS=Bos taurus GN=GPD2 PE=2 SV=1	K00111	glycerol-3-phosphate dehydrogenase [EC:1.1.5.3]	GO:0006072//glycerol-3-phosphate metabolic process;GO:0055114//oxidation-reduction process	GO:0004369;GO:0005509//calcium ion binding;GO:0032440//2-alkenal reductase [NAD(P)] activity;GO:0004368//glycerol-3-phosphate dehydrogenase activity	GO:0009331//glycerol-3-phosphate dehydrogenase complex
CL10001.Contig1_sinensis	503	9	3.2120	1	0.4278	--	--	--	--	--	--	--	--	-	-	-
CL10003.Contig1_sinensis	277	3	1.9442	6	4.6611	--	--	--	--	--	--	--	--	-	-	-
CL10004.Contig1_sinensis	3389	493	26.1142	427	27.1126	gi|405973025|gb|EKC37762.1|	Coatomer subunit delta [Crassostrea gigas]	gi|345482476|ref|XM_001608095.2|	PREDICTED: Nasonia vitripennis coatomer subunit alpha (copd), mRNA	sp|P53619|COPD_BOVIN	Coatomer subunit delta OS=Bos taurus GN=ARCN1 PE=1 SV=1	--	--	GO:0008344//adult locomotory behavior;GO:0043473//pigmentation;GO:0006890//retrograde vesicle-mediated transport, Golgi to ER;GO:0006891//intra-Golgi vesicle-mediated transport;GO:0021691//cerebellar Purkinje cell layer maturation;GO:0006886//intracellular protein transport	GO:0005515//protein binding	GO:0030126//COPI vesicle coat;GO:0030131//clathrin adaptor complex;GO:0005783//endoplasmic reticulum
CL10005.Contig1_sinensis	699	7	1.7977	7	2.1549	gi|405953806|gb|EKC21396.1|	UPF0586 protein C9orf41-like protein [Crassostrea gigas]	--	--	sp|Q8N4J0|CI041_HUMAN	UPF0586 protein C9orf41 OS=Homo sapiens GN=C9orf41 PE=1 SV=1	--	--	-	-	-
CL10005.Contig2_sinensis	702	5	1.2786	14	4.2915	gi|405953806|gb|EKC21396.1|	UPF0586 protein C9orf41-like protein [Crassostrea gigas]	--	--	sp|Q8N4J0|CI041_HUMAN	UPF0586 protein C9orf41 OS=Homo sapiens GN=C9orf41 PE=1 SV=1	--	--	-	-	-
CL10006.Contig1_sinensis	2328	323	24.9070	402	37.1585	gi|443717941|gb|ELU08778.1|	hypothetical protein CAPTEDRAFT_183959 [Capitella teleta]	gi|408474489|gb|JX462606.1|	Solen grandis proteasome 26S subunit mRNA, partial cds	sp|P62198|PRS8_RAT	26S protease regulatory subunit 8 OS=Rattus norvegicus GN=Psmc5 PE=1 SV=1	K03066	26S proteasome regulatory subunit T6	GO:0043161//proteasomal ubiquitin-dependent protein catabolic process	GO:0008233//peptidase activity;GO:0017111//nucleoside-triphosphatase activity;GO:0031531//thyrotropin-releasing hormone receptor binding;GO:0005524//ATP binding;GO:0008134//transcription factor binding	GO:0022624//proteasome accessory complex;GO:0005737//cytoplasm;GO:0005634//nucleus
CL10007.Contig1_sinensis	535	7	2.3488	5	2.0111	gi|405958885|gb|EKC24968.1|	Nucleosome-remodeling factor subunit BPTF [Crassostrea gigas]	--	--	sp|Q3UWM4|KDM7_MOUSE	Lysine-specific demethylase 7 OS=Mus musculus GN=Jhdm1d PE=2 SV=2	K11445	JmjC domain-containing histone demethylation protein 1D/E/F	-	-	-
CL10008.Contig1_sinensis	1762	53	5.3997	49	5.9842	gi|241720809|ref|XP_002413627.1|	TraB domain-containing protein, putative [Ixodes scapularis] >gi|215507443|gb|EEC16935.1| TraB domain-containing protein, putative [Ixodes scapularis]	--	--	sp|Q9H4I3|TRABD_HUMAN	TraB domain-containing protein OS=Homo sapiens GN=TRABD PE=1 SV=1	--	--	-	-	-
CL10008.Contig2_sinensis	1803	44	4.3809	32	3.8192	gi|241720809|ref|XP_002413627.1|	TraB domain-containing protein, putative [Ixodes scapularis] >gi|215507443|gb|EEC16935.1| TraB domain-containing protein, putative [Ixodes scapularis]	--	--	sp|Q9H4I3|TRABD_HUMAN	TraB domain-containing protein OS=Homo sapiens GN=TRABD PE=1 SV=1	--	--	-	-	-
CL10009.Contig1_sinensis	608	101	29.8208	37	13.0952	--	--	--	--	--	--	--	--	-	-	-
CL1001.Contig1_sinensis	553	113	36.6822	59	22.9584	--	--	--	--	--	--	--	--	-	-	-
CL10010.Contig1_sinensis	646	8	2.2231	8	2.6648	gi|260819040|ref|XP_002604690.1|	hypothetical protein BRAFLDRAFT_228800 [Branchiostoma floridae] >gi|229290018|gb|EEN60701.1| hypothetical protein BRAFLDRAFT_228800 [Branchiostoma floridae]	--	--	sp|Q96S55|WRIP1_HUMAN	ATPase WRNIP1 OS=Homo sapiens GN=WRNIP1 PE=1 SV=2	K07478	putative ATPase	GO:0000731//DNA synthesis involved in DNA repair;GO:0030174//regulation of DNA-dependent DNA replication initiation;GO:0006200//ATP catabolic process	GO:0042802//identical protein binding;GO:0016887//ATPase activity	GO:0005730//nucleolus;GO:0048471//perinuclear region of cytoplasm;GO:0005739//mitochondrion
CL10011.Contig1_sinensis	302	0	0.0000	2	1.4251	--	--	--	--	--	--	--	--	-	-	-
CL10011.Contig2_sinensis	1323	50	6.7844	89	14.4759	gi|237843615|ref|XP_002371105.1|	MmgE/PrpD family domain containing protein [Toxoplasma gondii ME49] >gi|84620824|gb|ABC59526.1| 2-methylcitrate dehydratase [Toxoplasma gondii] >gi|211968769|gb|EEB03965.1| MmgE/PrpD family domain containing protein [Toxoplasma gondii ME49]	--	--	sp|Q9UF83|YM012_HUMAN	Uncharacterized protein DKFZp434B061 OS=Homo sapiens PE=2 SV=2	K10955	intestinal mucin-2	GO:0071704;GO:0044237//cellular metabolic process;GO:0044710;GO:0044238//primary metabolic process	GO:0003824//catalytic activity	-
CL10012.Contig1_sinensis	822	71	15.5056	42	10.9949	--	--	--	--	--	--	--	--	-	-	-
CL10013.Contig1_sinensis	301	4	2.3856	0	0.0000	--	--	--	--	--	--	--	--	-	-	-
CL10014.Contig1_sinensis	366	3	1.4714	0	0.0000	--	--	--	--	--	--	--	--	-	-	-
CL10014.Contig2_sinensis	793	38	8.6022	15	4.0704	--	--	--	--	--	--	--	--	-	-	-
CL10015.Contig1_sinensis	346	1	0.5188	0	0.0000	--	--	--	--	--	--	--	--	-	-	-
CL10015.Contig2_sinensis	361	2	0.9945	1	0.5961	--	--	--	--	--	--	--	--	-	-	-
CL10016.Contig1_sinensis	3788	122	5.7816	114	6.4760	gi|405975166|gb|EKC39751.1|	Trafficking protein particle complex subunit 9 [Crassostrea gigas]	--	--	sp|Q3U0M1|TPPC9_MOUSE	Trafficking protein particle complex subunit 9 OS=Mus musculus GN=Trappc9 PE=1 SV=2	--	--	-	-	-
CL10016.Contig2_sinensis	354	1	0.5071	0	0.0000	--	--	--	--	--	--	--	--	-	-	-
CL10017.Contig1_sinensis	4896	170	6.2332	87	3.8238	gi|405956937|gb|EKC23179.1|	C-myc promoter-binding protein [Crassostrea gigas]	gi|326669654|ref|XM_001919955.3|	PREDICTED: Danio rerio similar to DENN/MADD domain containing 4C (LOC558626), mRNA	sp|Q7Z401|MYCPP_HUMAN	C-myc promoter-binding protein OS=Homo sapiens GN=DENND4A PE=1 SV=2	K12861	pre-mRNA-splicing factor SPF27	-	-	-
CL10017.Contig2_sinensis	6435	244	6.8068	137	4.5813	gi|405956937|gb|EKC23179.1|	C-myc promoter-binding protein [Crassostrea gigas]	gi|326669654|ref|XM_001919955.3|	PREDICTED: Danio rerio similar to DENN/MADD domain containing 4C (LOC558626), mRNA	sp|Q7Z401|MYCPP_HUMAN	C-myc promoter-binding protein OS=Homo sapiens GN=DENND4A PE=1 SV=2	K12861	pre-mRNA-splicing factor SPF27	-	-	-
CL10018.Contig1_sinensis	451	1	0.3980	6	2.8628	--	--	--	--	--	--	--	--	-	-	-
CL10019.Contig1_sinensis	1220	13	1.9129	13	2.2930	--	--	--	--	--	--	--	--	-	-	-
CL1002.Contig1_sinensis	1537	25	2.9199	7	0.9800	gi|126697316|gb|ABO26615.1|	selanocystein lyase [Haliotis discus discus]	gi|291234888|ref|XM_002737335.1|	PREDICTED: Saccoglossus kowalevskii CG12264-like (LOC100374989), mRNA	sp|Q9JLI6|SCLY_MOUSE	Selenocysteine lyase OS=Mus musculus GN=Scly PE=1 SV=1	K01763	selenocysteine lyase [EC:4.4.1.16]	-	GO:0016829//lyase activity	GO:0005737//cytoplasm
CL1002.Contig2_sinensis	1679	22	2.3522	8	1.0253	gi|126697316|gb|ABO26615.1|	selanocystein lyase [Haliotis discus discus]	gi|291234888|ref|XM_002737335.1|	PREDICTED: Saccoglossus kowalevskii CG12264-like (LOC100374989), mRNA	sp|Q9JLI6|SCLY_MOUSE	Selenocysteine lyase OS=Mus musculus GN=Scly PE=1 SV=1	K01763	selenocysteine lyase [EC:4.4.1.16]	GO:0006520//cellular amino acid metabolic process	GO:0016829//lyase activity	GO:0005737//cytoplasm
CL10020.Contig1_sinensis	1473	12	1.4624	33	4.8209	--	--	--	--	--	--	--	--	-	-	-
CL10020.Contig2_sinensis	473	8	3.0362	3	1.3648	--	--	--	--	--	--	--	--	-	-	-
CL10023.Contig1_sinensis	2828	70	4.4434	30	2.2827	gi|158296890|ref|XP_555219.3|	AGAP008244-PA [Anopheles gambiae str. PEST] >gi|157014929|gb|EAL39610.3| AGAP008244-PA [Anopheles gambiae str. PEST]	--	--	sp|Q9NZW4|DSPP_HUMAN	Dentin sialophosphoprotein OS=Homo sapiens GN=DSPP PE=1 SV=2	K11498	centromeric protein E	-	-	-
CL10023.Contig2_sinensis	668	5	1.3437	4	1.2885	--	--	--	--	--	--	--	--	-	-	-
CL10024.Contig1_sinensis	1808	39	3.8723	45	5.3559	gi|443697514|gb|ELT97954.1|	hypothetical protein CAPTEDRAFT_184542 [Capitella teleta]	--	--	sp|Q3UF64|RNFT2_MOUSE	RING finger and transmembrane domain-containing protein 2 OS=Mus musculus GN=Rnft2 PE=2 SV=2	K10636	autocrine motility factor receptor [EC:6.3.2.19]	-	-	-
CL10025.Contig1_sinensis	1432	60	7.5216	59	8.8659	--	--	--	--	--	--	--	--	-	-	-
CL10026.Contig1_sinensis	4175	365	15.6942	298	15.3594	gi|225542786|gb|ACN91276.1|	dentin sialophosphoprotein precursor [Bos taurus]	gi|40949624|gb|AC137525.3|	Mus musculus BAC clone RP23-68H24 from chromosome 3, complete sequence	sp|Q9NZW4|DSPP_HUMAN	Dentin sialophosphoprotein OS=Homo sapiens GN=DSPP PE=1 SV=2	--	--	-	-	-
CL10027.Contig1_sinensis	262	11	7.5369	7	5.7493	--	--	--	--	--	--	--	--	-	-	-
CL10027.Contig2_sinensis	1299	475	65.6426	373	61.7895	gi|405969505|gb|EKC34473.1|	Toll-interacting protein [Crassostrea gigas]	--	--	sp|A2RUW1|TOLIP_RAT	Toll-interacting protein OS=Rattus norvegicus GN=Tollip PE=2 SV=1	K05402	toll-interacting protein	GO:0050896//response to stimulus;GO:0033235//positive regulation of protein sumoylation;GO:0016310//phosphorylation	GO:0032183//SUMO binding;GO:0031624//ubiquitin conjugating enzyme binding;GO:0031625//ubiquitin protein ligase binding;GO:0005150//interleukin-1, Type I receptor binding	GO:0016604//nuclear body;GO:0048471//perinuclear region of cytoplasm
CL10028.Contig1_sinensis	518	3	1.0397	3	1.2463	--	--	--	--	--	--	--	--	-	-	-
CL10028.Contig2_sinensis	505	4	1.4219	2	0.8522	--	--	--	--	--	--	--	--	-	-	-
CL10029.Contig1_sinensis	947	4	0.7582	5	1.1361	gi|405957063|gb|EKC23300.1|	Proline-rich protein 12 [Crassostrea gigas]	--	--	sp|Q2KHR3|QSER1_HUMAN	Glutamine and serine-rich protein 1 OS=Homo sapiens GN=QSER1 PE=1 SV=3	--	--	-	-	-
CL10029.Contig2_sinensis	1600	35	3.9269	25	3.3623	gi|405957063|gb|EKC23300.1|	Proline-rich protein 12 [Crassostrea gigas]	--	--	sp|Q2KHR3|QSER1_HUMAN	Glutamine and serine-rich protein 1 OS=Homo sapiens GN=QSER1 PE=1 SV=3	--	--	-	-	-
CL1003.Contig1_sinensis	1027	17	2.9715	11	2.3048	--	--	--	--	--	--	--	--	-	-	-
CL10030.Contig1_sinensis	251	5	3.5760	6	5.1439	--	--	--	--	--	--	--	--	-	-	-
CL10031.Contig1_sinensis	356	9	4.5383	5	3.0223	--	--	--	--	--	--	--	--	-	-	-
CL10031.Contig2_sinensis	301	9	5.3676	6	4.2894	--	--	--	--	--	--	--	--	-	-	-
CL10033.Contig1_sinensis	727	6	1.4816	1	0.2960	gi|390358979|ref|XP_795021.3|	PREDICTED: probable indole-3-acetic acid-amido synthetase GH3.8-like [Strongylocentrotus purpuratus]	--	--	sp|Q8N2G8|GHDC_HUMAN	GH3 domain-containing protein OS=Homo sapiens GN=GHDC PE=1 SV=2	--	--	-	-	-
CL10034.Contig1_sinensis	1273	9	1.2692	7	1.1833	gi|405972172|gb|EKC36958.1|	DnaJ-like protein subfamily B member 1 [Crassostrea gigas]	--	--	sp|A4FUE7|ZC21A_BOVIN	Zinc finger C2HC domain-containing protein 1A OS=Bos taurus GN=ZC2HC1A PE=2 SV=1	--	--	-	-	-
CL10034.Contig2_sinensis	1634	12	1.3184	7	0.9219	gi|405972172|gb|EKC36958.1|	DnaJ-like protein subfamily B member 1 [Crassostrea gigas]	--	--	sp|A4FUE7|ZC21A_BOVIN	Zinc finger C2HC domain-containing protein 1A OS=Bos taurus GN=ZC2HC1A PE=2 SV=1	--	--	-	-	-
CL10035.Contig1_sinensis	544	147	48.5087	89	35.2051	--	--	--	--	--	--	--	--	-	-	-
CL10036.Contig1_sinensis	835	42	9.0295	26	6.7004	--	--	--	--	--	--	--	--	-	-	-
CL10036.Contig2_sinensis	803	34	7.6009	21	5.6275	--	--	--	--	--	--	--	--	-	-	-
CL10037.Contig1_sinensis	1465	115	14.0916	49	7.1974	--	--	--	--	--	--	--	--	-	-	-
CL10037.Contig2_sinensis	1428	98	12.3197	36	5.4249	--	--	--	--	--	--	--	--	-	-	-
CL10038.Contig1_sinensis	322	5	2.7875	4	2.6731	--	--	--	--	--	--	--	--	-	-	-
CL10039.Contig1_sinensis	250	1	0.7181	1	0.8607	--	--	--	--	--	--	--	--	-	-	-
CL10039.Contig2_sinensis	432	4	1.6622	1	0.4981	--	--	--	--	--	--	--	--	-	-	-
CL1004.Contig1_sinensis	2401	62	4.6355	31	2.7783	gi|291221353|ref|XP_002730686.1|	PREDICTED: mitogen-activated protein kinase kinase kinase 7 interacting protein 2-like [Saccoglossus kowalevskii]	--	--	sp|Q7ZXH3|TAB3_XENLA	Mitogen-activated protein kinase kinase kinase 7-interacting protein 3 homolog OS=Xenopus laevis GN=map3k7ip3 PE=2 SV=1	K12793	TAK1-binding protein 3	-	-	-
CL1004.Contig2_sinensis	2548	57	4.0158	33	2.7870	gi|291221353|ref|XP_002730686.1|	PREDICTED: mitogen-activated protein kinase kinase kinase 7 interacting protein 2-like [Saccoglossus kowalevskii]	--	--	sp|Q7ZXH3|TAB3_XENLA	Mitogen-activated protein kinase kinase kinase 7-interacting protein 3 homolog OS=Xenopus laevis GN=map3k7ip3 PE=2 SV=1	K12793	TAK1-binding protein 3	-	-	-
CL1004.Contig3_sinensis	770	6	1.3988	5	1.3973	--	--	--	--	--	--	--	--	-	-	-
CL10040.Contig1_sinensis	601	6	1.7922	2	0.7161	gi|405957597|gb|EKC23797.1|	Reelin [Crassostrea gigas]	gi|354780483|gb|JN944984.1|	Mus musculus targeted non-conditional, lacZ-tagged mutant allele Reln:tm1e(KOMP)Ucd tm1e(KOMP)Wtsi; transgenic	sp|P78509|RELN_HUMAN	Reelin OS=Homo sapiens GN=RELN PE=1 SV=3	K06249	reelin [EC:3.4.21.-]	GO:0044093;GO:0007268//synaptic transmission;GO:0031175//neuron projection development;GO:0008104//protein localization;GO:0044260;GO:0009967//positive regulation of signal transduction;GO:0019538//protein metabolic process;GO:0007166//cell surface receptor signaling pathway;GO:0051960//regulation of nervous system development;GO:0007417//central nervous system development;GO:0065008;GO:0035556//…	-	-
CL10040.Contig2_sinensis	899	15	2.9953	7	1.6755	gi|405957597|gb|EKC23797.1|	Reelin [Crassostrea gigas]	gi|354780483|gb|JN944984.1|	Mus musculus targeted non-conditional, lacZ-tagged mutant allele Reln:tm1e(KOMP)Ucd tm1e(KOMP)Wtsi; transgenic	sp|P78509|RELN_HUMAN	Reelin OS=Homo sapiens GN=RELN PE=1 SV=3	K06249	reelin [EC:3.4.21.-]	GO:0050804//regulation of synaptic transmission;GO:0044093;GO:0007420//brain development;GO:0018108//peptidyl-tyrosine phosphorylation;GO:0031175//neuron projection development;GO:0051179//localization;GO:0009967//positive regulation of signal transduction;GO:0000904//cell morphogenesis involved in differentiation;GO:0001934//positive regulation of protein phosphorylation;GO:0007166//cell surface…	GO:0005488//binding	-
CL10041.Contig1_sinensis	250	2	1.4361	0	0.0000	--	--	--	--	--	--	--	--	-	-	-
CL10041.Contig2_sinensis	750	8	1.9148	3	0.8607	--	--	--	--	--	--	--	--	-	-	-
CL10042.Contig1_sinensis	713	14	3.5248	11	3.3198	gi|157139756|ref|XP_001647587.1|	xaa-pro aminopeptidase [Aedes aegypti] >gi|108866125|gb|EAT32255.1| AAEL015629-PA [Aedes aegypti]	--	--	sp|Q9NQW7|XPP1_HUMAN	Xaa-Pro aminopeptidase 1 OS=Homo sapiens GN=XPNPEP1 PE=1 SV=3	K01262	Xaa-Pro aminopeptidase [EC:3.4.11.9]	GO:0006508//proteolysis	GO:0070006//metalloaminopeptidase activity	GO:0005829//cytosol
CL10043.Contig1_sinensis	437	31	12.7345	33	16.2498	--	--	--	--	--	--	--	--	-	-	-
CL10044.Contig1_sinensis	830	7	1.5140	6	1.5556	--	--	--	--	--	--	--	--	-	-	-
CL10045.Contig1_sinensis	250	0	0.0000	2	1.7215	gi|390363059|ref|XP_795254.3|	PREDICTED: uncharacterized protein LOC590562 [Strongylocentrotus purpuratus]	--	--	--	--	--	--	-	-	-
CL10046.Contig1_sinensis	1776	201	20.3168	100	12.1164	gi|344244883|gb|EGW00987.1|	Putative transmembrane protein LOC401397 [Cricetulus griseus]	--	--	sp|A4D0T7|YG055_HUMAN	Putative transmembrane protein LOC401397 OS=Homo sapiens PE=5 SV=1	--	--	-	-	-
CL10046.Contig2_sinensis	425	3	1.2672	1	0.5063	--	--	--	--	--	--	--	--	-	-	-
CL10047.Contig1_sinensis	250	0	0.0000	2	1.7215	--	--	--	--	--	--	--	--	-	-	-
CL10047.Contig2_sinensis	298	0	0.0000	5	3.6105	--	--	--	--	--	--	--	--	-	-	-
CL10049.Contig1_sinensis	1218	36	5.3059	23	4.0635	gi|148236867|ref|NP_001087878.1|	cell division cycle protein 123 homolog [Xenopus laevis] >gi|82180946|sp|Q641C9.1|CD123_XENLA RecName: Full=Cell division cycle protein 123 homolog >gi|51950171|gb|AAH82408.1| MGC82051 protein [Xenopus laevis]	--	--	sp|Q641C9|CD123_XENLA	Cell division cycle protein 123 homolog OS=Xenopus laevis GN=cdc123 PE=2 SV=1	--	--	GO:0007049//cell cycle	-	-
CL10049.Contig2_sinensis	913	18	3.5392	11	2.5926	gi|260798456|ref|XP_002594216.1|	hypothetical protein BRAFLDRAFT_117626 [Branchiostoma floridae] >gi|229279449|gb|EEN50227.1| hypothetical protein BRAFLDRAFT_117626 [Branchiostoma floridae]	--	--	sp|Q641C9|CD123_XENLA	Cell division cycle protein 123 homolog OS=Xenopus laevis GN=cdc123 PE=2 SV=1	--	--	-	-	-
CL1005.Contig1_sinensis	1116	4	0.6434	2	0.3856	gi|405958291|gb|EKC24433.1|	Nicotinate phosphoribosyltransferase [Crassostrea gigas]	--	--	sp|Q9VQX4|PNCB_DROME	Nicotinate phosphoribosyltransferase OS=Drosophila melanogaster GN=CG3714 PE=2 SV=2	K00763	nicotinate phosphoribosyltransferase [EC:2.4.2.11]	GO:0019358//nicotinate nucleotide salvage;GO:0009435//NAD biosynthetic process	GO:0004516//nicotinate phosphoribosyltransferase activity;GO:0004514//nicotinate-nucleotide diphosphorylase (carboxylating) activity	GO:0005737//cytoplasm
CL1005.Contig2_sinensis	1806	3	0.2982	14	1.6681	gi|405958291|gb|EKC24433.1|	Nicotinate phosphoribosyltransferase [Crassostrea gigas]	gi|383862726|ref|XM_003706787.1|	PREDICTED: Megachile rotundata nicotinate phosphoribosyltransferase-like, transcript variant 2 (LOC100876628), mRNA	sp|Q9VQX4|PNCB_DROME	Nicotinate phosphoribosyltransferase OS=Drosophila melanogaster GN=CG3714 PE=2 SV=2	K00763	nicotinate phosphoribosyltransferase [EC:2.4.2.11]	GO:0019358//nicotinate nucleotide salvage;GO:0009435//NAD biosynthetic process	GO:0004516//nicotinate phosphoribosyltransferase activity;GO:0004514//nicotinate-nucleotide diphosphorylase (carboxylating) activity	GO:0005737//cytoplasm
CL1005.Contig3_sinensis	462	1	0.3886	4	1.8631	gi|405972952|gb|EKC37694.1|	Plastin-3 [Crassostrea gigas]	--	--	sp|Q9VQX4|PNCB_DROME	Nicotinate phosphoribosyltransferase OS=Drosophila melanogaster GN=CG3714 PE=2 SV=2	K00763	nicotinate phosphoribosyltransferase [EC:2.4.2.11]	GO:0019358//nicotinate nucleotide salvage;GO:0009435//NAD biosynthetic process	GO:0004516//nicotinate phosphoribosyltransferase activity;GO:0004514//nicotinate-nucleotide diphosphorylase (carboxylating) activity	GO:0005737//cytoplasm
CL1005.Contig4_sinensis	1833	9	0.8814	11	1.2914	gi|405958291|gb|EKC24433.1|	Nicotinate phosphoribosyltransferase [Crassostrea gigas]	gi|383862726|ref|XM_003706787.1|	PREDICTED: Megachile rotundata nicotinate phosphoribosyltransferase-like, transcript variant 2 (LOC100876628), mRNA	sp|Q9VQX4|PNCB_DROME	Nicotinate phosphoribosyltransferase OS=Drosophila melanogaster GN=CG3714 PE=2 SV=2	K00763	nicotinate phosphoribosyltransferase [EC:2.4.2.11]	GO:0019358//nicotinate nucleotide salvage;GO:0009435//NAD biosynthetic process	GO:0004516//nicotinate phosphoribosyltransferase activity;GO:0004514//nicotinate-nucleotide diphosphorylase (carboxylating) activity	GO:0005737//cytoplasm
CL10050.Contig1_sinensis	988	4	0.7268	34	7.4052	gi|405970778|gb|EKC35654.1|	IQ domain-containing protein K [Crassostrea gigas]	--	--	sp|Q8N0W5|IQCK_HUMAN	IQ domain-containing protein K OS=Homo sapiens GN=IQCK PE=2 SV=1	--	--	-	-	-
CL10050.Contig2_sinensis	605	1	0.2967	8	2.8454	gi|443713916|gb|ELU06529.1|	hypothetical protein CAPTEDRAFT_148275 [Capitella teleta]	--	--	sp|Q8N0W5|IQCK_HUMAN	IQ domain-containing protein K OS=Homo sapiens GN=IQCK PE=2 SV=1	--	--	-	-	-
CL10051.Contig1_sinensis	402	1	0.4466	12	6.4235	--	--	--	--	--	--	--	--	-	-	-
CL10051.Contig2_sinensis	422	0	0.0000	5	2.5496	--	--	--	--	--	--	--	--	-	-	-
CL10052.Contig1_sinensis	541	0	0.0000	11	4.3753	--	--	--	--	--	--	--	--	-	-	-
CL10052.Contig2_sinensis	676	8	2.1244	10	3.1832	--	--	--	--	--	--	--	--	-	-	-
CL10052.Contig3_sinensis	1136	15	2.3704	7	1.3260	--	--	--	--	--	--	--	--	-	-	-
CL10052.Contig4_sinensis	1157	16	2.4825	7	1.3019	--	--	--	--	--	--	--	--	-	-	-
CL10053.Contig1_sinensis	989	26	4.7193	13	2.8285	gi|291234107|ref|XP_002736989.1|	PREDICTED: aldehyde dehydrogenase, mitochondrial-like isoform 1 [Saccoglossus kowalevskii]	gi|148228254|ref|NM_001087771.1|	Xenopus laevis aldehyde dehydrogenase 1 family, member A1 (aldh1a1), mRNA >gi|50368698|gb|BC076716.1| Xenopus laevis aldehyde dehydrogenase class 1, mRNA (cDNA clone MGC:79912 IMAGE:4031362), complete cds	sp|P30841|CROM_ENTDO	Omega-crystallin OS=Enteroctopus dofleini PE=1 SV=3	K07249	retinal dehydrogenase [EC:1.2.1.36]	GO:0048593//camera-type eye morphogenesis;GO:0048384//retinoic acid receptor signaling pathway;GO:0022011//myelination in peripheral nervous system;GO:0060325//face morphogenesis;GO:0048318//axial mesoderm development;GO:0042572//retinol metabolic process;GO:0031101//fin regeneration;GO:0048339//paraxial mesoderm development;GO:0033339//pectoral fin development;GO:0048703//embryonic viscerocraniu…	GO:0001758//retinal dehydrogenase activity	-
CL10053.Contig2_sinensis	750	4	0.9574	5	1.4346	gi|291234107|ref|XP_002736989.1|	PREDICTED: aldehyde dehydrogenase, mitochondrial-like isoform 1 [Saccoglossus kowalevskii]	gi|148228254|ref|NM_001087771.1|	Xenopus laevis aldehyde dehydrogenase 1 family, member A1 (aldh1a1), mRNA >gi|50368698|gb|BC076716.1| Xenopus laevis aldehyde dehydrogenase class 1, mRNA (cDNA clone MGC:79912 IMAGE:4031362), complete cds	sp|P30841|CROM_ENTDO	Omega-crystallin OS=Enteroctopus dofleini PE=1 SV=3	K07249	retinal dehydrogenase [EC:1.2.1.36]	GO:0048593//camera-type eye morphogenesis;GO:0048384//retinoic acid receptor signaling pathway;GO:0022011//myelination in peripheral nervous system;GO:0060325//face morphogenesis;GO:0048318//axial mesoderm development;GO:0042572//retinol metabolic process;GO:0031101//fin regeneration;GO:0048339//paraxial mesoderm development;GO:0033339//pectoral fin development;GO:0048703//embryonic viscerocraniu…	GO:0001758//retinal dehydrogenase activity	-
CL10053.Contig3_sinensis	669	3	0.8050	0	0.0000	gi|291234107|ref|XP_002736989.1|	PREDICTED: aldehyde dehydrogenase, mitochondrial-like isoform 1 [Saccoglossus kowalevskii]	gi|148228254|ref|NM_001087771.1|	Xenopus laevis aldehyde dehydrogenase 1 family, member A1 (aldh1a1), mRNA >gi|50368698|gb|BC076716.1| Xenopus laevis aldehyde dehydrogenase class 1, mRNA (cDNA clone MGC:79912 IMAGE:4031362), complete cds	sp|P30841|CROM_ENTDO	Omega-crystallin OS=Enteroctopus dofleini PE=1 SV=3	K07249	retinal dehydrogenase [EC:1.2.1.36]	GO:0048593//camera-type eye morphogenesis;GO:0048384//retinoic acid receptor signaling pathway;GO:0022011//myelination in peripheral nervous system;GO:0060325//face morphogenesis;GO:0048318//axial mesoderm development;GO:0042572//retinol metabolic process;GO:0031101//fin regeneration;GO:0048339//paraxial mesoderm development;GO:0033339//pectoral fin development;GO:0048703//embryonic viscerocraniu…	GO:0001758//retinal dehydrogenase activity	-
CL10054.Contig1_sinensis	1157	120	18.6187	111	20.6445	gi|405956544|gb|EKC23081.1|	Small ubiquitin-related modifier 3 [Crassostrea gigas]	gi|375073700|gb|JF744705.1|	Ostrea edulis clone NESTED1.OEB.10 SMT3 SUMO small ubiquitin-like modifier mRNA, partial cds	sp|Q17QV3|SUMO3_BOVIN	Small ubiquitin-related modifier 3 OS=Bos taurus GN=SUMO3 PE=3 SV=1	K12160	small ubiquitin-related modifier	GO:2000060//positive regulation of protein ubiquitination involved in ubiquitin-dependent protein catabolic process;GO:0016925//protein sumoylation;GO:0034504//protein localization to nucleus;GO:0009790//embryo development	GO:0019789//SUMO ligase activity	GO:0016604//nuclear body;GO:0005737//cytoplasm
CL10054.Contig2_sinensis	1136	107	16.9086	105	19.8896	gi|405956544|gb|EKC23081.1|	Small ubiquitin-related modifier 3 [Crassostrea gigas]	gi|375073700|gb|JF744705.1|	Ostrea edulis clone NESTED1.OEB.10 SMT3 SUMO small ubiquitin-like modifier mRNA, partial cds	sp|Q17QV3|SUMO3_BOVIN	Small ubiquitin-related modifier 3 OS=Bos taurus GN=SUMO3 PE=3 SV=1	K12160	small ubiquitin-related modifier	GO:2000060//positive regulation of protein ubiquitination involved in ubiquitin-dependent protein catabolic process;GO:0016925//protein sumoylation;GO:0034504//protein localization to nucleus;GO:0009790//embryo development	GO:0019789//SUMO ligase activity	GO:0016604//nuclear body;GO:0005737//cytoplasm
CL10055.Contig1_sinensis	481	2	0.7464	9	4.0264	gi|405977932|gb|EKC42356.1|	Tripartite motif-containing protein 2 [Crassostrea gigas]	--	--	--	--	--	--	-	-	-
CL10056.Contig1_sinensis	503	0	0.0000	8	3.4224	gi|405950147|gb|EKC18150.1|	Threonine dehydratase catabolic [Crassostrea gigas]	gi|291230132|ref|XM_002734977.1|	PREDICTED: Saccoglossus kowalevskii CG8129-like (LOC100375322), mRNA	sp|Q9QZX7|SRR_MOUSE	Serine racemase OS=Mus musculus GN=Srr PE=1 SV=1	K01754	threonine dehydratase [EC:4.3.1.19]	GO:0008152//metabolic process	GO:0004794//L-threonine ammonia-lyase activity	-
CL10057.Contig1_sinensis	733	14	3.4287	10	2.9357	gi|358257059|dbj|GAA58096.1|	UDP-N-acetylmuramoyl-tripeptide--D-alanyl-D-alanine ligase, partial [Clonorchis sinensis]	--	--	--	--	--	--	-	-	-
CL10057.Contig2_sinensis	291	3	1.8507	3	2.2184	gi|358257059|dbj|GAA58096.1|	UDP-N-acetylmuramoyl-tripeptide--D-alanyl-D-alanine ligase, partial [Clonorchis sinensis]	--	--	--	--	--	--	-	-	-
CL10058.Contig1_sinensis	399	0	0.0000	0	0.0000	--	--	--	--	--	--	--	--	-	-	-
CL10058.Contig2_sinensis	468	2	0.7672	3	1.3794	--	--	--	--	--	--	--	--	-	-	-
CL10059.Contig1_sinensis	1024	47	8.2395	28	5.8840	--	--	--	--	--	--	--	--	-	-	-
CL10059.Contig2_sinensis	333	24	12.9380	13	8.4007	--	--	gi|308153364|gb|AC212984.3|	Pongo abelii BAC clone CH276-331M12 from chromosome 15, complete sequence	--	--	--	--	-	-	-
CL1006.Contig1_sinensis	2246	10	0.7993	9	0.8623	gi|443719986|gb|ELU09880.1|	hypothetical protein CAPTEDRAFT_178694 [Capitella teleta]	gi|348501985|ref|XM_003438502.1|	PREDICTED: Oreochromis niloticus canalicular multispecific organic anion transporter 2-like (LOC100712516), mRNA	sp|Q8CG09|MRP1_RAT	Multidrug resistance-associated protein 1 OS=Rattus norvegicus GN=Abcc1 PE=1 SV=2	K05667	ATP-binding cassette, subfamily C (CFTR/MRP), member 3	GO:0015911//plasma membrane long-chain fatty acid transport;GO:0006855//drug transmembrane transport;GO:0034775//glutathione transmembrane transport;GO:0060326//cell chemotaxis;GO:0033700//phospholipid efflux;GO:0046618//drug export;GO:0006200//ATP catabolic process;GO:0030335//positive regulation of cell migration;GO:0043215//daunorubicin transport;GO:0006979//response to oxidative stress;GO:190…	GO:0034040//lipid-transporting ATPase activity;GO:0005324//long-chain fatty acid transporter activity;GO:0046624//sphingolipid transporter activity;GO:0015562//efflux transmembrane transporter activity;GO:0034634//glutathione transmembrane transporter activity;GO:0008559//xenobiotic-transporting ATPase activity;GO:0015431//glutathione S-conjugate-exporting ATPase activity	GO:0016323//basolateral plasma membrane;GO:0005794//Golgi apparatus;GO:0005730//nucleolus;GO:0005887//integral to plasma membrane
CL1006.Contig2_sinensis	5302	53	1.7945	46	1.8670	gi|410928052|ref|XP_003977415.1|	PREDICTED: LOW QUALITY PROTEIN: canalicular multispecific organic anion transporter 2-like [Takifugu rubripes]	gi|166158219|ref|NM_001113829.1|	Xenopus (Silurana) tropicalis ATP-binding cassette, sub-family C (CFTR/MRP), member 3 (abcc3), mRNA	sp|Q8HXQ5|MRP1_BOVIN	Multidrug resistance-associated protein 1 OS=Bos taurus GN=ABCC1 PE=2 SV=1	K05667	ATP-binding cassette, subfamily C (CFTR/MRP), member 3	GO:0015911//plasma membrane long-chain fatty acid transport;GO:0006855//drug transmembrane transport;GO:0034775//glutathione transmembrane transport;GO:0060326//cell chemotaxis;GO:0033700//phospholipid efflux;GO:0046618//drug export;GO:0006200//ATP catabolic process;GO:0030335//positive regulation of cell migration;GO:0043215//daunorubicin transport;GO:0006979//response to oxidative stress;GO:190…	GO:0034040//lipid-transporting ATPase activity;GO:0005324//long-chain fatty acid transporter activity;GO:0046624//sphingolipid transporter activity;GO:0015562//efflux transmembrane transporter activity;GO:0034634//glutathione transmembrane transporter activity;GO:0008559//xenobiotic-transporting ATPase activity;GO:0015431//glutathione S-conjugate-exporting ATPase activity	GO:0016323//basolateral plasma membrane;GO:0005737//cytoplasm;GO:0005887//integral to plasma membrane
CL1006.Contig3_sinensis	5284	41	1.3929	35	1.4253	gi|410928052|ref|XP_003977415.1|	PREDICTED: LOW QUALITY PROTEIN: canalicular multispecific organic anion transporter 2-like [Takifugu rubripes]	gi|166158219|ref|NM_001113829.1|	Xenopus (Silurana) tropicalis ATP-binding cassette, sub-family C (CFTR/MRP), member 3 (abcc3), mRNA	sp|Q8HXQ5|MRP1_BOVIN	Multidrug resistance-associated protein 1 OS=Bos taurus GN=ABCC1 PE=2 SV=1	K05667	ATP-binding cassette, subfamily C (CFTR/MRP), member 3	GO:0055085//transmembrane transport;GO:0006200//ATP catabolic process;GO:0042493//response to drug	GO:0016887//ATPase activity;GO:0005215//transporter activity	GO:0005730//nucleolus;GO:0005794//Golgi apparatus;GO:0005886//plasma membrane
CL1006.Contig4_sinensis	2017	8	0.7120	4	0.4267	gi|443719986|gb|ELU09880.1|	hypothetical protein CAPTEDRAFT_178694 [Capitella teleta]	gi|348501985|ref|XM_003438502.1|	PREDICTED: Oreochromis niloticus canalicular multispecific organic anion transporter 2-like (LOC100712516), mRNA	sp|Q8CG09|MRP1_RAT	Multidrug resistance-associated protein 1 OS=Rattus norvegicus GN=Abcc1 PE=1 SV=2	K05667	ATP-binding cassette, subfamily C (CFTR/MRP), member 3	GO:0055085//transmembrane transport;GO:0006200//ATP catabolic process	GO:0042626//ATPase activity, coupled to transmembrane movement of substances;GO:0005524//ATP binding	GO:0016021//integral to membrane
CL10060.Contig1_sinensis	1510	112	13.3150	77	10.9731	--	--	--	--	--	--	--	--	-	-	-
CL10061.Contig1_sinensis	409	4	1.7557	1	0.5261	--	--	--	--	--	--	--	--	-	-	-
CL10061.Contig2_sinensis	426	18	7.5852	11	5.5565	--	--	--	--	--	--	--	--	-	-	-
CL10062.Contig1_sinensis	1272	44	6.2097	19	3.2143	--	--	gi|375151743|gb|JQ317948.1|	Sepia esculenta clone J35 microsatellite sequence	--	--	--	--	-	-	-
CL10062.Contig2_sinensis	251	2	1.4304	0	0.0000	--	--	--	--	--	--	--	--	-	-	-
CL10063.Contig1_sinensis	1012	9	1.5965	1	0.2126	gi|291241768|ref|XP_002740782.1|	PREDICTED: polyprotein-like [Saccoglossus kowalevskii]	--	--	--	--	K03364	cell division cycle 20-like protein 1, cofactor of APC complex	-	-	-
CL10063.Contig2_sinensis	1031	3	0.5224	9	1.8784	gi|291235382|ref|XP_002737623.1|	PREDICTED: polyprotein-like [Saccoglossus kowalevskii]	--	--	--	--	K03364	cell division cycle 20-like protein 1, cofactor of APC complex	-	-	-
CL10064.Contig1_sinensis	621	20	5.7815	5	1.7326	--	--	--	--	--	--	--	--	-	-	-
CL10064.Contig2_sinensis	1014	116	20.5363	71	15.0673	--	--	--	--	--	--	--	--	-	-	-
CL10066.Contig1_sinensis	255	0	0.0000	2	1.6877	--	--	--	--	--	--	--	--	-	-	-
CL10066.Contig2_sinensis	1948	93	8.5703	196	21.6512	gi|405962309|gb|EKC28000.1|	Endothelin-converting enzyme 1 [Crassostrea gigas]	--	--	sp|P42893|ECE1_RAT	Endothelin-converting enzyme 1 OS=Rattus norvegicus GN=Ece1 PE=1 SV=2	K01415	endothelin-converting enzyme [EC:3.4.24.71]	-	-	-
CL10067.Contig1_sinensis	1156	77	11.9573	43	8.0043	--	--	gi|218044521|emb|CU856540.11|	Zebrafish DNA sequence from clone CH73-128C2 in linkage group 15, complete sequence	--	--	--	--	-	-	-
CL10068.Contig1_sinensis	1909	16	1.5046	63	7.1015	gi|405958703|gb|EKC24805.1|	Apolipoprotein L3 [Crassostrea gigas]	--	--	sp|O95236|APOL3_HUMAN	Apolipoprotein L3 OS=Homo sapiens GN=APOL3 PE=2 SV=3	K14480	apolipoprotein L	-	-	-
CL10069.Contig1_sinensis	2172	26	2.1489	34	3.3685	gi|405966529|gb|EKC31804.1|	Kinesin-like protein KIF2A [Crassostrea gigas]	gi|468299439|gb|GAGG011009209.1|	TSA: Anolis carolinensis k51:5952303 transcribed RNA sequence	sp|O00139|KIF2A_HUMAN	Kinesin-like protein KIF2A OS=Homo sapiens GN=KIF2A PE=1 SV=3	K10393	kinesin family member 2/24	GO:0007052//mitotic spindle organization;GO:0007018//microtubule-based movement;GO:0000236//mitotic prometaphase;GO:0007275//multicellular organismal development;GO:0019886//antigen processing and presentation of exogenous peptide antigen via MHC class II;GO:0007596//blood coagulation	GO:0003774//motor activity;GO:0005515//protein binding;GO:0000166//nucleotide binding	GO:0005829//cytosol;GO:0000922//spindle pole;GO:0005876//spindle microtubule;GO:0005813//centrosome
CL10069.Contig2_sinensis	2995	36	2.1578	59	4.2391	gi|405966529|gb|EKC31804.1|	Kinesin-like protein KIF2A [Crassostrea gigas]	gi|468299439|gb|GAGG011009209.1|	TSA: Anolis carolinensis k51:5952303 transcribed RNA sequence	sp|O00139|KIF2A_HUMAN	Kinesin-like protein KIF2A OS=Homo sapiens GN=KIF2A PE=1 SV=3	K10393	kinesin family member 2/24	GO:0007052//mitotic spindle organization;GO:0007018//microtubule-based movement;GO:0000236//mitotic prometaphase;GO:0007275//multicellular organismal development;GO:0019886//antigen processing and presentation of exogenous peptide antigen via MHC class II;GO:0007596//blood coagulation	GO:0003774//motor activity;GO:0005515//protein binding;GO:0000166//nucleotide binding	GO:0005829//cytosol;GO:0000922//spindle pole;GO:0005876//spindle microtubule;GO:0005813//centrosome
CL10070.Contig1_sinensis	2267	46	3.6426	45	4.2715	gi|291234893|ref|XP_002737383.1|	PREDICTED: KIAA1279-like [Saccoglossus kowalevskii]	gi|187790241|emb|CU467985.15|	Zebrafish DNA sequence from clone CH73-26N20 in linkage group 23, complete sequence	sp|Q0IIZ5|KBP_XENTR	KIF1-binding protein homolog OS=Xenopus tropicalis GN=kbp PE=2 SV=1	K11367	chromodomain-helicase-DNA-binding protein 1 [EC:3.6.4.12]	GO:0048484//enteric nervous system development;GO:0048929//efferent axon development in posterior lateral line nerve;GO:0000226//microtubule cytoskeleton organization;GO:0021952//central nervous system projection neuron axonogenesis	-	-
CL10070.Contig2_sinensis	507	1	0.3541	4	1.6977	gi|405953810|gb|EKC21399.1|	KIF1-binding-like protein [Crassostrea gigas]	--	--	sp|Q5ZIL9|KBP_CHICK	KIF1-binding protein homolog OS=Gallus gallus GN=kbp PE=2 SV=1	--	--	GO:0044699	-	-
CL10071.Contig1_sinensis	872	43	8.8522	15	3.7016	--	--	--	--	--	--	--	--	-	-	-
CL10071.Contig2_sinensis	268	0	0.0000	2	1.6059	--	--	--	--	--	--	--	--	-	-	-
CL10072.Contig1_sinensis	574	13	4.0657	6	2.2493	gi|405967655|gb|EKC32791.1|	WD repeat-containing protein C2orf86 [Crassostrea gigas]	--	--	--	--	--	--	-	-	-
CL10072.Contig2_sinensis	284	1	0.6321	0	0.0000	--	--	--	--	--	--	--	--	-	-	-
CL10073.Contig1_sinensis	1771	7	0.7095	3	0.3645	gi|410925304|ref|XP_003976121.1|	PREDICTED: uncharacterized protein LOC101070847 [Takifugu rubripes]	--	--	sp|Q91YP6|ELMD3_MOUSE	ELMO domain-containing protein 3 OS=Mus musculus GN=Elmod3 PE=2 SV=1	K04139	adrenergic receptor alpha-2B	-	-	-
CL10073.Contig2_sinensis	1801	7	0.6977	4	0.4779	gi|410925304|ref|XP_003976121.1|	PREDICTED: uncharacterized protein LOC101070847 [Takifugu rubripes]	--	--	sp|Q91YP6|ELMD3_MOUSE	ELMO domain-containing protein 3 OS=Mus musculus GN=Elmod3 PE=2 SV=1	K04139	adrenergic receptor alpha-2B	-	-	-
CL10075.Contig1_sinensis	251	1	0.7152	1	0.8573	--	--	--	--	--	--	--	--	-	-	-
CL10075.Contig2_sinensis	1286	23	3.2106	28	4.6852	gi|405964822|gb|EKC30267.1|	B9 domain-containing protein 2 [Crassostrea gigas]	gi|156400217|ref|XM_001638847.1|	Nematostella vectensis predicted protein (NEMVEDRAFT_v1g199937) mRNA, complete cds	sp|Q9BPU9|B9D2_HUMAN	B9 domain-containing protein 2 OS=Homo sapiens GN=B9D2 PE=1 SV=2	--	--	GO:0000236//mitotic prometaphase;GO:0042384//cilium assembly	GO:0043015//gamma-tubulin binding	GO:0035085//cilium axoneme;GO:0005829//cytosol;GO:0005813//centrosome;GO:0005932//microtubule basal body;GO:0016020//membrane;GO:0005634//nucleus;GO:0036038//TCTN-B9D complex
CL10076.Contig1_sinensis	385	62	28.9090	89	49.7444	--	--	--	--	--	--	--	--	-	-	-
CL10077.Contig1_sinensis	1431	46	5.7706	38	5.7142	--	--	--	--	--	--	--	--	-	-	-
CL10078.Contig1_sinensis	351	2	1.0229	2	1.2261	--	--	--	--	--	--	--	--	-	-	-
CL10079.Contig1_sinensis	923	19	3.6953	15	3.4971	--	--	--	--	--	--	--	--	-	-	-
CL10079.Contig2_sinensis	279	0	0.0000	0	0.0000	--	--	--	--	--	--	--	--	-	-	-
CL1008.Contig1_sinensis	2031	145	12.8162	172	18.2236	gi|260831948|ref|XP_002610920.1|	hypothetical protein BRAFLDRAFT_91517 [Branchiostoma floridae] >gi|229296289|gb|EEN66930.1| hypothetical protein BRAFLDRAFT_91517 [Branchiostoma floridae]	--	--	--	--	--	--	-	-	-
CL1008.Contig2_sinensis	294	3	1.8318	6	4.3916	--	--	--	--	--	--	--	--	-	-	-
CL1008.Contig3_sinensis	458	2	0.7839	6	2.8190	--	--	--	--	--	--	--	--	-	-	-
CL10080.Contig1_sinensis	1341	19	2.5435	32	5.1349	--	--	--	--	--	--	--	--	-	-	-
CL10080.Contig2_sinensis	265	0	0.0000	2	1.6240	--	--	--	--	--	--	--	--	-	-	-
CL10081.Contig1_sinensis	253	12	8.5146	8	6.8043	--	--	--	--	--	--	--	--	-	-	-
CL10082.Contig1_sinensis	458	14	5.4874	8	3.7587	--	--	--	--	--	--	--	--	-	-	-
CL10083.Contig1_sinensis	3209	178	9.9575	148	9.9245	gi|405954434|gb|EKC21876.1|	Microtubule-associated protein RP/EB family member 3 [Crassostrea gigas]	gi|354480320|ref|XM_003502308.1|	PREDICTED: Cricetulus griseus microtubule-associated protein RP/EB family member 1-like (LOC100751441), mRNA	sp|Q5R7Z5|MARE1_PONAB	Microtubule-associated protein RP/EB family member 1 OS=Pongo abelii GN=MAPRE1 PE=2 SV=3	K10436	microtubule-associated protein, RP/EB family	GO:0031115//negative regulation of microtubule polymerization;GO:0035372//protein localization to microtubule;GO:0000086//G2/M transition of mitotic cell cycle;GO:0000236//mitotic prometaphase;GO:0008283//cell proliferation	GO:0051010//microtubule plus-end binding;GO:0008022//protein C-terminus binding	GO:0005829//cytosol;GO:0005874//microtubule;GO:0005813//centrosome;GO:0005819//spindle;GO:0030981//cortical microtubule cytoskeleton
CL10083.Contig2_sinensis	3786	276	13.0867	231	13.1294	gi|405954434|gb|EKC21876.1|	Microtubule-associated protein RP/EB family member 3 [Crassostrea gigas]	gi|354480320|ref|XM_003502308.1|	PREDICTED: Cricetulus griseus microtubule-associated protein RP/EB family member 1-like (LOC100751441), mRNA	sp|Q5R7Z5|MARE1_PONAB	Microtubule-associated protein RP/EB family member 1 OS=Pongo abelii GN=MAPRE1 PE=2 SV=3	K10436	microtubule-associated protein, RP/EB family	GO:0031115//negative regulation of microtubule polymerization;GO:0035372//protein localization to microtubule;GO:0000086//G2/M transition of mitotic cell cycle;GO:0000236//mitotic prometaphase;GO:0008283//cell proliferation	GO:0051010//microtubule plus-end binding;GO:0008022//protein C-terminus binding	GO:0005829//cytosol;GO:0005874//microtubule;GO:0005813//centrosome;GO:0005819//spindle;GO:0030981//cortical microtubule cytoskeleton
CL10084.Contig1_sinensis	1321	54	7.3383	30	4.8869	--	--	--	--	--	--	--	--	-	-	-
CL10084.Contig2_sinensis	1375	71	9.2695	60	9.3900	--	--	--	--	--	--	--	--	-	-	-
CL10085.Contig1_sinensis	263	0	0.0000	2	1.6364	gi|405975080|gb|EKC39676.1|	hypothetical protein CGI_10025135 [Crassostrea gigas]	--	--	--	--	--	--	-	-	-
CL10085.Contig2_sinensis	1200	63	9.4246	42	7.5315	gi|405975080|gb|EKC39676.1|	hypothetical protein CGI_10025135 [Crassostrea gigas]	--	--	--	--	--	--	-	-	-
CL10086.Contig1_sinensis	485	6	2.2208	2	0.8874	--	--	--	--	--	--	--	--	-	-	-
CL10086.Contig2_sinensis	799	39	8.7623	36	9.6955	--	--	--	--	--	--	--	--	-	-	-
CL10087.Contig1_sinensis	666	9	2.4259	10	3.2310	gi|391328158|ref|XP_003738558.1|	PREDICTED: 4-aminobutyrate aminotransferase, mitochondrial-like [Metaseiulus occidentalis]	--	--	sp|P61922|GABT_MOUSE	4-aminobutyrate aminotransferase, mitochondrial OS=Mus musculus GN=Abat PE=1 SV=1	K13524	4-aminobutyrate aminotransferase / (S)-3-amino-2-methylpropionate transaminase [EC:2.6.1.19 2.6.1.22]	-	GO:0008483//transaminase activity	-
CL10087.Contig2_sinensis	1434	75	9.3889	89	13.3554	gi|405960426|gb|EKC26351.1|	4-aminobutyrate aminotransferase, mitochondrial [Crassostrea gigas]	--	--	sp|P80147|GABT_PIG	4-aminobutyrate aminotransferase, mitochondrial OS=Sus scrofa GN=ABAT PE=1 SV=2	K13524	4-aminobutyrate aminotransferase / (S)-3-amino-2-methylpropionate transaminase [EC:2.6.1.19 2.6.1.22]	GO:0009450//gamma-aminobutyric acid catabolic process;GO:0048148//behavioral response to cocaine;GO:0042135//neurotransmitter catabolic process	GO:0003867//4-aminobutyrate transaminase activity;GO:0032145//succinate-semialdehyde dehydrogenase binding;GO:0042803//protein homodimerization activity;GO:0030170//pyridoxal phosphate binding	GO:0005829//cytosol;GO:0032144//4-aminobutyrate transaminase complex;GO:0005759//mitochondrial matrix
CL10088.Contig1_sinensis	1530	11	1.2906	6	0.8439	gi|225542798|gb|ACN91282.1|	dentin sialophosphoprotein precursor [Elephas maximus]	--	--	sp|P97399|DSPP_MOUSE	Dentin sialophosphoprotein OS=Mus musculus GN=Dspp PE=1 SV=2	K14856	protein SDA1	GO:0009987//cellular process	-	-
CL10088.Contig2_sinensis	1188	1	0.1511	0	0.0000	--	--	--	--	--	--	--	--	-	-	-
CL10088.Contig3_sinensis	1746	18	1.8507	21	2.5882	gi|195436190|ref|XP_002066052.1|	GK22155 [Drosophila willistoni] >gi|194162137|gb|EDW77038.1| GK22155 [Drosophila willistoni]	gi|260223782|emb|FP236454.4|	Zebrafish DNA sequence from clone CH73-367P23 in linkage group 3, complete sequence	sp|Q9NZW4|DSPP_HUMAN	Dentin sialophosphoprotein OS=Homo sapiens GN=DSPP PE=1 SV=2	K14856	protein SDA1	-	-	-
CL10089.Contig1_sinensis	741	1	0.2423	0	0.0000	gi|405965443|gb|EKC30819.1|	Teneurin-3 [Crassostrea gigas]	--	--	--	--	--	--	-	-	-
CL10089.Contig2_sinensis	798	1	0.2250	1	0.2697	gi|405965443|gb|EKC30819.1|	Teneurin-3 [Crassostrea gigas]	--	--	--	--	--	--	-	-	-
CL1009.Contig1_sinensis	693	32	8.2893	41	12.7311	gi|301631593|ref|XP_002944882.1|	PREDICTED: trigger factor-like [Xenopus (Silurana) tropicalis]	gi|149695090|emb|CT971493.5|	Zebrafish DNA sequence from clone RP71-31A12, complete sequence	--	--	--	--	-	-	-
CL10090.Contig1_sinensis	261	18	12.3804	9	7.4202	--	--	--	--	--	--	--	--	-	-	-
CL10090.Contig2_sinensis	478	29	10.8911	21	9.4538	--	--	--	--	--	--	--	--	-	-	-
CL10091.Contig1_sinensis	965	7	1.3022	4	0.8920	--	--	--	--	--	--	--	--	-	-	-
CL10091.Contig2_sinensis	583	1	0.3079	1	0.3691	--	--	--	--	--	--	--	--	-	-	-
CL10092.Contig1_sinensis	759	9	2.1286	15	4.2527	gi|443734868|gb|ELU18724.1|	hypothetical protein CAPTEDRAFT_184669 [Capitella teleta]	--	--	sp|Q8JHV9|BIR7A_XENLA	Baculoviral IAP repeat-containing protein 7-A OS=Xenopus laevis GN=birc7-a PE=1 SV=1	K16060	baculoviral IAP repeat-containing protein 2/3	-	-	-
CL10092.Contig2_sinensis	401	2	0.8953	1	0.5366	gi|443734868|gb|ELU18724.1|	hypothetical protein CAPTEDRAFT_184669 [Capitella teleta]	--	--	sp|Q8JHV9|BIR7A_XENLA	Baculoviral IAP repeat-containing protein 7-A OS=Xenopus laevis GN=birc7-a PE=1 SV=1	K16061	baculoviral IAP repeat-containing protein 7/8	-	-	-
CL10093.Contig1_sinensis	504	10	3.5618	5	2.1348	gi|260808387|ref|XP_002598989.1|	hypothetical protein BRAFLDRAFT_221840 [Branchiostoma floridae] >gi|229284264|gb|EEN55001.1| hypothetical protein BRAFLDRAFT_221840 [Branchiostoma floridae]	--	--	sp|Q8BKE6|CP20A_MOUSE	Cytochrome P450 20A1 OS=Mus musculus GN=Cyp20a1 PE=2 SV=1	K07435	cytochrome P450, family 20, subfamily A	-	GO:0016491//oxidoreductase activity	-
CL10094.Contig1_sinensis	425	3	1.2672	7	3.5442	--	--	--	--	--	--	--	--	-	-	-
CL10095.Contig1_sinensis	254	0	0.0000	1	0.8472	gi|405960362|gb|EKC26292.1|	Ankyrin repeat and protein kinase domain-containing protein 1 [Crassostrea gigas]	--	--	--	--	--	--	-	-	-
CL10095.Contig2_sinensis	490	2	0.7327	5	2.1958	gi|405960362|gb|EKC26292.1|	Ankyrin repeat and protein kinase domain-containing protein 1 [Crassostrea gigas]	--	--	sp|P06731|CEAM5_HUMAN	Carcinoembryonic antigen-related cell adhesion molecule 5 OS=Homo sapiens GN=CEACAM5 PE=1 SV=3	K06499	carcinoembryonic antigen-related cell adhesion molecule	-	-	-
CL10096.Contig1_sinensis	2487	46	3.3203	25	2.1631	gi|390336927|ref|XP_003724457.1|	PREDICTED: uncharacterized protein LOC100889039 [Strongylocentrotus purpuratus]	--	--	--	--	K12047	maltase-glucoamylase [EC:3.2.1.20 3.2.1.3]	-	-	-
CL10098.Contig1_sinensis	582	5	1.5422	0	0.0000	gi|443719048|gb|ELU09369.1|	hypothetical protein CAPTEDRAFT_221871 [Capitella teleta]	--	--	sp|Q9Z0R4|ITSN1_MOUSE	Intersectin-1 OS=Mus musculus GN=Itsn1 PE=1 SV=2	K02677	classical protein kinase C [EC:2.7.11.13]	GO:0035023//regulation of Rho protein signal transduction;GO:0006897//endocytosis	GO:0005089//Rho guanyl-nucleotide exchange factor activity;GO:0005543//phospholipid binding;GO:0005509//calcium ion binding;GO:0032947//protein complex scaffold	GO:0005622//intracellular
CL10098.Contig2_sinensis	1713	29	3.0391	14	1.7587	gi|405976162|gb|EKC40680.1|	Intersectin-1 [Crassostrea gigas]	gi|326916607|ref|XM_003204550.1|	PREDICTED: Meleagris gallopavo intersectin 2 (ITSN2), mRNA	sp|Q9Z0R4|ITSN1_MOUSE	Intersectin-1 OS=Mus musculus GN=Itsn1 PE=1 SV=2	K12331	Rho guanine nucleotide exchange factor 11	GO:0007264//small GTPase mediated signal transduction;GO:0006887//exocytosis;GO:0051897//positive regulation of protein kinase B signaling cascade;GO:0042327//positive regulation of phosphorylation;GO:0043524//negative regulation of neuron apoptotic process;GO:0043085//positive regulation of catalytic activity	GO:0070064//proline-rich region binding;GO:0032947//protein complex scaffold;GO:0019209//kinase activator activity	GO:0030139//endocytic vesicle;GO:0005905//coated pit;GO:0030027//lamellipodium;GO:0005886//plasma membrane
CL10099.Contig1_sinensis	538	6	2.0020	4	1.5999	--	--	--	--	--	--	--	--	-	-	-
CL101.Contig1_sinensis	2064	318	27.6579	206	21.4769	gi|443703213|gb|ELU00889.1|	hypothetical protein CAPTEDRAFT_170410 [Capitella teleta]	--	--	sp|Q9VMY1|RM24_DROME	Probable 39S ribosomal protein L24, mitochondrial OS=Drosophila melanogaster GN=mRpL24 PE=1 SV=1	--	--	-	-	GO:0044444//cytoplasmic part;GO:0043229//intracellular organelle;GO:0030529//ribonucleoprotein complex
CL1010.Contig1_sinensis	1282	3	0.4201	2	0.3357	gi|81175473|gb|ABB59074.1|	variable lymphocyte receptor A [Eptatretus stoutii]	--	--	sp|Q8TF66|LRC15_HUMAN	Leucine-rich repeat-containing protein 15 OS=Homo sapiens GN=LRRC15 PE=1 SV=2	K13023	carboxypeptidase N regulatory subunit	-	-	-
CL1010.Contig2_sinensis	1247	3	0.4319	4	0.6903	gi|81175473|gb|ABB59074.1|	variable lymphocyte receptor A [Eptatretus stoutii]	--	--	sp|Q8TF66|LRC15_HUMAN	Leucine-rich repeat-containing protein 15 OS=Homo sapiens GN=LRRC15 PE=1 SV=2	K13023	carboxypeptidase N regulatory subunit	-	-	-
CL1010.Contig3_sinensis	1186	6	0.9082	1	0.1814	gi|81175473|gb|ABB59074.1|	variable lymphocyte receptor A [Eptatretus stoutii]	--	--	sp|Q8TF66|LRC15_HUMAN	Leucine-rich repeat-containing protein 15 OS=Homo sapiens GN=LRRC15 PE=1 SV=2	K13023	carboxypeptidase N regulatory subunit	-	-	-
CL1010.Contig4_sinensis	1343	3	0.4010	0	0.0000	gi|81175473|gb|ABB59074.1|	variable lymphocyte receptor A [Eptatretus stoutii]	--	--	sp|Q8TF66|LRC15_HUMAN	Leucine-rich repeat-containing protein 15 OS=Homo sapiens GN=LRRC15 PE=1 SV=2	K13023	carboxypeptidase N regulatory subunit	-	-	-
CL10100.Contig1_sinensis	1179	32	4.8723	42	7.6657	gi|405965226|gb|EKC30623.1|	DNA-directed RNA polymerases I, II, and III subunit RPABC1 [Crassostrea gigas]	gi|383865248|ref|XM_003708039.1|	PREDICTED: Megachile rotundata DNA-directed RNA polymerases I, II, and III subunit RPABC1-like (LOC100882861), mRNA	sp|B0BNE2|RPAB1_RAT	DNA-directed RNA polymerases I, II, and III subunit RPABC1 OS=Rattus norvegicus GN=Polr2e PE=2 SV=1	K03013	DNA-directed RNA polymerases I, II, and III subunit RPABC1	GO:0006351//transcription, DNA-dependent	GO:0003899//DNA-directed RNA polymerase activity;GO:0003677//DNA binding	GO:0005634//nucleus
CL10100.Contig2_sinensis	1126	24	3.8263	41	7.8354	gi|405965226|gb|EKC30623.1|	DNA-directed RNA polymerases I, II, and III subunit RPABC1 [Crassostrea gigas]	gi|383865248|ref|XM_003708039.1|	PREDICTED: Megachile rotundata DNA-directed RNA polymerases I, II, and III subunit RPABC1-like (LOC100882861), mRNA	sp|B0BNE2|RPAB1_RAT	DNA-directed RNA polymerases I, II, and III subunit RPABC1 OS=Rattus norvegicus GN=Polr2e PE=2 SV=1	K03013	DNA-directed RNA polymerases I, II, and III subunit RPABC1	GO:0006351//transcription, DNA-dependent	GO:0003899//DNA-directed RNA polymerase activity;GO:0003677//DNA binding	GO:0005634//nucleus
CL10101.Contig1_sinensis	1645	119	12.9862	110	14.3894	--	--	gi|7770659|gb|AC005522.2|	Homo sapiens PAC clone RP5-1129E22 from 7, complete sequence	--	--	--	--	-	-	-
CL10101.Contig2_sinensis	326	5	2.7533	2	1.3202	--	--	--	--	--	--	--	--	-	-	-
CL10102.Contig1_sinensis	303	2	1.1849	3	2.1306	--	--	--	--	--	--	--	--	-	-	-
CL10103.Contig1_sinensis	356	3	1.5128	0	0.0000	--	--	--	--	--	--	--	--	-	-	-
CL10103.Contig2_sinensis	571	8	2.5151	13	4.8992	--	--	--	--	--	--	--	--	-	-	-
CL10104.Contig1_sinensis	406	5	2.2108	1	0.5300	gi|443703699|gb|ELU01134.1|	hypothetical protein CAPTEDRAFT_187960 [Capitella teleta]	--	--	sp|Q54KZ0|TM2D3_DICDI	TM2 domain-containing protein DDB_G0287015 OS=Dictyostelium discoideum GN=DDB_G0287015 PE=3 SV=1	--	--	-	-	-
CL10105.Contig1_sinensis	329	3	1.6369	2	1.3081	--	--	--	--	--	--	--	--	-	-	-
CL10106.Contig1_sinensis	524	3	1.0278	12	4.9279	gi|443703218|gb|ELU00894.1|	hypothetical protein CAPTEDRAFT_192565 [Capitella teleta]	--	--	sp|Q20681|BAT38_CAEEL	BTB and MATH domain-containing protein 38 OS=Caenorhabditis elegans GN=bath-38 PE=4 SV=1	K10523	speckle-type POZ protein	-	-	-
CL10107.Contig1_sinensis	1006	10	1.7844	33	7.0588	gi|290988177|ref|XP_002676798.1|	hypothetical protein NAEGRDRAFT_67958 [Naegleria gruberi] >gi|284090402|gb|EFC44054.1| hypothetical protein NAEGRDRAFT_67958 [Naegleria gruberi]	gi|321399730|emb|FR796412.1|	Leishmania major strain Friedlin complete genome, chromosome 16	sp|Q5TC84|OGRL1_HUMAN	Opioid growth factor receptor-like protein 1 OS=Homo sapiens GN=OGFRL1 PE=2 SV=1	K09188	histone-lysine N-methyltransferase MLL3 [EC:2.1.1.43]	-	-	-
CL10107.Contig2_sinensis	713	7	1.7624	19	5.7343	gi|170595123|ref|XP_001902255.1|	U88 [Brugia malayi]	gi|195161110|ref|XM_002021377.1|	Drosophila persimilis GL24817 (Dper\GL24817), mRNA	sp|Q551A3|Y6689_DICDI	Protein DDB_G0276689 OS=Dictyostelium discoideum GN=DDB_G0276689 PE=4 SV=2	K09188	histone-lysine N-methyltransferase MLL3 [EC:2.1.1.43]	GO:0018193//peptidyl-amino acid modification	GO:0005488//binding;GO:0016746//transferase activity, transferring acyl groups;GO:0016853//isomerase activity;GO:0016757//transferase activity, transferring glycosyl groups	GO:0005622//intracellular
CL10108.Contig1_sinensis	877	25	5.1173	20	4.9073	gi|301631369|ref|XP_002944770.1|	PREDICTED: leucine-, isoleucine-, valine-, threonine-, and alanine-binding protein-like [Xenopus (Silurana) tropicalis]	--	--	sp|Q70E73|RAPH1_HUMAN	Ras-associated and pleckstrin homology domains-containing protein 1 OS=Homo sapiens GN=RAPH1 PE=1 SV=3	K13171	serine/arginine repetitive matrix protein 1	-	-	-
CL10109.Contig1_sinensis	1548	33	3.8269	27	3.7533	gi|301632605|ref|XP_002945372.1|	PREDICTED: ketol-acid reductoisomerase-like [Xenopus (Silurana) tropicalis]	--	--	--	--	--	--	-	-	-
CL1011.Contig1_sinensis	294	9	5.4954	5	3.6596	--	--	--	--	--	--	--	--	-	-	-
CL10110.Contig1_sinensis	566	7	2.2202	3	1.1406	gi|357618987|gb|EHJ71762.1|	hypothetical protein KGM_14881 [Danaus plexippus]	--	--	sp|P28840|NEC1_RAT	Neuroendocrine convertase 1 OS=Rattus norvegicus GN=Pcsk1 PE=2 SV=1	K01359	proprotein convertase subtilisin/kexin type 1 [EC:3.4.21.93]	-	GO:0016787//hydrolase activity	-
CL10110.Contig2_sinensis	373	1	0.4813	0	0.0000	gi|357618987|gb|EHJ71762.1|	hypothetical protein KGM_14881 [Danaus plexippus]	--	--	sp|P28840|NEC1_RAT	Neuroendocrine convertase 1 OS=Rattus norvegicus GN=Pcsk1 PE=2 SV=1	K01359	proprotein convertase subtilisin/kexin type 1 [EC:3.4.21.93]	-	GO:0016787//hydrolase activity	-
CL10111.Contig1_sinensis	551	12	3.9096	3	1.1716	--	--	--	--	--	--	--	--	-	-	-
CL10112.Contig1_sinensis	452	30	11.9147	36	17.1387	--	--	--	--	--	--	--	--	-	-	-
CL10113.Contig1_sinensis	5039	49	1.7456	278	11.8718	gi|405950603|gb|EKC18580.1|	hypothetical protein CGI_10011755 [Crassostrea gigas]	gi|390345003|ref|XM_785081.3|	PREDICTED: Strongylocentrotus purpuratus uncharacterized LOC585248 (LOC585248), mRNA	sp|Q3UY96|K1751_MOUSE	Uncharacterized protein KIAA1751 homolog OS=Mus musculus PE=2 SV=2	K05702	afadin	-	-	-
CL10115.Contig1_sinensis	988	56	10.1750	32	6.9696	--	--	--	--	--	--	--	--	-	-	-
CL10116.Contig1_sinensis	1178	5	0.7619	9	1.6440	gi|390344435|ref|XP_003726120.1|	PREDICTED: uncharacterized protein LOC100888576 [Strongylocentrotus purpuratus]	--	--	sp|Q07813|BAX_MOUSE	Apoptosis regulator BAX OS=Mus musculus GN=Bax PE=1 SV=1	K02159	apoptosis regulator BAX	-	-	-
CL10116.Contig2_sinensis	1236	8	1.1619	6	1.0446	gi|390344435|ref|XP_003726120.1|	PREDICTED: uncharacterized protein LOC100888576 [Strongylocentrotus purpuratus]	--	--	sp|Q07813|BAX_MOUSE	Apoptosis regulator BAX OS=Mus musculus GN=Bax PE=1 SV=1	K02159	apoptosis regulator BAX	-	-	-
CL10117.Contig1_sinensis	1669	3	0.3227	35	4.5126	--	--	--	--	--	--	--	--	-	-	-
CL10117.Contig2_sinensis	1386	7	0.9066	33	5.1235	--	--	--	--	--	--	--	--	-	-	-
CL10118.Contig1_sinensis	937	7	1.3411	7	1.6076	gi|405974463|gb|EKC39106.1|	hypothetical protein CGI_10020683 [Crassostrea gigas]	--	--	sp|A4IH61|NMNA2_XENTR	Nicotinamide mononucleotide adenylyltransferase 2 OS=Xenopus tropicalis GN=nmnat2 PE=2 SV=1	K06210	nicotinamide mononucleotide adenylyltransferase [EC:2.7.7.1 2.7.7.18]	-	-	-
CL10118.Contig2_sinensis	549	1	0.3270	3	1.1759	gi|405974463|gb|EKC39106.1|	hypothetical protein CGI_10020683 [Crassostrea gigas]	--	--	--	--	--	--	-	-	-
CL10119.Contig1_sinensis	867	13	2.6917	3	0.7446	--	--	--	--	--	--	--	--	-	-	-
CL10119.Contig2_sinensis	477	15	5.6451	7	3.1579	--	--	--	--	--	--	--	--	-	-	-
CL1012.Contig1_sinensis	1164	694	107.0306	419	77.4597	gi|260822110|ref|XP_002606446.1|	hypothetical protein BRAFLDRAFT_67698 [Branchiostoma floridae] >gi|229291787|gb|EEN62456.1| hypothetical protein BRAFLDRAFT_67698 [Branchiostoma floridae]	--	--	sp|P18503|CAS4_EPHMU	Short-chain collagen C4 (Fragment) OS=Ephydatia muelleri PE=2 SV=1	K03989	complement component 4	-	-	-
CL10120.Contig1_sinensis	920	10	1.9513	6	1.4034	--	--	--	--	--	--	--	--	-	-	-
CL10120.Contig2_sinensis	658	2	0.5456	3	0.9811	--	--	--	--	--	--	--	--	-	-	-
CL10121.Contig1_sinensis	1538	6	0.7003	13	1.8189	gi|443722029|gb|ELU11079.1|	hypothetical protein CAPTEDRAFT_227081 [Capitella teleta]	gi|157805275|gb|EU123502.1|	Homo sapiens CENPM gene, intron 5	sp|P54729|NUB1_MOUSE	NEDD8 ultimate buster 1 OS=Mus musculus GN=Nub1 PE=1 SV=2	--	--	-	-	-
CL10121.Contig2_sinensis	2050	16	1.4011	25	2.6242	gi|405967325|gb|EKC32501.1|	NEDD8 ultimate buster 1 [Crassostrea gigas]	gi|157805275|gb|EU123502.1|	Homo sapiens CENPM gene, intron 5	sp|P54729|NUB1_MOUSE	NEDD8 ultimate buster 1 OS=Mus musculus GN=Nub1 PE=1 SV=2	--	--	-	-	-
CL10122.Contig1_sinensis	448	6	2.4042	0	0.0000	--	--	--	--	--	--	--	--	-	-	-
CL10123.Contig1_sinensis	402	6	2.6793	2	1.0706	--	--	--	--	--	--	--	--	-	-	-
CL10123.Contig2_sinensis	459	4	1.5644	5	2.3441	--	--	--	--	--	--	--	--	-	-	-
CL10124.Contig1_sinensis	893	5	1.0051	2	0.4819	gi|443685593|gb|ELT89147.1|	hypothetical protein CAPTEDRAFT_221776 [Capitella teleta]	gi|459335036|gb|GAFX01003936.1|	TSA: Dendroctonus ponderosae Dendroctonus_ponderosae_Newbler_isotig03288 transcribed RNA sequence	sp|Q9DCL2|FA96A_MOUSE	MIP18 family protein FAM96A OS=Mus musculus GN=Fam96a PE=2 SV=1	K11660	metastasis-associated protein MTA	-	-	-
CL10124.Contig2_sinensis	1050	12	2.0516	9	1.8445	gi|405973945|gb|EKC38632.1|	UPF0195 protein FAM96A [Crassostrea gigas]	gi|459335036|gb|GAFX01003936.1|	TSA: Dendroctonus ponderosae Dendroctonus_ponderosae_Newbler_isotig03288 transcribed RNA sequence	sp|Q9DCL2|FA96A_MOUSE	MIP18 family protein FAM96A OS=Mus musculus GN=Fam96a PE=2 SV=1	K11660	metastasis-associated protein MTA	-	-	-
CL10125.Contig1_sinensis	869	5	1.0329	5	1.2381	--	--	--	--	--	--	--	--	-	-	-
CL10125.Contig2_sinensis	767	3	0.7021	2	0.5611	--	--	--	--	--	--	--	--	-	-	-
CL10126.Contig1_sinensis	2021	30	2.6648	33	3.5137	gi|410920569|ref|XP_003973756.1|	PREDICTED: protein kinase C-binding protein 1-like [Takifugu rubripes]	gi|395829156|ref|XM_003787679.1|	PREDICTED: Otolemur garnettii zinc finger, MYND-type containing 8, transcript variant 2 (ZMYND8), mRNA	sp|Q9ULU4|PKCB1_HUMAN	Protein kinase C-binding protein 1 OS=Homo sapiens GN=ZMYND8 PE=1 SV=2	K09291	nucleoprotein TPR	-	-	-
CL10126.Contig2_sinensis	2178	30	2.4727	28	2.7664	gi|410920569|ref|XP_003973756.1|	PREDICTED: protein kinase C-binding protein 1-like [Takifugu rubripes]	gi|395829156|ref|XM_003787679.1|	PREDICTED: Otolemur garnettii zinc finger, MYND-type containing 8, transcript variant 2 (ZMYND8), mRNA	sp|Q9ULU4|PKCB1_HUMAN	Protein kinase C-binding protein 1 OS=Homo sapiens GN=ZMYND8 PE=1 SV=2	K09291	nucleoprotein TPR	-	-	-
CL10127.Contig1_sinensis	3629	50	2.4733	81	4.8030	gi|405964686|gb|EKC30139.1|	Patched domain-containing protein 3 [Crassostrea gigas]	--	--	sp|Q0EEE2|PTHD3_MOUSE	Patched domain-containing protein 3 OS=Mus musculus GN=Ptchd3 PE=1 SV=1	K12385	Niemann-Pick C1 protein	-	-	-
CL10127.Contig2_sinensis	1403	4	0.5118	10	1.5338	gi|405964686|gb|EKC30139.1|	Patched domain-containing protein 3 [Crassostrea gigas]	--	--	sp|Q0EEE2|PTHD3_MOUSE	Patched domain-containing protein 3 OS=Mus musculus GN=Ptchd3 PE=1 SV=1	K12385	Niemann-Pick C1 protein	-	-	-
CL10128.Contig1_sinensis	491	23	8.4091	11	4.8209	--	--	--	--	--	--	--	--	-	-	-
CL10129.Contig1_sinensis	747	9	2.1628	0	0.0000	--	--	--	--	--	--	--	--	-	-	-
CL10129.Contig2_sinensis	418	3	1.2884	1	0.5148	--	--	--	--	--	--	--	--	-	-	-
CL1013.Contig1_sinensis	2073	16	1.3856	21	2.1799	gi|156543124|ref|XP_001605583.1|	PREDICTED: RNA polymerase-associated protein CTR9 homolog [Nasonia vitripennis]	--	--	sp|P49756|RBM25_HUMAN	RNA-binding protein 25 OS=Homo sapiens GN=RBM25 PE=1 SV=3	K15176	RNA polymerase-associated protein CTR9	-	-	-
CL1013.Contig2_sinensis	2093	12	1.0292	21	2.1591	gi|156543124|ref|XP_001605583.1|	PREDICTED: RNA polymerase-associated protein CTR9 homolog [Nasonia vitripennis]	--	--	sp|P49756|RBM25_HUMAN	RNA-binding protein 25 OS=Homo sapiens GN=RBM25 PE=1 SV=3	K15176	RNA polymerase-associated protein CTR9	-	-	-
CL10130.Contig1_sinensis	5278	199	6.7684	177	7.2164	gi|442627151|ref|NP_001097136.2|	CG44153, isoform A [Drosophila melanogaster] >gi|442627153|ref|NP_001260314.1| CG44153, isoform B [Drosophila melanogaster] >gi|440213631|gb|AAF52856.4| CG44153, isoform A [Drosophila melanogaster] >gi|440213632|gb|AGB92849.1| CG44153, isoform B [Drosophila melanogaster]	--	--	sp|Q9ESC1|ELTD1_RAT	EGF, latrophilin and seven transmembrane domain-containing protein 1 OS=Rattus norvegicus GN=Eltd1 PE=1 SV=1	K04601	cadherin EGF LAG seven-pass G-type receptor 2 (flamingo)	-	-	-
CL10131.Contig1_sinensis	827	38	8.2486	28	7.2856	--	--	--	--	--	--	--	--	-	-	-
CL10132.Contig1_sinensis	472	2	0.7607	8	3.6472	gi|256549318|gb|ACU83213.1|	C-type lectin [Ruditapes philippinarum]	--	--	sp|P86854|PLCL_MYTGA	Perlucin-like protein OS=Mytilus galloprovincialis PE=1 SV=1	K06560	mannose receptor, C type	-	-	-
CL10133.Contig1_sinensis	2969	41	2.4790	34	2.4642	gi|405952597|gb|EKC20390.1|	Putative epidermal cell surface receptor [Crassostrea gigas]	--	--	sp|P15941|MUC1_HUMAN	Mucin-1 OS=Homo sapiens GN=MUC1 PE=1 SV=3	K14211	elastin	-	-	-
CL10134.Contig1_sinensis	1323	63	8.5484	36	5.8554	--	--	--	--	--	--	--	--	-	-	-
CL10134.Contig2_sinensis	1461	80	9.8297	59	8.6899	--	--	gi|15638957|gb|AC058822.6|	Homo sapiens BAC clone RP11-809N18 from 4, complete sequence	--	--	--	--	-	-	-
CL10135.Contig1_sinensis	965	9	1.6742	4	0.8920	--	--	--	--	--	--	--	--	-	-	-
CL10135.Contig2_sinensis	258	0	0.0000	1	0.8341	--	--	--	--	--	--	--	--	-	-	-
CL10136.Contig1_sinensis	281	1	0.6388	3	2.2974	--	--	--	--	--	--	--	--	-	-	-
CL10137.Contig1_sinensis	950	47	8.8813	28	6.3423	--	--	--	--	--	--	--	--	-	-	-
CL10137.Contig2_sinensis	417	36	15.4977	12	6.1924	--	--	--	--	--	--	--	--	-	-	-
CL10139.Contig1_sinensis	641	117	32.7665	27	9.0640	--	--	--	--	--	--	--	--	-	-	-
CL10139.Contig2_sinensis	290	29	17.9515	21	15.5825	--	--	--	--	--	--	--	--	-	-	-
CL1014.Contig1_sinensis	1113	87	14.0322	94	18.1739	--	--	--	--	--	--	--	--	-	-	-
CL10140.Contig1_sinensis	420	5	2.1371	3	1.5370	--	--	--	--	--	--	--	--	-	-	-
CL10140.Contig2_sinensis	251	2	1.4304	0	0.0000	--	--	--	--	--	--	--	--	-	-	-
CL10142.Contig1_sinensis	411	7	3.0574	11	5.7592	--	--	--	--	--	--	--	--	-	-	-
CL10143.Contig1_sinensis	3266	259	14.2359	148	9.7513	gi|443697046|gb|ELT97615.1|	hypothetical protein CAPTEDRAFT_224280 [Capitella teleta]	--	--	sp|Q8C0J2|A16L1_MOUSE	Autophagy-related protein 16-1 OS=Mus musculus GN=Atg16l1 PE=1 SV=1	K14963	COMPASS component SWD3	-	-	-
CL10144.Contig1_sinensis	306	4	2.3466	2	1.4064	gi|405977228|gb|EKC41687.1|	hypothetical protein CGI_10028433 [Crassostrea gigas]	--	--	--	--	--	--	-	-	-
CL10145.Contig1_sinensis	659	114	31.0543	95	31.0208	--	--	--	--	--	--	--	--	-	-	-
CL10145.Contig2_sinensis	665	16	4.3192	8	2.5887	--	--	--	--	--	--	--	--	-	-	-
CL10145.Contig3_sinensis	860	24	5.0097	24	6.0052	--	--	--	--	--	--	--	--	-	-	-
CL10146.Contig1_sinensis	530	27	9.1451	8	3.2481	--	--	--	--	--	--	--	--	-	-	-
CL10149.Contig1_sinensis	373	22	10.5880	4	2.3076	--	--	--	--	--	--	--	--	-	-	-
CL1015.Contig1_sinensis	2372	127	9.6115	109	9.8884	gi|443697833|gb|ELT98131.1|	hypothetical protein CAPTEDRAFT_178783 [Capitella teleta]	gi|45360718|ref|NM_203702.1|	Xenopus (Silurana) tropicalis adaptor-related protein complex 1, mu 1 subunit (ap1m1), mRNA	sp|Q9BXS5|AP1M1_HUMAN	AP-1 complex subunit mu-1 OS=Homo sapiens GN=AP1M1 PE=1 SV=3	K12393	AP-1 complex subunit mu	GO:0045746//negative regulation of Notch signaling pathway;GO:0007269//neurotransmitter secretion;GO:0016183//synaptic vesicle coating;GO:0032438//melanosome organization;GO:0035646//endosome to melanosome transport;GO:0006886//intracellular protein transport;GO:0033363//secretory granule organization;GO:0019886//antigen processing and presentation of exogenous peptide antigen via MHC class II;GO…	GO:0005515//protein binding;GO:0008565//protein transporter activity	GO:0000139//Golgi membrane;GO:0030131//clathrin adaptor complex;GO:0032588//trans-Golgi network membrane;GO:0005765//lysosomal membrane;GO:0030665//clathrin-coated vesicle membrane;GO:0005829//cytosol;GO:0008021//synaptic vesicle;GO:0035976//AP1 complex
CL1015.Contig2_sinensis	2390	141	10.5907	109	9.8139	gi|443697833|gb|ELT98131.1|	hypothetical protein CAPTEDRAFT_178783 [Capitella teleta]	gi|45360718|ref|NM_203702.1|	Xenopus (Silurana) tropicalis adaptor-related protein complex 1, mu 1 subunit (ap1m1), mRNA	sp|Q9BXS5|AP1M1_HUMAN	AP-1 complex subunit mu-1 OS=Homo sapiens GN=AP1M1 PE=1 SV=3	K12393	AP-1 complex subunit mu	GO:0045746//negative regulation of Notch signaling pathway;GO:0007269//neurotransmitter secretion;GO:0016183//synaptic vesicle coating;GO:0032438//melanosome organization;GO:0035646//endosome to melanosome transport;GO:0006886//intracellular protein transport;GO:0033363//secretory granule organization;GO:0019886//antigen processing and presentation of exogenous peptide antigen via MHC class II;GO…	GO:0005515//protein binding;GO:0008565//protein transporter activity	GO:0000139//Golgi membrane;GO:0030131//clathrin adaptor complex;GO:0032588//trans-Golgi network membrane;GO:0005765//lysosomal membrane;GO:0030665//clathrin-coated vesicle membrane;GO:0005829//cytosol;GO:0008021//synaptic vesicle;GO:0035976//AP1 complex
CL10150.Contig1_sinensis	365	1	0.4918	0	0.0000	--	--	--	--	--	--	--	--	-	-	-
CL10150.Contig2_sinensis	1012	6	1.0643	8	1.7011	gi|405950457|gb|EKC18445.1|	Protein deltex-3-like protein [Crassostrea gigas]	--	--	sp|Q8CAS9|PARP9_MOUSE	Poly [ADP-ribose] polymerase 9 OS=Mus musculus GN=Parp9 PE=1 SV=2	K15261	poly [ADP-ribose] polymerase 10/14/15 [EC:2.4.2.30]	-	-	-
CL10152.Contig1_sinensis	1757	260	26.5646	51	6.2462	--	--	gi|329755295|ref|NG_028243.1|	Homo sapiens forkhead box P1 (FOXP1), RefSeqGene on chromosome 3	--	--	--	--	-	-	-
CL10152.Contig2_sinensis	285	1	0.6299	7	5.2853	--	--	--	--	--	--	--	--	-	-	-
CL10153.Contig1_sinensis	602	29	8.6477	12	4.2894	--	--	--	--	--	--	--	--	-	-	-
CL10153.Contig2_sinensis	355	51	25.7895	20	12.1232	--	--	--	--	--	--	--	--	-	-	-
CL10154.Contig1_sinensis	476	9	3.3942	14	6.3290	gi|405964135|gb|EKC29652.1|	Putative serine/threonine-protein kinase pats1 [Crassostrea gigas]	--	--	--	--	--	--	-	-	-
CL10154.Contig2_sinensis	425	19	8.0254	5	2.5316	gi|405964135|gb|EKC29652.1|	Putative serine/threonine-protein kinase pats1 [Crassostrea gigas]	--	--	--	--	--	--	GO:0009987//cellular process	GO:0016787//hydrolase activity	-
CL10155.Contig1_sinensis	774	3	0.6958	7	1.9461	gi|405952087|gb|EKC19937.1|	Poly [ADP-ribose] polymerase 14 [Crassostrea gigas]	--	--	--	--	K15261	poly [ADP-ribose] polymerase 10/14/15 [EC:2.4.2.30]	-	-	-
CL10156.Contig1_sinensis	2252	20	1.5943	14	1.3377	--	--	--	--	--	--	--	--	-	-	-
CL10156.Contig2_sinensis	1735	3	0.3104	3	0.3721	--	--	--	--	--	--	--	--	-	-	-
CL10158.Contig1_sinensis	1694	28	2.9672	24	3.0487	--	--	--	--	--	--	--	--	-	-	-
CL10158.Contig2_sinensis	297	2	1.2089	0	0.0000	--	--	--	--	--	--	--	--	-	-	-
CL10159.Contig1_sinensis	2152	26	2.1689	9	0.8999	--	--	--	--	--	--	--	--	-	-	-
CL10159.Contig2_sinensis	4465	387	15.5593	258	12.4341	gi|19850152|gb|AAL99584.1|AF285104_1	p53-like transcription factor p120 [Spisula solidissima]	gi|33867486|gb|AY289768.1|	Spisula solidissima p63/73 beta variant mRNA, complete cds	sp|Q9H3D4|P63_HUMAN	Tumor protein 63 OS=Homo sapiens GN=TP63 PE=1 SV=1	K10149	tumor protein p73-like	GO:0006351//transcription, DNA-dependent	GO:0003677//DNA binding	-
CL1016.Contig1_sinensis	4786	228	8.5519	196	8.8125	gi|301631441|ref|XP_002944806.1|	PREDICTED: anthranilate synthase component 1-like [Xenopus (Silurana) tropicalis]	gi|301631440|ref|XM_002944760.1|	PREDICTED: Xenopus (Silurana) tropicalis anthranilate synthase component 1-like (LOC100498031), mRNA	sp|Q52KI8|SRRM1_MOUSE	Serine/arginine repetitive matrix protein 1 OS=Mus musculus GN=Srrm1 PE=1 SV=2	K13171	serine/arginine repetitive matrix protein 1	GO:0044281//small molecule metabolic process;GO:0009058//biosynthetic process;GO:0006139//nucleobase-containing compound metabolic process	GO:0005488//binding;GO:0016740//transferase activity	-
CL1016.Contig2_sinensis	340	0	0.0000	4	2.5316	gi|301631441|ref|XP_002944806.1|	PREDICTED: anthranilate synthase component 1-like [Xenopus (Silurana) tropicalis]	--	--	--	--	--	--	GO:0008152//metabolic process	GO:0016829//lyase activity	-
CL1016.Contig3_sinensis	315	3	1.7097	0	0.0000	--	--	--	--	--	--	--	--	-	-	-
CL1016.Contig4_sinensis	432	5	2.0777	1	0.4981	--	--	--	--	--	--	--	--	-	-	-
CL1016.Contig5_sinensis	303	2	1.1849	4	2.8407	--	--	--	--	--	--	--	--	-	-	-
CL1016.Contig6_sinensis	417	1	0.4305	5	2.5802	--	--	--	--	--	--	--	--	-	-	-
CL1016.Contig7_sinensis	266	2	1.3497	0	0.0000	gi|470489510|ref|XP_004344892.1|	tryptophan synthase alpha chain, putative [Acanthamoeba castellanii str. Neff] >gi|440800106|gb|ELR21149.1| tryptophan synthase alpha chain, putative [Acanthamoeba castellanii str. Neff]	--	--	--	--	--	--	GO:0000162//tryptophan biosynthetic process	GO:0005488//binding;GO:0004834//tryptophan synthase activity	-
CL10160.Contig1_sinensis	483	7	2.6017	13	5.7918	gi|326428592|gb|EGD74162.1|	hypothetical protein PTSG_12407 [Salpingoeca sp. ATCC 50818]	--	--	--	--	--	--	-	-	-
CL10160.Contig2_sinensis	403	5	2.2272	1	0.5340	gi|326428592|gb|EGD74162.1|	hypothetical protein PTSG_12407 [Salpingoeca sp. ATCC 50818]	--	--	--	--	--	--	-	-	-
CL10161.Contig1_sinensis	555	13	4.2049	19	7.3667	--	--	--	--	--	--	--	--	-	-	-
CL10162.Contig1_sinensis	326	0	0.0000	2	1.3202	--	--	--	--	--	--	--	--	-	-	-
CL10162.Contig2_sinensis	476	23	8.6741	9	4.0687	--	--	--	--	--	--	--	--	-	-	-
CL10163.Contig1_sinensis	536	12	4.0190	2	0.8029	--	--	gi|263191878|ref|NG_015832.1|	Homo sapiens thyroglobulin (TG), RefSeqGene on chromosome 8	--	--	--	--	-	-	-
CL10164.Contig1_sinensis	252	4	2.8495	4	3.4157	--	--	--	--	--	--	--	--	-	-	-
CL10165.Contig1_sinensis	1019	67	11.8033	30	6.3352	--	--	--	--	--	--	--	--	-	-	-
CL10165.Contig2_sinensis	816	7	1.5400	8	2.1097	--	--	--	--	--	--	--	--	-	-	-
CL10166.Contig1_sinensis	696	7	1.8055	16	4.9468	--	--	--	--	--	--	--	--	-	-	-
CL10167.Contig1_sinensis	1171	12	1.8396	6	1.1026	gi|8131883|gb|AAF73122.1|AF148508_1	aldehyde dehydrogenase [Placopecten magellanicus] >gi|9957079|gb|AAG09204.1|AF175578_1 omega-crystallin [Placopecten magellanicus]	gi|21654728|gb|AY038801.1|	Oryctolagus cuniculus aldehyde dehydrogenase 1A1 (ALDH1A1) mRNA, complete cds	sp|O94788|AL1A2_HUMAN	Retinal dehydrogenase 2 OS=Homo sapiens GN=ALDH1A2 PE=1 SV=3	K07249	retinal dehydrogenase [EC:1.2.1.36]	GO:0030324//lung development;GO:0010628//positive regulation of gene expression;GO:0031016//pancreas development;GO:0048566//embryonic digestive tract development;GO:0001822//kidney development;GO:0048384//retinoic acid receptor signaling pathway;GO:0035115//embryonic forelimb morphogenesis;GO:0033189//response to vitamin A;GO:0001568//blood vessel development;GO:0030902//hindbrain development;GO…	GO:0004028//3-chloroallyl aldehyde dehydrogenase activity;GO:0016918//retinal binding;GO:0001758//retinal dehydrogenase activity	GO:0005829//cytosol;GO:0048471//perinuclear region of cytoplasm;GO:0005634//nucleus
CL10167.Contig2_sinensis	735	2	0.4885	4	1.1711	gi|147902134|ref|NP_001084244.1|	aldehyde dehydrogenase 1 family, member A2 [Xenopus laevis] >gi|11141760|gb|AAG32057.1| RALDH2 [Xenopus laevis] >gi|118763686|gb|AAI28679.1| ALDH1A2 protein [Xenopus laevis]	--	--	sp|Q62148|AL1A2_MOUSE	Retinal dehydrogenase 2 OS=Mus musculus GN=Aldh1a2 PE=1 SV=2	K07249	retinal dehydrogenase [EC:1.2.1.36]	GO:0030324//lung development;GO:0010628//positive regulation of gene expression;GO:0031016//pancreas development;GO:0048566//embryonic digestive tract development;GO:0001822//kidney development;GO:0048384//retinoic acid receptor signaling pathway;GO:0035115//embryonic forelimb morphogenesis;GO:0033189//response to vitamin A;GO:0001568//blood vessel development;GO:0030902//hindbrain development;GO…	GO:0004028//3-chloroallyl aldehyde dehydrogenase activity;GO:0016918//retinal binding;GO:0001758//retinal dehydrogenase activity	GO:0005829//cytosol;GO:0048471//perinuclear region of cytoplasm;GO:0005634//nucleus
CL10169.Contig1_sinensis	282	1	0.6366	1	0.7631	--	--	--	--	--	--	--	--	-	-	-
CL1017.Contig1_sinensis	1465	79	9.6804	335	49.2065	gi|357017847|ref|YP_004934877.1|	ND4 gene product (mitochondrion) [Meretrix lamarckii] >gi|261888507|gb|ACY06185.1| NADH dehydrogenase subunit 4 (mitochondrion) [Meretrix lamarckii]	gi|157394624|gb|EU145977.1|	Meretrix petechialis mitochondrion, complete genome	sp|P33511|NU4M_ANOQU	NADH-ubiquinone oxidoreductase chain 4 OS=Anopheles quadrimaculatus GN=ND4 PE=3 SV=1	K03881	NADH-ubiquinone oxidoreductase chain 4 [EC:1.6.5.3]	GO:0042773//ATP synthesis coupled electron transport	GO:0016491//oxidoreductase activity	GO:0044425//membrane part;GO:0005739//mitochondrion
CL1017.Contig2_sinensis	1530	6911	810.8697	4795	674.3916	gi|357017847|ref|YP_004934877.1|	ND4 gene product (mitochondrion) [Meretrix lamarckii] >gi|261888507|gb|ACY06185.1| NADH dehydrogenase subunit 4 (mitochondrion) [Meretrix lamarckii]	gi|294718763|gb|GU071281.1|	Meretrix lamarckii mitochondrion, complete genome	sp|P34852|NU4M_ANOGA	NADH-ubiquinone oxidoreductase chain 4 OS=Anopheles gambiae GN=mt:ND4 PE=3 SV=1	K03881	NADH-ubiquinone oxidoreductase chain 4 [EC:1.6.5.3]	GO:0006120//mitochondrial electron transport, NADH to ubiquinone	GO:0008137//NADH dehydrogenase (ubiquinone) activity	GO:0070469//respiratory chain;GO:0016021//integral to membrane;GO:0031966//mitochondrial membrane
CL10170.Contig1_sinensis	1424	21	2.6473	12	1.8134	gi|405970265|gb|EKC35186.1|	Quinone oxidoreductase [Crassostrea gigas]	--	--	sp|O97764|QOR_BOVIN	Zeta-crystallin OS=Bos taurus GN=CRYZ PE=2 SV=2	K00344	NADPH2:quinone reductase [EC:1.6.5.5]	-	GO:0003960//NADPH:quinone reductase activity;GO:0050661//NADP binding	GO:0005829//cytosol
CL10170.Contig2_sinensis	708	5	1.2678	2	0.6079	gi|327276669|ref|XP_003223090.1|	PREDICTED: quinone oxidoreductase-like [Anolis carolinensis]	--	--	sp|Q28452|QOR_LAMGU	Quinone oxidoreductase OS=Lama guanicoe GN=CRYZ PE=2 SV=1	K00344	NADPH2:quinone reductase [EC:1.6.5.5]	-	GO:0003960//NADPH:quinone reductase activity;GO:0003676//nucleic acid binding;GO:0050661//NADP binding;GO:0043167//ion binding	GO:0005829//cytosol
CL10171.Contig1_sinensis	862	15	3.1238	8	1.9971	--	--	--	--	--	--	--	--	-	-	-
CL10172.Contig1_sinensis	1196	4	0.6004	3	0.5398	gi|291233883|ref|XP_002736880.1|	PREDICTED: hypothetical protein [Saccoglossus kowalevskii]	--	--	sp|Q96MB7|HARB1_HUMAN	Putative nuclease HARBI1 OS=Homo sapiens GN=HARBI1 PE=1 SV=1	--	--	-	-	-
CL10172.Contig2_sinensis	1023	5	0.8774	1	0.2103	gi|291233883|ref|XP_002736880.1|	PREDICTED: hypothetical protein [Saccoglossus kowalevskii]	--	--	sp|Q96MB7|HARB1_HUMAN	Putative nuclease HARBI1 OS=Homo sapiens GN=HARBI1 PE=1 SV=1	--	--	-	-	-
CL10173.Contig1_sinensis	938	53	10.1432	20	4.5882	--	--	--	--	--	--	--	--	-	-	-
CL10174.Contig1_sinensis	252	1	0.7124	3	2.5617	--	--	--	--	--	--	--	--	-	-	-
CL10174.Contig2_sinensis	331	0	0.0000	1	0.6501	--	--	--	--	--	--	--	--	-	-	-
CL10175.Contig1_sinensis	1165	11	1.6950	9	1.6624	--	--	--	--	--	--	--	--	-	-	-
CL10175.Contig2_sinensis	930	3	0.5791	4	0.9255	--	--	--	--	--	--	--	--	-	-	-
CL10176.Contig1_sinensis	1435	58	7.2557	68	10.1970	gi|308455398|ref|XP_003090239.1|	hypothetical protein CRE_23789 [Caenorhabditis remanei] >gi|308265124|gb|EFP09077.1| hypothetical protein CRE_23789 [Caenorhabditis remanei]	--	--	sp|B1X437|RR2_PAUCH	30S ribosomal protein S2, organellar chromatophore OS=Paulinella chromatophora GN=rps2 PE=3 SV=1	K02357	elongation factor Ts	-	-	GO:0005840//ribosome;GO:0043231//intracellular membrane-bounded organelle;GO:0044446//intracellular organelle part
CL10177.Contig1_sinensis	439	7	2.8624	3	1.4705	--	--	--	--	--	--	--	--	-	-	-
CL10177.Contig2_sinensis	373	1	0.4813	2	1.1538	--	--	--	--	--	--	--	--	-	-	-
CL10179.Contig1_sinensis	363	1	0.4945	0	0.0000	--	--	--	--	--	--	--	--	-	-	-
CL10179.Contig2_sinensis	560	2	0.6411	2	0.7685	--	--	--	--	--	--	--	--	-	-	-
CL1018.Contig1_sinensis	1467	15	1.8355	5	0.7334	gi|405976887|gb|EKC41365.1|	Tyrosine-protein phosphatase non-receptor type 4 [Crassostrea gigas]	gi|345494077|ref|XM_001606682.2|	PREDICTED: Nasonia vitripennis tyrosine-protein phosphatase non-receptor type 4-like (LOC100123122), mRNA	sp|P29074|PTN4_HUMAN	Tyrosine-protein phosphatase non-receptor type 4 OS=Homo sapiens GN=PTPN4 PE=1 SV=1	K01104	protein-tyrosine phosphatase [EC:3.1.3.48]	GO:0016311//dephosphorylation	GO:0016791//phosphatase activity	GO:0044424//intracellular part
CL1018.Contig2_sinensis	1684	29	3.0914	11	1.4056	gi|405976887|gb|EKC41365.1|	Tyrosine-protein phosphatase non-receptor type 4 [Crassostrea gigas]	gi|345494077|ref|XM_001606682.2|	PREDICTED: Nasonia vitripennis tyrosine-protein phosphatase non-receptor type 4-like (LOC100123122), mRNA	sp|P29074|PTN4_HUMAN	Tyrosine-protein phosphatase non-receptor type 4 OS=Homo sapiens GN=PTPN4 PE=1 SV=1	K01104	protein-tyrosine phosphatase [EC:3.1.3.48]	GO:0016311//dephosphorylation	GO:0016791//phosphatase activity;GO:0008092//cytoskeletal protein binding	GO:0005737//cytoplasm;GO:0005856//cytoskeleton;GO:0019898//extrinsic to membrane
CL10181.Contig1_sinensis	2151	65	5.4247	34	3.4014	gi|405963608|gb|EKC29170.1|	Heat shock 70 kDa protein 12B [Crassostrea gigas]	--	--	sp|Q8K0U4|HS12A_MOUSE	Heat shock 70 kDa protein 12A OS=Mus musculus GN=Hspa12a PE=1 SV=1	K04043	molecular chaperone DnaK	-	-	-
CL10182.Contig1_sinensis	387	6	2.7832	9	5.0043	gi|45361289|ref|NP_989222.1|	sushi domain containing 1 precursor [Xenopus (Silurana) tropicalis]	--	--	sp|A2AVA0|SVEP1_MOUSE	Sushi, von Willebrand factor type A, EGF and pentraxin domain-containing protein 1 OS=Mus musculus GN=Svep1 PE=1 SV=1	K01103	6-phosphofructo-2-kinase / fructose-2,6-bisphosphatase [EC:2.7.1.105 3.1.3.46]	-	-	-
CL10183.Contig1_sinensis	6083	624	18.4149	585	20.6944	gi|348511189|ref|XP_003443127.1|	PREDICTED: transcription activator BRG1-like [Oreochromis niloticus]	gi|328793842|ref|XM_624267.3|	PREDICTED: Apis mellifera ATP-dependent helicase brahma (brm), mRNA	sp|Q8K1P7|SMCA4_RAT	Transcription activator BRG1 OS=Rattus norvegicus GN=Smarca4 PE=1 SV=1	K11647	SWI/SNF-related matrix-associated actin-dependent regulator of chromatin subfamily A member 2/4 [EC:3.6.4.-]	GO:0000902//cell morphogenesis;GO:0006346//methylation-dependent chromatin silencing;GO:0010424//DNA methylation on cytosine within a CG sequence;GO:0048562//embryonic organ morphogenesis;GO:0051091//positive regulation of sequence-specific DNA binding transcription factor activity;GO:0045749//negative regulation of S phase of mitotic cell cycle;GO:0060347//heart trabecula formation;GO:0043966//h…	GO:0047485//protein N-terminus binding;GO:0002039//p53 binding;GO:0001105//RNA polymerase II transcription coactivator activity;GO:0003714//transcription corepressor activity;GO:0050681//androgen receptor binding;GO:0032403//protein complex binding;GO:0003682//chromatin binding;GO:0070577//histone acetyl-lysine binding;GO:0030957//Tat protein binding;GO:0008094//DNA-dependent ATPase activity;GO:0…	GO:0071778//WINAC complex;GO:0016514//SWI/SNF complex;GO:0045111//intermediate filament cytoskeleton;GO:0000792//heterochromatin;GO:0005726//perichromatin fibrils;GO:0005654//nucleoplasm;GO:0071564//npBAF complex;GO:0005719//nuclear euchromatin;GO:0071565//nBAF complex;GO:0005730//nucleolus
CL10183.Contig2_sinensis	6172	625	18.1784	571	19.9079	gi|348511189|ref|XP_003443127.1|	PREDICTED: transcription activator BRG1-like [Oreochromis niloticus]	gi|328793842|ref|XM_624267.3|	PREDICTED: Apis mellifera ATP-dependent helicase brahma (brm), mRNA	sp|Q8K1P7|SMCA4_RAT	Transcription activator BRG1 OS=Rattus norvegicus GN=Smarca4 PE=1 SV=1	K11647	SWI/SNF-related matrix-associated actin-dependent regulator of chromatin subfamily A member 2/4 [EC:3.6.4.-]	GO:0000902//cell morphogenesis;GO:0006346//methylation-dependent chromatin silencing;GO:0010424//DNA methylation on cytosine within a CG sequence;GO:0048562//embryonic organ morphogenesis;GO:0051091//positive regulation of sequence-specific DNA binding transcription factor activity;GO:0045749//negative regulation of S phase of mitotic cell cycle;GO:0060347//heart trabecula formation;GO:0043966//h…	GO:0047485//protein N-terminus binding;GO:0002039//p53 binding;GO:0001105//RNA polymerase II transcription coactivator activity;GO:0003714//transcription corepressor activity;GO:0050681//androgen receptor binding;GO:0032403//protein complex binding;GO:0003682//chromatin binding;GO:0070577//histone acetyl-lysine binding;GO:0030957//Tat protein binding;GO:0008094//DNA-dependent ATPase activity;GO:0…	GO:0071778//WINAC complex;GO:0016514//SWI/SNF complex;GO:0045111//intermediate filament cytoskeleton;GO:0000792//heterochromatin;GO:0005726//perichromatin fibrils;GO:0005654//nucleoplasm;GO:0071564//npBAF complex;GO:0005719//nuclear euchromatin;GO:0071565//nBAF complex;GO:0005730//nucleolus
CL10184.Contig1_sinensis	670	11	2.9473	3	0.9635	--	--	--	--	--	--	--	--	-	-	-
CL10184.Contig2_sinensis	383	3	1.4061	3	1.6855	--	--	--	--	--	--	--	--	-	-	-
CL10187.Contig1_sinensis	1022	7	1.2296	1	0.2106	gi|405977108|gb|EKC41574.1|	U8 snoRNA-decapping enzyme [Crassostrea gigas]	--	--	sp|Q6TEC1|NUD16_XENLA	U8 snoRNA-decapping enzyme OS=Xenopus laevis GN=nudt16 PE=1 SV=1	K01529	[EC:3.6.1.-]	GO:1901136;GO:0044699;GO:0016077//snoRNA catabolic process;GO:0006195//purine nucleotide catabolic process;GO:0048522//positive regulation of cellular process;GO:2000233//negative regulation of rRNA processing	GO:0050072//m7G(5')pppN diphosphatase activity;GO:0030145//manganese ion binding;GO:0035639//purine ribonucleoside triphosphate binding;GO:0050897//cobalt ion binding;GO:0032555;GO:0000287//magnesium ion binding;GO:0030515//snoRNA binding;GO:0042803//protein homodimerization activity	GO:0005730//nucleolus
CL10187.Contig2_sinensis	1175	5	0.7639	6	1.0988	gi|405977108|gb|EKC41574.1|	U8 snoRNA-decapping enzyme [Crassostrea gigas]	--	--	sp|Q6TEC1|NUD16_XENLA	U8 snoRNA-decapping enzyme OS=Xenopus laevis GN=nudt16 PE=1 SV=1	K01529	[EC:3.6.1.-]	GO:1901136;GO:0044699;GO:0016077//snoRNA catabolic process;GO:0006195//purine nucleotide catabolic process;GO:0048522//positive regulation of cellular process;GO:2000233//negative regulation of rRNA processing	GO:0050072//m7G(5')pppN diphosphatase activity;GO:0030145//manganese ion binding;GO:0035639//purine ribonucleoside triphosphate binding;GO:0050897//cobalt ion binding;GO:0032555;GO:0000287//magnesium ion binding;GO:0030515//snoRNA binding;GO:0042803//protein homodimerization activity	GO:0005730//nucleolus
CL10188.Contig1_sinensis	1629	32	3.5264	22	2.9061	--	--	gi|158936907|dbj|AB302955.1|	Corbicula fluminea Msx gene for Msx protein, complete cds	--	--	--	--	-	-	-
CL10189.Contig1_sinensis	553	43	13.9587	39	15.1759	gi|390339187|ref|XP_784490.3|	PREDICTED: fibropellin-1-like [Strongylocentrotus purpuratus]	--	--	sp|O00548|DLL1_HUMAN	Delta-like protein 1 OS=Homo sapiens GN=DLL1 PE=2 SV=2	K02599	Notch	-	-	-
CL1019.Contig1_sinensis	2282	108	8.4959	40	3.7719	gi|405966353|gb|EKC31648.1|	Putative RNA-directed DNA polymerase from transposon BS [Crassostrea gigas]	--	--	sp|Q95SX7|RTBS_DROME	Probable RNA-directed DNA polymerase from transposon BS OS=Drosophila melanogaster GN=RTase PE=2 SV=1	K05658	ATP-binding cassette, subfamily B (MDR/TAP), member 1	-	-	-
CL1019.Contig2_sinensis	1318	30	4.0861	9	1.4694	gi|390359309|ref|XP_003729454.1|	PREDICTED: RNA-directed DNA polymerase from mobile element jockey-like [Strongylocentrotus purpuratus]	--	--	sp|Q95SX7|RTBS_DROME	Probable RNA-directed DNA polymerase from transposon BS OS=Drosophila melanogaster GN=RTase PE=2 SV=1	K05658	ATP-binding cassette, subfamily B (MDR/TAP), member 1	-	-	-
CL10190.Contig1_sinensis	717	14	3.5052	10	3.0012	--	--	--	--	--	--	--	--	-	-	-
CL10191.Contig1_sinensis	603	16	4.7633	16	5.7098	gi|443698163|gb|ELT98300.1|	hypothetical protein CAPTEDRAFT_221260 [Capitella teleta]	--	--	sp|Q6ZQP7|YV021_HUMAN	Uncharacterized protein LOC284861 OS=Homo sapiens PE=2 SV=1	--	--	-	-	-
CL10192.Contig1_sinensis	250	2	1.4361	1	0.8607	--	--	--	--	--	--	--	--	-	-	-
CL10193.Contig1_sinensis	2089	69	5.9294	85	8.7558	gi|405965509|gb|EKC30878.1|	DnaJ-like protein subfamily B member 9 [Crassostrea gigas]	--	--	sp|Q5R9A4|DNJB9_PONAB	DnaJ homolog subfamily B member 9 OS=Pongo abelii GN=DNAJB9 PE=2 SV=1	K09515	DnaJ homolog subfamily B member 9	-	-	-
CL10193.Contig2_sinensis	284	1	0.6321	2	1.5154	--	--	--	--	--	--	--	--	-	-	-
CL10194.Contig1_sinensis	4416	170	6.9107	108	5.2627	gi|126697334|gb|ABO26624.1|	calcineurin A [Haliotis discus discus]	gi|126697333|gb|EF103366.1|	Haliotis discus discus calcineurin A mRNA, complete cds	sp|P63329|PP2BA_RAT	Serine/threonine-protein phosphatase 2B catalytic subunit alpha isoform OS=Rattus norvegicus GN=Ppp3ca PE=1 SV=1	K04348	protein phosphatase 3, catalytic subunit [EC:3.1.3.16]	GO:0033173//calcineurin-NFAT signaling cascade;GO:0071333//cellular response to glucose stimulus;GO:0048741//skeletal muscle fiber development;GO:0006816//calcium ion transport;GO:0051592//response to calcium ion;GO:0060079//regulation of excitatory postsynaptic membrane potential;GO:0046676//negative regulation of insulin secretion;GO:0014883//transition between fast and slow fiber;GO:0035690//c…	GO:0008144//drug binding;GO:0033192//calmodulin-dependent protein phosphatase activity;GO:0046982//protein heterodimerization activity;GO:0046872//metal ion binding;GO:0019899//enzyme binding;GO:0005516//calmodulin binding	GO:0016020//membrane;GO:0005955//calcineurin complex;GO:0005829//cytosol;GO:0030018//Z disc;GO:0005634//nucleus;GO:0005739//mitochondrion
CL10194.Contig2_sinensis	4527	204	8.0895	108	5.1337	gi|126697334|gb|ABO26624.1|	calcineurin A [Haliotis discus discus]	gi|126697333|gb|EF103366.1|	Haliotis discus discus calcineurin A mRNA, complete cds	sp|P63329|PP2BA_RAT	Serine/threonine-protein phosphatase 2B catalytic subunit alpha isoform OS=Rattus norvegicus GN=Ppp3ca PE=1 SV=1	K04348	protein phosphatase 3, catalytic subunit [EC:3.1.3.16]	GO:0033173//calcineurin-NFAT signaling cascade;GO:0071333//cellular response to glucose stimulus;GO:0048741//skeletal muscle fiber development;GO:0006816//calcium ion transport;GO:0051592//response to calcium ion;GO:0060079//regulation of excitatory postsynaptic membrane potential;GO:0046676//negative regulation of insulin secretion;GO:0014883//transition between fast and slow fiber;GO:0035690//c…	GO:0008144//drug binding;GO:0033192//calmodulin-dependent protein phosphatase activity;GO:0046982//protein heterodimerization activity;GO:0046872//metal ion binding;GO:0019899//enzyme binding;GO:0005516//calmodulin binding	GO:0016020//membrane;GO:0005955//calcineurin complex;GO:0005829//cytosol;GO:0030018//Z disc;GO:0005634//nucleus;GO:0005739//mitochondrion
CL10195.Contig1_sinensis	805	27	6.0210	28	7.4847	--	--	--	--	--	--	--	--	-	-	-
CL10196.Contig1_sinensis	522	6	2.0634	2	0.8245	--	--	--	--	--	--	--	--	-	-	-
CL10197.Contig1_sinensis	628	5	1.4293	10	3.4265	--	--	--	--	--	--	--	--	-	-	-
CL10197.Contig2_sinensis	426	3	1.2642	3	1.5154	--	--	--	--	--	--	--	--	-	-	-
CL10199.Contig1_sinensis	1245	431	62.1455	503	86.9388	gi|354494595|ref|XP_003509422.1|	PREDICTED: interferon alpha-inducible protein 27-like protein 2-like [Cricetulus griseus]	--	--	sp|Q8VC49|IF27B_MOUSE	Interferon alpha-inducible protein 27-like protein 2B OS=Mus musculus GN=Ifi27l2b PE=2 SV=1	K14317	nuclear pore complex protein Nup214	-	-	GO:0016021//integral to membrane
CL10199.Contig2_sinensis	271	0	0.0000	5	3.9702	gi|432937274|ref|XP_004082421.1|	PREDICTED: interferon alpha-inducible protein 27, mitochondrial-like [Oryzias latipes] >gi|42627823|tpe|CAE00403.1| TPA: putative ISG12(1) protein [Oryzias latipes]	--	--	sp|Q8R412|IF27A_MOUSE	Interferon alpha-inducible protein 27-like protein 2A OS=Mus musculus GN=Ifi27l2a PE=3 SV=1	--	--	GO:0009253//peptidoglycan catabolic process;GO:0016998//cell wall macromolecule catabolic process	GO:0003796//lysozyme activity	GO:0016021//integral to membrane
CL102.Contig1_sinensis	466	60	23.1136	25	11.5443	--	--	--	--	--	--	--	--	-	-	-
CL1020.Contig1_sinensis	1718	12	1.2539	7	0.8768	gi|405975676|gb|EKC40226.1|	hypothetical protein CGI_10011056 [Crassostrea gigas]	--	--	--	--	K13163	male-specific lethal 1	-	-	-
CL1020.Contig2_sinensis	1895	11	1.0420	6	0.6813	gi|405975676|gb|EKC40226.1|	hypothetical protein CGI_10011056 [Crassostrea gigas]	--	--	--	--	K13163	male-specific lethal 1	-	-	-
CL10200.Contig1_sinensis	4268	34	1.4301	28	1.4117	gi|405958258|gb|EKC24403.1|	Period circadian protein [Crassostrea gigas]	--	--	sp|Q25637|PER_PERAM	Period circadian protein OS=Periplaneta americana GN=per PE=2 SV=2	K02633	period circadian protein	-	-	-
CL10200.Contig2_sinensis	4397	38	1.5514	22	1.0767	gi|405958258|gb|EKC24403.1|	Period circadian protein [Crassostrea gigas]	--	--	sp|Q25637|PER_PERAM	Period circadian protein OS=Periplaneta americana GN=per PE=2 SV=2	K02633	period circadian protein	-	-	-
CL10201.Contig1_sinensis	458	16	6.2713	9	4.2286	--	--	--	--	--	--	--	--	-	-	-
CL10202.Contig1_sinensis	5443	226	7.4537	542	21.4277	gi|405958158|gb|EKC24313.1|	Actin-binding protein anillin [Crassostrea gigas]	gi|51195657|emb|CR697748.1|	Tetraodon nigroviridis full-length cDNA	sp|Q801E2|ANLN_XENLA	Actin-binding protein anillin OS=Xenopus laevis GN=anln PE=1 SV=1	K04574	neurofilament heavy polypeptide	-	-	-
CL10202.Contig2_sinensis	1008	15	2.6714	37	7.8987	gi|405958158|gb|EKC24313.1|	Actin-binding protein anillin [Crassostrea gigas]	--	--	sp|Q801E2|ANLN_XENLA	Actin-binding protein anillin OS=Xenopus laevis GN=anln PE=1 SV=1	K03260	translation initiation factor 4G	-	-	-
CL10203.Contig1_sinensis	350	1	0.5129	0	0.0000	--	--	--	--	--	--	--	--	-	-	-
CL10203.Contig2_sinensis	302	1	0.5944	3	2.1376	--	--	--	--	--	--	--	--	-	-	-
CL10204.Contig1_sinensis	444	4	1.6173	2	0.9693	gi|350425700|ref|XP_003494205.1|	PREDICTED: 3-oxoacyl-[acyl-carrier-protein] reductase FabG-like [Bombus impatiens]	--	--	sp|Q9VXJ0|DHB4_DROME	Peroxisomal multifunctional enzyme type 2 OS=Drosophila melanogaster GN=Mfe2 PE=1 SV=1	K12405	3-hydroxyacyl-CoA dehydrogenase / 3a,7a,12a-trihydroxy-5b-cholest-24-enoyl-CoA hydratase [EC:1.1.1.35 4.2.1.107]	-	GO:0016740//transferase activity	GO:0020011//apicoplast
CL10205.Contig1_sinensis	1619	16	1.7741	21	2.7912	--	--	--	--	--	--	--	--	-	-	-
CL10206.Contig1_sinensis	1419	7	0.8856	2	0.3033	gi|449689728|ref|XP_004212122.1|	PREDICTED: zinc finger BED domain-containing protein 4-like, partial [Hydra magnipapillata]	--	--	sp|O96006|ZBED1_HUMAN	Zinc finger BED domain-containing protein 1 OS=Homo sapiens GN=ZBED1 PE=1 SV=1	K15115	solute carrier family 25 (mitochondrial folate transporter), member 32	-	-	-
CL10206.Contig2_sinensis	1336	5	0.6718	1	0.1611	gi|449678589|ref|XP_004209119.1|	PREDICTED: zinc finger BED domain-containing protein 1-like [Hydra magnipapillata]	--	--	sp|O96006|ZBED1_HUMAN	Zinc finger BED domain-containing protein 1 OS=Homo sapiens GN=ZBED1 PE=1 SV=1	K15115	solute carrier family 25 (mitochondrial folate transporter), member 32	-	-	-
CL10207.Contig1_sinensis	688	13	3.3920	8	2.5022	gi|291225523|ref|XP_002732749.1|	PREDICTED: nucleotide-binding oligomerization domain containing 2-like [Saccoglossus kowalevskii]	--	--	sp|Q7TPV2|DZIP3_MOUSE	E3 ubiquitin-protein ligase DZIP3 OS=Mus musculus GN=Dzip3 PE=2 SV=2	K10642	E3 ubiquitin-protein ligase DZIP3 [EC:6.3.2.19]	-	-	-
CL10207.Contig2_sinensis	966	53	9.8492	30	6.6828	gi|291240248|ref|XP_002740032.1|	PREDICTED: nucleotide-binding oligomerization domain containing 2-like [Saccoglossus kowalevskii]	--	--	sp|Q86Y13|DZIP3_HUMAN	E3 ubiquitin-protein ligase DZIP3 OS=Homo sapiens GN=DZIP3 PE=1 SV=2	K10642	E3 ubiquitin-protein ligase DZIP3 [EC:6.3.2.19]	-	-	-
CL10208.Contig1_sinensis	493	7	2.5489	7	3.0554	--	--	--	--	--	--	--	--	-	-	-
CL1021.Contig1_sinensis	332	1	0.5407	0	0.0000	--	--	--	--	--	--	--	--	-	-	-
CL1021.Contig2_sinensis	349	4	2.0575	0	0.0000	--	--	--	--	--	--	--	--	-	-	-
CL10210.Contig1_sinensis	531	5	1.6904	5	2.0262	--	--	--	--	--	--	--	--	-	-	-
CL10210.Contig2_sinensis	1183	8	1.2140	11	2.0009	--	--	--	--	--	--	--	--	-	-	-
CL10211.Contig1_sinensis	623	0	0.0000	8	2.7632	gi|405969559|gb|EKC34523.1|	Meiotic recombination protein SPO11 [Crassostrea gigas]	--	--	sp|Q9Y5K1|SPO11_HUMAN	Meiotic recombination protein SPO11 OS=Homo sapiens GN=SPO11 PE=2 SV=1	K10878	meiotic recombination protein SPO11	GO:0007127//meiosis I	-	-
CL10211.Contig2_sinensis	718	1	0.2500	37	11.0890	gi|405969559|gb|EKC34523.1|	Meiotic recombination protein SPO11 [Crassostrea gigas]	--	--	sp|Q9Y5K1|SPO11_HUMAN	Meiotic recombination protein SPO11 OS=Homo sapiens GN=SPO11 PE=2 SV=1	K10878	meiotic recombination protein SPO11	GO:0007127//meiosis I	-	-
CL10212.Contig1_sinensis	1450	133	16.4659	16	2.3745	--	--	--	--	--	--	--	--	-	-	-
CL10212.Contig2_sinensis	612	14	4.1066	11	3.8677	--	--	--	--	--	--	--	--	-	-	-
CL10213.Contig1_sinensis	2231	72	5.7934	42	4.0510	gi|405974215|gb|EKC38875.1|	hypothetical protein CGI_10019110 [Crassostrea gigas]	gi|292616788|ref|XM_681262.4|	PREDICTED: Danio rerio ring finger protein 220b (rnf220b), mRNA	sp|Q6PDX6|RN220_MOUSE	E3 ubiquitin-protein ligase Rnf220 OS=Mus musculus GN=Rnf220 PE=1 SV=1	K15691	E3 ubiquitin-protein ligase RFWD3 [EC:6.3.2.19]	GO:0016567//protein ubiquitination	GO:0016874//ligase activity;GO:0005488//binding	-
CL10213.Contig2_sinensis	876	9	1.8443	8	1.9652	gi|405974215|gb|EKC38875.1|	hypothetical protein CGI_10019110 [Crassostrea gigas]	--	--	sp|Q6PDX6|RN220_MOUSE	E3 ubiquitin-protein ligase Rnf220 OS=Mus musculus GN=Rnf220 PE=1 SV=1	--	--	-	GO:0005488//binding	-
CL10214.Contig1_sinensis	6959	1440	37.1464	1141	35.2820	gi|405959695|gb|EKC25702.1|	Clathrin heavy chain 1 [Crassostrea gigas]	gi|348541242|ref|XM_003458048.1|	PREDICTED: Oreochromis niloticus clathrin heavy chain 1-like (LOC100689887), mRNA	sp|Q68FD5|CLH1_MOUSE	Clathrin heavy chain 1 OS=Mus musculus GN=Cltc PE=1 SV=3	K04646	clathrin heavy chain	GO:0007411//axon guidance;GO:0042059//negative regulation of epidermal growth factor receptor signaling pathway;GO:0033572//transferrin transport;GO:0016044//cellular membrane organization;GO:0048011//neurotrophin TRK receptor signaling pathway;GO:0006886//intracellular protein transport;GO:0007030//Golgi organization;GO:0019886//antigen processing and presentation of exogenous peptide antigen vi…	GO:0030506//ankyrin binding;GO:0005198//structural molecule activity;GO:0008022//protein C-terminus binding;GO:0031072//heat shock protein binding;GO:0042277//peptide binding	GO:0030132//clathrin coat of coated pit;GO:0030669//clathrin-coated endocytic vesicle membrane;GO:0032588//trans-Golgi network membrane;GO:0030130//clathrin coat of trans-Golgi network vesicle;GO:0042470//melanosome;GO:0005829//cytosol;GO:0005819//spindle;GO:0070062//extracellular vesicular exosome;GO:0030315//T-tubule;GO:0031523//Myb complex;GO:0005739//mitochondrion
CL10214.Contig2_sinensis	6986	1360	34.9472	1063	32.7431	gi|405959695|gb|EKC25702.1|	Clathrin heavy chain 1 [Crassostrea gigas]	gi|348541242|ref|XM_003458048.1|	PREDICTED: Oreochromis niloticus clathrin heavy chain 1-like (LOC100689887), mRNA	sp|Q68FD5|CLH1_MOUSE	Clathrin heavy chain 1 OS=Mus musculus GN=Cltc PE=1 SV=3	K04646	clathrin heavy chain	GO:0007411//axon guidance;GO:0042059//negative regulation of epidermal growth factor receptor signaling pathway;GO:0033572//transferrin transport;GO:0016044//cellular membrane organization;GO:0048011//neurotrophin TRK receptor signaling pathway;GO:0006886//intracellular protein transport;GO:0007030//Golgi organization;GO:0019886//antigen processing and presentation of exogenous peptide antigen vi…	GO:0030506//ankyrin binding;GO:0005198//structural molecule activity;GO:0008022//protein C-terminus binding;GO:0031072//heat shock protein binding;GO:0042277//peptide binding	GO:0030132//clathrin coat of coated pit;GO:0030669//clathrin-coated endocytic vesicle membrane;GO:0032588//trans-Golgi network membrane;GO:0030130//clathrin coat of trans-Golgi network vesicle;GO:0042470//melanosome;GO:0005829//cytosol;GO:0005819//spindle;GO:0070062//extracellular vesicular exosome;GO:0030315//T-tubule;GO:0031523//Myb complex;GO:0005739//mitochondrion
CL10215.Contig1_sinensis	791	35	7.9432	17	4.6247	--	--	--	--	--	--	--	--	-	-	-
CL10215.Contig2_sinensis	417	4	1.7220	3	1.5481	--	--	--	--	--	--	--	--	-	-	-
CL10216.Contig1_sinensis	546	12	3.9454	15	5.9117	--	--	--	--	--	--	--	--	-	-	-
CL10217.Contig1_sinensis	780	40	9.2059	12	3.3106	--	--	--	--	--	--	--	--	-	-	-
CL10217.Contig2_sinensis	337	3	1.5981	0	0.0000	--	--	--	--	--	--	--	--	-	-	-
CL10218.Contig1_sinensis	384	3	1.4025	10	5.6038	--	--	--	--	--	--	--	--	-	-	-
CL10218.Contig2_sinensis	520	7	2.4166	4	1.6553	--	--	--	--	--	--	--	--	-	-	-
CL10219.Contig1_sinensis	512	4	1.4025	10	4.2029	--	--	--	--	--	--	--	--	-	-	-
CL1022.Contig1_sinensis	599	64	19.1803	28	10.0588	--	--	--	--	--	--	--	--	-	-	-
CL10220.Contig1_sinensis	296	4	2.4259	0	0.0000	--	--	--	--	--	--	--	--	-	-	-
CL10221.Contig1_sinensis	1635	75	8.2346	41	5.3961	gi|340383249|ref|XP_003390130.1|	PREDICTED: UPF0051 protein slr0074-like [Amphimedon queenslandica]	--	--	sp|P98088|MUC5A_HUMAN	Mucin-5AC (Fragments) OS=Homo sapiens GN=MUC5AC PE=1 SV=3	K10955	intestinal mucin-2	GO:0016226//iron-sulfur cluster assembly	-	GO:0009536//plastid
CL10221.Contig2_sinensis	251	1	0.7152	1	0.8573	gi|196020634|ref|XP_002119103.1|	hypothetical protein TRIADDRAFT_63066 [Trichoplax adhaerens] >gi|190576946|gb|EDV18411.1| hypothetical protein TRIADDRAFT_63066 [Trichoplax adhaerens]	--	--	--	--	--	--	GO:0016226//iron-sulfur cluster assembly	-	-
CL10222.Contig1_sinensis	900	29	5.7844	5	1.1955	--	--	--	--	--	--	--	--	-	-	-
CL10222.Contig2_sinensis	564	8	2.5463	2	0.7631	--	--	--	--	--	--	--	--	-	-	-
CL10223.Contig1_sinensis	601	48	14.3373	47	16.8282	gi|330794928|ref|XP_003285528.1|	hypothetical protein DICPUDRAFT_149392 [Dictyostelium purpureum] >gi|325084531|gb|EGC37957.1| hypothetical protein DICPUDRAFT_149392 [Dictyostelium purpureum]	--	--	sp|Q54PM6|Y8605_DICDI	Uncharacterized protein DDB_G0284459 OS=Dictyostelium discoideum GN=DDB_G0284459 PE=4 SV=1	--	--	-	-	-
CL10224.Contig1_sinensis	820	28	6.1298	14	3.6739	--	--	--	--	--	--	--	--	-	-	-
CL10224.Contig2_sinensis	434	3	1.2409	0	0.0000	--	--	--	--	--	--	--	--	-	-	-
CL10225.Contig1_sinensis	331	13	7.0505	7	4.5508	--	--	--	--	--	--	--	--	-	-	-
CL10226.Contig1_sinensis	683	5	1.3142	8	2.5205	gi|405975175|gb|EKC39757.1|	Three prime repair exonuclease 1 [Crassostrea gigas]	--	--	--	--	--	--	-	-	-
CL10226.Contig2_sinensis	341	0	0.0000	1	0.6310	gi|405955153|gb|EKC22378.1|	hypothetical protein CGI_10002380 [Crassostrea gigas]	--	--	--	--	--	--	-	-	-
CL10227.Contig1_sinensis	281	29	18.5265	11	8.4237	gi|395504206|ref|XP_003756447.1|	PREDICTED: uncharacterized protein LOC100931706 [Sarcophilus harrisii]	gi|156627636|gb|AC206117.4|	Saccoglossus kowalevskii BAC CUGI_SK_BA 001B8 (Clemson University Genomics SSK_Ba library (Acorn worm, Saccoglossus kowalevskii)) complete sequence	--	--	--	--	-	-	-
CL10228.Contig1_sinensis	3361	85	4.5400	130	8.3232	--	--	--	--	--	--	--	--	-	-	-
CL10228.Contig2_sinensis	3340	67	3.6011	225	14.4961	--	--	--	--	--	--	--	--	-	-	-
CL10229.Contig1_sinensis	558	1	0.3217	4	1.5426	gi|334323006|ref|XP_001380151.2|	PREDICTED: RING finger protein 213-like [Monodelphis domestica]	gi|260800552|ref|XM_002595141.1|	Branchiostoma floridae hypothetical protein, mRNA	sp|E9Q555|RN213_MOUSE	E3 ubiquitin-protein ligase RNF213 OS=Mus musculus GN=Rnf213 PE=2 SV=1	--	--	-	GO:0000166//nucleotide binding	-
CL10229.Contig2_sinensis	370	2	0.9704	2	1.1632	gi|405959318|gb|EKC25370.1|	hypothetical protein CGI_10022372 [Crassostrea gigas]	--	--	sp|E9Q555|RN213_MOUSE	E3 ubiquitin-protein ligase RNF213 OS=Mus musculus GN=Rnf213 PE=2 SV=1	--	--	-	-	-
CL10230.Contig1_sinensis	3278	338	18.5101	192	12.6040	--	--	--	--	--	--	--	--	-	-	-
CL10231.Contig1_sinensis	5130	41	1.4347	228	9.5638	gi|405967974|gb|EKC33083.1|	Protein regulator of cytokinesis 1 [Crassostrea gigas]	gi|465244155|gb|GACT011345818.1|	TSA: Anolis carolinensis k56:2161930 transcribed RNA sequence	sp|Q9H0F5|RNF38_HUMAN	RING finger protein 38 OS=Homo sapiens GN=RNF38 PE=1 SV=4	K13201	nucleolysin TIA-1/TIAR	-	-	-
CL10231.Contig2_sinensis	2997	33	1.9766	14	1.0052	gi|405967974|gb|EKC33083.1|	Protein regulator of cytokinesis 1 [Crassostrea gigas]	gi|465244155|gb|GACT011345818.1|	TSA: Anolis carolinensis k56:2161930 transcribed RNA sequence	sp|Q9H0F5|RNF38_HUMAN	RING finger protein 38 OS=Homo sapiens GN=RNF38 PE=1 SV=4	K13201	nucleolysin TIA-1/TIAR	-	-	-
CL10231.Contig3_sinensis	2856	34	2.1371	37	2.7878	gi|405967974|gb|EKC33083.1|	Protein regulator of cytokinesis 1 [Crassostrea gigas]	gi|465244155|gb|GACT011345818.1|	TSA: Anolis carolinensis k56:2161930 transcribed RNA sequence	sp|Q9H0F5|RNF38_HUMAN	RING finger protein 38 OS=Homo sapiens GN=RNF38 PE=1 SV=4	K13201	nucleolysin TIA-1/TIAR	-	-	-
CL10232.Contig1_sinensis	408	7	3.0799	4	2.1097	--	--	--	--	--	--	--	--	-	-	-
CL10232.Contig2_sinensis	282	0	0.0000	1	0.7631	--	--	--	--	--	--	--	--	-	-	-
CL10233.Contig1_sinensis	2598	314	21.6966	280	23.1918	gi|405957174|gb|EKC23405.1|	hypothetical protein CGI_10019623 [Crassostrea gigas]	--	--	sp|Q08AN1|ZN616_HUMAN	Zinc finger protein 616 OS=Homo sapiens GN=ZNF616 PE=2 SV=2	K09228	KRAB domain-containing zinc finger protein	-	-	-
CL10234.Contig1_sinensis	368	12	5.8538	8	4.6780	--	--	--	--	--	--	--	--	-	-	-
CL10235.Contig1_sinensis	716	0	0.0000	12	3.6065	--	--	--	--	--	--	--	--	-	-	-
CL10235.Contig2_sinensis	304	1	0.5905	8	5.6628	--	--	--	--	--	--	--	--	-	-	-
CL10236.Contig1_sinensis	339	3	1.5886	5	3.1738	--	--	--	--	--	--	--	--	-	-	-
CL10236.Contig2_sinensis	366	7	3.4334	3	1.7638	--	--	--	--	--	--	--	--	-	-	-
CL10237.Contig1_sinensis	624	22	6.3291	12	4.1382	gi|405965398|gb|EKC30775.1|	Sorbin and SH3 domain-containing protein 1 [Crassostrea gigas]	--	--	sp|Q6P7E4|PDLI7_DANRE	PDZ and LIM domain protein 7 OS=Danio rerio GN=pdlim7 PE=2 SV=1	K03426	NAD+ diphosphatase [EC:3.6.1.22]	GO:0003190//atrioventricular valve formation;GO:0001947//heart looping;GO:0003294//atrial ventricular junction remodeling;GO:0001756//somitogenesis	-	GO:0031941//filamentous actin;GO:0048471//perinuclear region of cytoplasm
CL10237.Contig2_sinensis	314	8	4.5736	1	0.6853	--	--	--	--	--	--	--	--	-	-	-
CL10238.Contig1_sinensis	1414	17	2.1582	11	1.6740	gi|405949987|gb|EKC17996.1|	Histone-lysine N-methyltransferase SETD8 [Crassostrea gigas]	--	--	sp|Q9NQR1|SETD8_HUMAN	N-lysine methyltransferase SETD8 OS=Homo sapiens GN=SETD8 PE=1 SV=3	K11428	histone-lysine N-methyltransferase SETD8 [EC:2.1.1.43]	GO:0000122//negative regulation of transcription from RNA polymerase II promoter;GO:0018026//peptidyl-lysine monomethylation;GO:0043516//regulation of DNA damage response, signal transduction by p53 class mediator;GO:0034968//histone lysine methylation	GO:0002039//p53 binding;GO:0003714//transcription corepressor activity;GO:0018024//histone-lysine N-methyltransferase activity	-
CL10238.Contig2_sinensis	1487	13	1.5694	15	2.1707	gi|405949987|gb|EKC17996.1|	Histone-lysine N-methyltransferase SETD8 [Crassostrea gigas]	--	--	sp|Q9NQR1|SETD8_HUMAN	N-lysine methyltransferase SETD8 OS=Homo sapiens GN=SETD8 PE=1 SV=3	K11428	histone-lysine N-methyltransferase SETD8 [EC:2.1.1.43]	GO:0000122//negative regulation of transcription from RNA polymerase II promoter;GO:0018026//peptidyl-lysine monomethylation;GO:0043516//regulation of DNA damage response, signal transduction by p53 class mediator;GO:0034968//histone lysine methylation	GO:0002039//p53 binding;GO:0003714//transcription corepressor activity;GO:0018024//histone-lysine N-methyltransferase activity	-
CL10239.Contig1_sinensis	354	2	1.0142	3	1.8236	--	--	--	--	--	--	--	--	-	-	-
CL1024.Contig1_sinensis	556	4	1.2915	5	1.9351	gi|183234548|ref|XP_001914036.1|	serine-rich protein C30B4.01c precursor [Entamoeba histolytica HM-1:IMSS]	gi|340726755|ref|XM_003401671.1|	PREDICTED: Bombus terrestris endothelial transcription factor GATA-2-like (LOC100643062), mRNA	sp|Q75JC9|Y8484_DICDI	Uncharacterized protein DDB_G0271670 OS=Dictyostelium discoideum GN=DDB_G0271670 PE=4 SV=1	K11853	ubiquitin carboxyl-terminal hydrolase 34 [EC:3.1.2.15]	-	GO:0016787//hydrolase activity;GO:1901363;GO:0097159//organic cyclic compound binding	-
CL1024.Contig2_sinensis	541	7	2.3227	1	0.3978	gi|183234548|ref|XP_001914036.1|	serine-rich protein C30B4.01c precursor [Entamoeba histolytica HM-1:IMSS]	gi|340726755|ref|XM_003401671.1|	PREDICTED: Bombus terrestris endothelial transcription factor GATA-2-like (LOC100643062), mRNA	sp|Q75JC9|Y8484_DICDI	Uncharacterized protein DDB_G0271670 OS=Dictyostelium discoideum GN=DDB_G0271670 PE=4 SV=1	K11853	ubiquitin carboxyl-terminal hydrolase 34 [EC:3.1.2.15]	-	-	-
CL10240.Contig1_sinensis	399	28	12.5976	11	5.9325	--	--	gi|218750634|gb|EU925660.1|	Venus verrucosa satellite VVE208m sequence	--	--	--	--	-	-	-
CL10241.Contig1_sinensis	408	3	1.3200	0	0.0000	gi|443733916|gb|ELU18100.1|	hypothetical protein CAPTEDRAFT_60885, partial [Capitella teleta]	gi|389548818|gb|JQ982529.1|	Paracatonia sp. JMU-2012 28S ribosomal RNA gene, partial sequence	--	--	--	--	-	-	-
CL10242.Contig1_sinensis	509	6	2.1161	2	0.8455	--	--	--	--	--	--	--	--	-	-	-
CL10242.Contig2_sinensis	817	32	7.0312	11	2.8972	--	--	--	--	--	--	--	--	-	-	-
CL10243.Contig1_sinensis	443	4	1.6209	1	0.4857	--	--	--	--	--	--	--	--	-	-	-
CL10243.Contig2_sinensis	438	2	0.8197	5	2.4565	--	--	--	--	--	--	--	--	-	-	-
CL10245.Contig1_sinensis	568	6	1.8963	11	4.1673	gi|221504451|gb|EEE30124.1|	aminopeptidase N, putative [Toxoplasma gondii VEG]	--	--	--	--	--	--	-	-	-
CL10245.Contig2_sinensis	260	2	1.3809	3	2.4829	--	--	--	--	--	--	--	--	-	-	-
CL10246.Contig1_sinensis	1281	22	3.0830	14	2.3518	gi|308449697|ref|XP_003088047.1|	hypothetical protein CRE_14437 [Caenorhabditis remanei] >gi|308250186|gb|EFO94138.1| hypothetical protein CRE_14437 [Caenorhabditis remanei]	--	--	sp|P98088|MUC5A_HUMAN	Mucin-5AC (Fragments) OS=Homo sapiens GN=MUC5AC PE=1 SV=3	K10955	intestinal mucin-2	-	-	-
CL10246.Contig2_sinensis	365	3	1.4755	2	1.1791	--	--	--	--	--	--	--	--	-	-	-
CL10247.Contig1_sinensis	512	2	0.7012	2	0.8406	gi|332028933|gb|EGI68951.1|	Arginyl-tRNA--protein transferase 1 [Acromyrmex echinatior]	--	--	sp|Q2PFX0|ATE1_MACFA	Arginyl-tRNA--protein transferase 1 OS=Macaca fascicularis GN=ATE1 PE=2 SV=1	K00685	arginine-tRNA-protein transferase [EC:2.3.2.8]	GO:0016598//protein arginylation	GO:0004057//arginyltransferase activity	-
CL10247.Contig2_sinensis	497	2	0.7224	5	2.1649	gi|332028933|gb|EGI68951.1|	Arginyl-tRNA--protein transferase 1 [Acromyrmex echinatior]	--	--	sp|Q2PFX0|ATE1_MACFA	Arginyl-tRNA--protein transferase 1 OS=Macaca fascicularis GN=ATE1 PE=2 SV=1	K00685	arginine-tRNA-protein transferase [EC:2.3.2.8]	-	GO:0004057//arginyltransferase activity	GO:0005737//cytoplasm;GO:0005634//nucleus
CL10248.Contig1_sinensis	1886	189	17.9896	110	12.5506	gi|443725380|gb|ELU13003.1|	hypothetical protein CAPTEDRAFT_174451 [Capitella teleta]	gi|410922233|ref|XM_003974539.1|	PREDICTED: Takifugu rubripes calcium-binding mitochondrial carrier protein SCaMC-2-A-like (LOC101067057), mRNA	sp|Q7ZYD5|SCMC2_XENLA	Calcium-binding mitochondrial carrier protein SCaMC-2 OS=Xenopus laevis GN=slc25a25 PE=2 SV=1	K14684	solute carrier family 25 (mitochondrial phosphate transporter), member 23/24/25/41	GO:0006810//transport	GO:0046872//metal ion binding;GO:0022857//transmembrane transporter activity	GO:0005740//mitochondrial envelope;GO:0005778//peroxisomal membrane
CL10248.Contig2_sinensis	493	4	1.4565	3	1.3095	gi|405968525|gb|EKC33589.1|	Calcium-binding mitochondrial carrier protein SCaMC-2 [Crassostrea gigas]	--	--	sp|Q66L49|SCMC1_DANRE	Calcium-binding mitochondrial carrier protein SCaMC-1 OS=Danio rerio GN=slc25a24 PE=2 SV=1	K14684	solute carrier family 25 (mitochondrial phosphate transporter), member 23/24/25/41	-	-	GO:0043231//intracellular membrane-bounded organelle;GO:0044444//cytoplasmic part;GO:0016020//membrane
CL10249.Contig1_sinensis	429	7	2.9292	7	3.5112	--	--	--	--	--	--	--	--	-	-	-
CL1025.Contig1_sinensis	3694	14	0.6804	9	0.5243	gi|405960244|gb|EKC26185.1|	Cytosolic purine 5&apos;-nucleotidase [Crassostrea gigas]	gi|121583985|ref|NM_001079966.1|	Danio rerio 5'-nucleotidase, cytosolic IIb (nt5c2b), mRNA >gi|115528782|gb|BC124713.1| Danio rerio zgc:153651, mRNA (cDNA clone MGC:153651 IMAGE:7907912), complete cds	sp|Q5RA22|5NTC_PONAB	Cytosolic purine 5'-nucleotidase OS=Pongo abelii GN=NT5C2 PE=2 SV=1	K01081	5'-nucleotidase [EC:3.1.3.5]	-	GO:0016787//hydrolase activity	-
CL1025.Contig2_sinensis	3617	22	1.0919	2	0.1190	gi|405960244|gb|EKC26185.1|	Cytosolic purine 5&apos;-nucleotidase [Crassostrea gigas]	gi|121583985|ref|NM_001079966.1|	Danio rerio 5'-nucleotidase, cytosolic IIb (nt5c2b), mRNA >gi|115528782|gb|BC124713.1| Danio rerio zgc:153651, mRNA (cDNA clone MGC:153651 IMAGE:7907912), complete cds	sp|Q5RA22|5NTC_PONAB	Cytosolic purine 5'-nucleotidase OS=Pongo abelii GN=NT5C2 PE=2 SV=1	K01081	5'-nucleotidase [EC:3.1.3.5]	-	GO:0016787//hydrolase activity	-
CL1025.Contig3_sinensis	3371	12	0.6390	9	0.5745	gi|405960244|gb|EKC26185.1|	Cytosolic purine 5&apos;-nucleotidase [Crassostrea gigas]	gi|121583985|ref|NM_001079966.1|	Danio rerio 5'-nucleotidase, cytosolic IIb (nt5c2b), mRNA >gi|115528782|gb|BC124713.1| Danio rerio zgc:153651, mRNA (cDNA clone MGC:153651 IMAGE:7907912), complete cds	sp|Q5RA22|5NTC_PONAB	Cytosolic purine 5'-nucleotidase OS=Pongo abelii GN=NT5C2 PE=2 SV=1	K01081	5'-nucleotidase [EC:3.1.3.5]	-	GO:0016787//hydrolase activity;GO:0046872//metal ion binding	-
CL1025.Contig4_sinensis	4030	37	1.6482	11	0.5874	gi|405960244|gb|EKC26185.1|	Cytosolic purine 5&apos;-nucleotidase [Crassostrea gigas]	gi|121583985|ref|NM_001079966.1|	Danio rerio 5'-nucleotidase, cytosolic IIb (nt5c2b), mRNA >gi|115528782|gb|BC124713.1| Danio rerio zgc:153651, mRNA (cDNA clone MGC:153651 IMAGE:7907912), complete cds	sp|Q5RA22|5NTC_PONAB	Cytosolic purine 5'-nucleotidase OS=Pongo abelii GN=NT5C2 PE=2 SV=1	K01081	5'-nucleotidase [EC:3.1.3.5]	-	GO:0016787//hydrolase activity;GO:0046872//metal ion binding	-
CL10250.Contig1_sinensis	940	4	0.7639	6	1.3735	--	--	--	--	--	--	--	--	-	-	-
CL10250.Contig2_sinensis	1100	6	0.9792	10	1.9562	--	--	--	--	--	--	--	--	-	-	-
CL10251.Contig1_sinensis	4131	412	17.9037	174	9.0638	gi|443714362|gb|ELU06809.1|	hypothetical protein CAPTEDRAFT_221766 [Capitella teleta]	gi|328722627|ref|XM_001944043.2|	PREDICTED: Acyrthosiphon pisum vinculin-like (LOC100167107), mRNA	sp|O46037|VINC_DROME	Vinculin OS=Drosophila melanogaster GN=Vinc PE=1 SV=1	K05700	vinculin	-	-	-
CL10251.Contig2_sinensis	4117	492	21.4529	193	10.0877	gi|443714362|gb|ELU06809.1|	hypothetical protein CAPTEDRAFT_221766 [Capitella teleta]	gi|328722627|ref|XM_001944043.2|	PREDICTED: Acyrthosiphon pisum vinculin-like (LOC100167107), mRNA	sp|O46037|VINC_DROME	Vinculin OS=Drosophila melanogaster GN=Vinc PE=1 SV=1	K05700	vinculin	-	-	-
CL10252.Contig1_sinensis	260	113	78.0201	71	58.7625	--	--	--	--	--	--	--	--	-	-	-
CL10253.Contig1_sinensis	1118	66	10.5975	56	10.7786	--	--	--	--	--	--	--	--	-	-	-
CL10254.Contig1_sinensis	1051	56	9.5650	42	8.5993	gi|405970500|gb|EKC35398.1|	Menaquinone biosynthesis methyltransferase ubiE [Crassostrea gigas]	--	--	--	--	--	--	-	-	-
CL10256.Contig1_sinensis	274	0	0.0000	1	0.7854	--	--	--	--	--	--	--	--	-	-	-
CL10256.Contig2_sinensis	686	3	0.7851	9	2.8231	gi|405977844|gb|EKC42273.1|	Excitatory amino acid transporter 1 [Crassostrea gigas]	--	--	sp|P46411|EAA1_BOVIN	Excitatory amino acid transporter 1 OS=Bos taurus GN=SLC1A3 PE=2 SV=1	K05614	solute carrier family 1 (glial high affinity glutamate transporter), member 3	-	-	-
CL10257.Contig1_sinensis	1329	37	4.9978	11	1.7811	--	--	--	--	--	--	--	--	-	-	-
CL10257.Contig2_sinensis	1047	19	3.2577	5	1.0276	--	--	--	--	--	--	--	--	-	-	-
CL10258.Contig1_sinensis	3438	193	10.0775	787	49.2588	gi|260825752|ref|XP_002607830.1|	hypothetical protein BRAFLDRAFT_117292 [Branchiostoma floridae] >gi|229293179|gb|EEN63840.1| hypothetical protein BRAFLDRAFT_117292 [Branchiostoma floridae]	--	--	sp|O13024|INCEA_XENLA	Inner centromere protein A OS=Xenopus laevis GN=incenp-a PE=1 SV=1	K11515	inner centromere protein	GO:0000278//mitotic cell cycle;GO:0006996//organelle organization;GO:0022402//cell cycle process	-	GO:0043234//protein complex;GO:0015630//microtubule cytoskeleton;GO:0000775//chromosome, centromeric region;GO:0044430//cytoskeletal part
CL10258.Contig2_sinensis	254	5	3.5338	7	5.9303	--	--	--	--	--	--	--	--	-	-	-
CL10259.Contig1_sinensis	268	2	1.3397	3	2.4088	gi|123184605|ref|XP_001281141.1|	hypothetical protein [Trichomonas vaginalis G3] >gi|121835109|gb|EAX68211.1| hypothetical protein TVAG_583930 [Trichomonas vaginalis G3]	--	--	--	--	--	--	-	-	-
CL1026.Contig1_sinensis	4182	8	0.3434	7	0.3602	gi|405973393|gb|EKC38111.1|	Neurogenic locus Notch protein [Crassostrea gigas]	--	--	sp|P46531|NOTC1_HUMAN	Neurogenic locus notch homolog protein 1 OS=Homo sapiens GN=NOTCH1 PE=1 SV=4	K02599	Notch	-	-	-
CL1026.Contig2_sinensis	4517	27	1.0730	1	0.0476	gi|405973393|gb|EKC38111.1|	Neurogenic locus Notch protein [Crassostrea gigas]	--	--	sp|P21783|NOTCH_XENLA	Neurogenic locus notch protein homolog OS=Xenopus laevis GN=notch1 PE=1 SV=3	K02599	Notch	-	-	-
CL1026.Contig3_sinensis	4634	34	1.3171	4	0.1857	gi|405973393|gb|EKC38111.1|	Neurogenic locus Notch protein [Crassostrea gigas]	--	--	sp|P46531|NOTC1_HUMAN	Neurogenic locus notch homolog protein 1 OS=Homo sapiens GN=NOTCH1 PE=1 SV=4	K02599	Notch	-	-	-
CL1026.Contig4_sinensis	4256	18	0.7592	3	0.1517	gi|405973393|gb|EKC38111.1|	Neurogenic locus Notch protein [Crassostrea gigas]	--	--	sp|P46531|NOTC1_HUMAN	Neurogenic locus notch homolog protein 1 OS=Homo sapiens GN=NOTCH1 PE=1 SV=4	K02599	Notch	-	-	-
CL10260.Contig1_sinensis	322	2	1.1150	5	3.3414	--	--	--	--	--	--	--	--	-	-	-
CL10261.Contig1_sinensis	1400	401	51.4183	306	47.0336	--	--	--	--	--	--	--	--	-	-	-
CL10262.Contig1_sinensis	417	0	0.0000	2	1.0321	gi|291244329|ref|XP_002742047.1|	PREDICTED: EGF-like-domain, multiple 7-like [Saccoglossus kowalevskii]	--	--	sp|O75095|MEGF6_HUMAN	Multiple epidermal growth factor-like domains protein 6 OS=Homo sapiens GN=MEGF6 PE=1 SV=4	K02599	Notch	GO:0008039//synaptic target recognition;GO:0016203//muscle attachment	-	GO:0005927//muscle tendon junction
CL10262.Contig2_sinensis	528	1	0.3400	4	1.6302	gi|260800431|ref|XP_002595137.1|	hypothetical protein BRAFLDRAFT_118605 [Branchiostoma floridae] >gi|229280379|gb|EEN51148.1| hypothetical protein BRAFLDRAFT_118605 [Branchiostoma floridae]	--	--	sp|O75095|MEGF6_HUMAN	Multiple epidermal growth factor-like domains protein 6 OS=Homo sapiens GN=MEGF6 PE=1 SV=4	K06825	fibrillin 1	-	-	-
CL10263.Contig1_sinensis	1555	64	7.3884	15	2.0758	gi|313244217|emb|CBY15049.1|	unnamed protein product [Oikopleura dioica]	--	--	sp|Q09624|PKD1_CAEEL	Location of vulva defective 1 OS=Caenorhabditis elegans GN=lov-1 PE=1 SV=4	K10955	intestinal mucin-2	-	-	-
CL10265.Contig1_sinensis	4088	119	5.2256	65	3.4215	gi|405957765|gb|EKC23951.1|	PHD finger protein 12 [Crassostrea gigas]	gi|326674219|ref|XM_002664624.2|	PREDICTED: Danio rerio wu:fc65f03 (wu:fc65f03), mRNA	sp|Q96QT6|PHF12_HUMAN	PHD finger protein 12 OS=Homo sapiens GN=PHF12 PE=1 SV=2	K11643	chromodomain-helicase-DNA-binding protein 4 [EC:3.6.4.12]	GO:0045892//negative regulation of transcription, DNA-dependent	GO:0005515//protein binding	GO:0043234//protein complex;GO:0043232;GO:0044451//nucleoplasm part
CL10265.Contig2_sinensis	3727	98	4.7203	49	2.8291	gi|405957765|gb|EKC23951.1|	PHD finger protein 12 [Crassostrea gigas]	gi|326674219|ref|XM_002664624.2|	PREDICTED: Danio rerio wu:fc65f03 (wu:fc65f03), mRNA	sp|Q96QT6|PHF12_HUMAN	PHD finger protein 12 OS=Homo sapiens GN=PHF12 PE=1 SV=2	K11643	chromodomain-helicase-DNA-binding protein 4 [EC:3.6.4.12]	GO:0045892//negative regulation of transcription, DNA-dependent	GO:0005515//protein binding	GO:0043234//protein complex;GO:0043232;GO:0044451//nucleoplasm part
CL10266.Contig1_sinensis	1744	8	0.8235	59	7.2798	--	--	--	--	--	--	--	--	-	-	-
CL10267.Contig1_sinensis	1175	58	8.8612	40	7.3255	--	--	--	--	--	--	--	--	-	-	-
CL10268.Contig1_sinensis	539	0	0.0000	22	8.7831	--	--	--	--	--	--	--	--	-	-	-
CL10269.Contig1_sinensis	1516	24	2.8419	13	1.8453	gi|405968472|gb|EKC33542.1|	Histone-lysine N-methyltransferase PRDM9 [Crassostrea gigas]	--	--	sp|Q9VCA8|ANKHM_DROME	Ankyrin repeat and KH domain-containing protein mask OS=Drosophila melanogaster GN=mask PE=1 SV=2	K10799	tankyrase [EC:2.4.2.30]	-	-	-
CL10269.Contig2_sinensis	1622	10	1.1068	12	1.5920	gi|405968472|gb|EKC33542.1|	Histone-lysine N-methyltransferase PRDM9 [Crassostrea gigas]	--	--	sp|Q9VCA8|ANKHM_DROME	Ankyrin repeat and KH domain-containing protein mask OS=Drosophila melanogaster GN=mask PE=1 SV=2	K10799	tankyrase [EC:2.4.2.30]	-	-	-
CL1027.Contig1_sinensis	265	0	0.0000	4	3.2481	gi|348512236|ref|XP_003443649.1|	PREDICTED: beta,beta-carotene 15,15&apos;-monooxygenase-like [Oreochromis niloticus]	--	--	sp|Q8AXN9|RPE65_CYNPY	Retinoid isomerohydrolase OS=Cynops pyrrhogaster GN=RPE65 PE=2 SV=3	K00515	beta-carotene 15,15'-monooxygenase [EC:1.14.99.36]	GO:0001754//eye photoreceptor cell differentiation;GO:0030902//hindbrain development;GO:0040010//positive regulation of growth rate	GO:0003834//beta-carotene 15,15'-monooxygenase activity	-
CL1027.Contig2_sinensis	284	2	1.2642	8	6.0616	gi|424012020|emb|CCN27107.1|	beta-carotene 15,15&apos;-monooxygenase 1 [Salmo salar]	--	--	sp|Q91XT5|BCDO1_RAT	Beta,beta-carotene 15,15'-monooxygenase OS=Rattus norvegicus GN=Bcmo1 PE=2 SV=1	K00515	beta-carotene 15,15'-monooxygenase [EC:1.14.99.36]	GO:0042574//retinal metabolic process;GO:0008202//steroid metabolic process;GO:0035238//vitamin A biosynthetic process;GO:0055114//oxidation-reduction process	GO:0003834//beta-carotene 15,15'-monooxygenase activity	GO:0005829//cytosol
CL10270.Contig1_sinensis	1201	17	2.5410	5	0.8959	gi|405970229|gb|EKC35157.1|	hypothetical protein CGI_10018784 [Crassostrea gigas]	--	--	sp|Q90WJ8|AJL2_ANGJA	Lactose-binding lectin l-2 OS=Anguilla japonica GN=l-2 PE=1 SV=2	K04257	olfactory receptor	-	-	-
CL10270.Contig2_sinensis	484	5	1.8545	3	1.3338	gi|410926713|ref|XP_003976818.1|	PREDICTED: C-type lectin domain family 17, member A-like, partial [Takifugu rubripes]	--	--	sp|Q90WJ8|AJL2_ANGJA	Lactose-binding lectin l-2 OS=Anguilla japonica GN=l-2 PE=1 SV=2	K04257	olfactory receptor	-	-	-
CL10271.Contig1_sinensis	272	0	0.0000	2	1.5823	--	--	--	--	--	--	--	--	-	-	-
CL10271.Contig2_sinensis	323	2	1.1116	2	1.3324	--	--	--	--	--	--	--	--	-	-	-
CL10272.Contig1_sinensis	2251	30	2.3925	155	14.8174	gi|405970474|gb|EKC35373.1|	Nucleoside diphosphate kinase [Crassostrea gigas]	--	--	sp|Q8N427|TXND3_HUMAN	Thioredoxin domain-containing protein 3 OS=Homo sapiens GN=NME8 PE=1 SV=2	K00940	nucleoside-diphosphate kinase [EC:2.7.4.6]	-	-	-
CL10273.Contig1_sinensis	817	27	5.9326	12	3.1606	gi|405968030|gb|EKC33135.1|	hypothetical protein CGI_10016454 [Crassostrea gigas]	--	--	--	--	--	--	-	-	-
CL10273.Contig2_sinensis	1700	78	8.2366	50	6.3290	gi|405968030|gb|EKC33135.1|	hypothetical protein CGI_10016454 [Crassostrea gigas]	--	--	--	--	--	--	-	-	-
CL10274.Contig1_sinensis	514	7	2.4448	2	0.8373	--	--	--	--	--	--	--	--	-	-	-
CL10274.Contig2_sinensis	858	12	2.5107	0	0.0000	--	--	--	--	--	--	--	--	-	-	-
CL10275.Contig1_sinensis	430	5	2.0874	9	4.5039	gi|307188133|gb|EFN72965.1|	Dihydrolipoyllysine-residue acetyltransferase component of pyruvate dehydrogenase complex, mitochondrial [Camponotus floridanus]	--	--	sp|Q19749|ODP2_CAEEL	Dihydrolipoyllysine-residue acetyltransferase component of pyruvate dehydrogenase complex, mitochondrial OS=Caenorhabditis elegans GN=F23B12.5 PE=1 SV=1	K00658	2-oxoglutarate dehydrogenase E2 component (dihydrolipoamide succinyltransferase) [EC:2.3.1.61]	-	GO:0016740//transferase activity	GO:0043234//protein complex;GO:0044424//intracellular part
CL10275.Contig2_sinensis	412	6	2.6143	4	2.0892	gi|307188133|gb|EFN72965.1|	Dihydrolipoyllysine-residue acetyltransferase component of pyruvate dehydrogenase complex, mitochondrial [Camponotus floridanus]	--	--	sp|Q19749|ODP2_CAEEL	Dihydrolipoyllysine-residue acetyltransferase component of pyruvate dehydrogenase complex, mitochondrial OS=Caenorhabditis elegans GN=F23B12.5 PE=1 SV=1	K00658	2-oxoglutarate dehydrogenase E2 component (dihydrolipoamide succinyltransferase) [EC:2.3.1.61]	-	GO:0016740//transferase activity	GO:0043234//protein complex;GO:0044444//cytoplasmic part
CL10276.Contig1_sinensis	1719	31	3.2373	7	0.8763	gi|405969484|gb|EKC34453.1|	Di-N-acetylchitobiase [Crassostrea gigas]	--	--	sp|Q01460|DIAC_RAT	Di-N-acetylchitobiase OS=Rattus norvegicus GN=Ctbs PE=1 SV=1	K12310	Di-N-acetylchitobiase [EC:3.2.1.-]	-	-	-
CL10276.Contig2_sinensis	301	1	0.5964	1	0.7149	--	--	--	--	--	--	--	--	-	-	-
CL10277.Contig1_sinensis	301	5	2.9820	2	1.4298	--	--	--	--	--	--	--	--	-	-	-
CL10277.Contig2_sinensis	664	13	3.5146	7	2.2685	--	--	--	--	--	--	--	--	-	-	-
CL10278.Contig1_sinensis	1469	19	2.3218	257	37.6466	gi|405967546|gb|EKC32694.1|	Interferon-induced protein 44-like protein [Crassostrea gigas]	--	--	sp|Q8TCB0|IFI44_HUMAN	Interferon-induced protein 44 OS=Homo sapiens GN=IFI44 PE=2 SV=2	K13909	mucin-7	-	-	-
CL10278.Contig2_sinensis	371	1	0.4839	6	3.4801	--	--	--	--	--	--	--	--	-	-	-
CL10279.Contig1_sinensis	405	22	9.7515	10	5.3132	--	--	--	--	--	--	--	--	-	-	-
CL10279.Contig2_sinensis	632	152	43.1746	105	35.7509	--	--	--	--	--	--	--	--	-	-	-
CL10279.Contig3_sinensis	1155	22	3.4193	1	0.1863	--	--	--	--	--	--	--	--	-	-	-
CL10279.Contig4_sinensis	1217	26	3.8352	8	1.4145	--	--	--	--	--	--	--	--	-	-	-
CL10279.Contig5_sinensis	785	3	0.6860	6	1.6447	--	--	--	--	--	--	--	--	-	-	-
CL10279.Contig6_sinensis	1243	17	2.4552	5	0.8656	--	--	--	--	--	--	--	--	-	-	-
CL10279.Contig7_sinensis	511	12	4.2156	1	0.4211	--	--	--	--	--	--	--	--	-	-	-
CL10279.Contig8_sinensis	449	4	1.5992	14	6.7096	--	--	--	--	--	--	--	--	-	-	-
CL1028.Contig1_sinensis	369	66	32.1084	50	29.1581	--	--	--	--	--	--	--	--	-	-	-
CL10280.Contig1_sinensis	1432	109	13.6642	47	7.0627	--	--	--	--	--	--	--	--	-	-	-
CL10281.Contig1_sinensis	264	5	3.3999	3	2.4453	--	--	--	--	--	--	--	--	-	-	-
CL10282.Contig1_sinensis	2462	19	1.3854	20	1.7481	gi|405965640|gb|EKC31002.1|	hypothetical protein CGI_10025001 [Crassostrea gigas]	--	--	--	--	--	--	-	-	-
CL10282.Contig2_sinensis	1518	3	0.3548	6	0.8505	gi|405965640|gb|EKC31002.1|	hypothetical protein CGI_10025001 [Crassostrea gigas]	--	--	--	--	--	--	-	-	-
CL10283.Contig1_sinensis	794	30	6.7827	19	5.1493	--	--	--	--	--	--	--	--	-	-	-
CL10284.Contig1_sinensis	4267	346	14.5564	236	11.9016	gi|405976233|gb|EKC40746.1|	DnaJ-like protein subfamily C member 14 [Crassostrea gigas]	--	--	sp|Q6Y2X3|DJC14_HUMAN	DnaJ homolog subfamily C member 14 OS=Homo sapiens GN=DNAJC14 PE=2 SV=2	K09534	DnaJ homolog subfamily C member 14	-	-	-
CL10285.Contig1_sinensis	1052	115	19.6238	31	6.3410	--	--	--	--	--	--	--	--	-	-	-
CL10285.Contig2_sinensis	256	5	3.5062	1	0.8406	--	--	--	--	--	--	--	--	-	-	-
CL10287.Contig1_sinensis	1108	5	0.8101	3	0.5826	gi|405969351|gb|EKC34327.1|	Fidgetin-like protein 1 [Crassostrea gigas]	--	--	sp|A4IHT0|FIGL1_XENTR	Fidgetin-like protein 1 OS=Xenopus tropicalis GN=fignl1 PE=2 SV=1	--	--	-	GO:0043167//ion binding	-
CL10287.Contig2_sinensis	1198	4	0.5994	13	2.3351	gi|405969351|gb|EKC34327.1|	Fidgetin-like protein 1 [Crassostrea gigas]	--	--	sp|A4IHT0|FIGL1_XENTR	Fidgetin-like protein 1 OS=Xenopus tropicalis GN=fignl1 PE=2 SV=1	--	--	-	-	-
CL10288.Contig1_sinensis	1283	19	2.6585	48	8.0506	--	--	--	--	--	--	--	--	-	-	-
CL10288.Contig2_sinensis	270	1	0.6649	2	1.5940	--	--	--	--	--	--	--	--	-	-	-
CL10289.Contig1_sinensis	423	4	1.6975	0	0.0000	--	--	--	--	--	--	--	--	-	-	-
CL10289.Contig2_sinensis	1731	13	1.3482	91	11.3125	--	--	--	--	--	--	--	--	-	-	-
CL1029.Contig1_sinensis	1308	17	2.3332	23	3.7839	gi|348578402|ref|XP_003474972.1|	PREDICTED: N-acetylneuraminate lyase-like [Cavia porcellus]	--	--	sp|Q5RDY1|NPL_PONAB	N-acetylneuraminate lyase OS=Pongo abelii GN=NPL PE=2 SV=1	K01639	N-acetylneuraminate lyase [EC:4.1.3.3]	GO:0071704	-	-
CL10290.Contig1_sinensis	840	9	1.9234	8	2.0494	--	--	--	--	--	--	--	--	-	-	-
CL10291.Contig1_sinensis	284	1	0.6321	0	0.0000	--	--	--	--	--	--	--	--	-	-	-
CL10291.Contig2_sinensis	760	9	2.1258	5	1.4157	--	--	--	--	--	--	--	--	-	-	-
CL10292.Contig1_sinensis	3543	119	6.0294	115	6.9846	gi|195495267|ref|XP_002095194.1|	GE22262 [Drosophila yakuba] >gi|194181295|gb|EDW94906.1| GE22262 [Drosophila yakuba]	--	--	sp|P17141|ZFP37_MOUSE	Zinc finger protein 37 OS=Mus musculus GN=Zfp37 PE=2 SV=4	K09228	KRAB domain-containing zinc finger protein	-	-	-
CL10293.Contig1_sinensis	1094	37	6.0714	14	2.7538	--	--	--	--	--	--	--	--	-	-	-
CL10294.Contig1_sinensis	520	4	1.3809	1	0.4138	--	--	--	--	--	--	--	--	-	-	-
CL10294.Contig2_sinensis	483	4	1.4867	1	0.4455	--	--	--	--	--	--	--	--	-	-	-
CL10295.Contig1_sinensis	1137	17	2.6840	35	6.6240	gi|390342478|ref|XP_785648.3|	PREDICTED: nuclear valosin-containing protein [Strongylocentrotus purpuratus]	gi|291402322|ref|XM_002717378.1|	PREDICTED: Oryctolagus cuniculus nuclear VCP-like (LOC100355144), mRNA	sp|O15381|NVL_HUMAN	Nuclear valosin-containing protein-like OS=Homo sapiens GN=NVL PE=1 SV=1	K14571	ribosome biogenesis ATPase	-	GO:0000166//nucleotide binding	-
CL10296.Contig1_sinensis	332	10	5.4071	2	1.2963	--	--	--	--	--	--	--	--	-	-	-
CL10296.Contig2_sinensis	386	7	3.2555	10	5.5748	--	--	--	--	--	--	--	--	-	-	-
CL10297.Contig1_sinensis	373	1	0.4813	3	1.7307	gi|470524524|ref|XP_004356492.1|	NAD binding oxidoreductase [Acanthamoeba castellanii str. Neff] >gi|440803709|gb|ELR24592.1| NAD binding oxidoreductase [Acanthamoeba castellanii str. Neff]	--	--	--	--	--	--	-	-	-
CL10297.Contig2_sinensis	319	0	0.0000	0	0.0000	gi|470524524|ref|XP_004356492.1|	NAD binding oxidoreductase [Acanthamoeba castellanii str. Neff] >gi|440803709|gb|ELR24592.1| NAD binding oxidoreductase [Acanthamoeba castellanii str. Neff]	--	--	--	--	--	--	-	-	-
CL10298.Contig1_sinensis	264	0	0.0000	4	3.2604	--	--	--	--	--	--	--	--	-	-	-
CL10299.Contig1_sinensis	324	204	113.0282	139	92.3177	--	--	--	--	--	--	--	--	-	-	-
CL103.Contig1_sinensis	7327	631	15.4598	392	11.5126	gi|224094067|ref|XP_002190127.1|	PREDICTED: zinc finger C3H1 domain-containing protein [Taeniopygia guttata]	--	--	sp|O60293|ZC3H1_HUMAN	Zinc finger C3H1 domain-containing protein OS=Homo sapiens GN=ZFC3H1 PE=1 SV=3	K00907	myosin-light-chain kinase [EC:2.7.11.18]	-	-	-
CL103.Contig2_sinensis	886	15	3.0392	12	2.9145	--	--	--	--	--	--	--	--	-	-	-
CL1030.Contig1_sinensis	702	6	1.5343	25	7.6633	gi|363733140|ref|XP_001233405.2|	PREDICTED: UPF0534 protein C4orf43 homolog [Gallus gallus]	--	--	sp|A4II15|TMA16_XENTR	Translation machinery-associated protein 16 OS=Xenopus tropicalis GN=tma16 PE=2 SV=1	K14860	translation machinery-associated protein 16	-	-	-
CL10300.Contig1_sinensis	604	11	3.2693	10	3.5627	gi|301629073|ref|XP_002943673.1|	PREDICTED: acetolactate synthase large subunit-like [Xenopus (Silurana) tropicalis]	--	--	sp|Q9QXE0|HACL1_MOUSE	2-hydroxyacyl-CoA lyase 1 OS=Mus musculus GN=Hacl1 PE=1 SV=2	K01652	acetolactate synthase I/II/III large subunit [EC:2.2.1.6]	GO:0008152//metabolic process	GO:0043167//ion binding;GO:0016740//transferase activity	-
CL10301.Contig1_sinensis	1210	9	1.3352	7	1.2449	--	--	--	--	--	--	--	--	-	-	-
CL10301.Contig2_sinensis	1195	5	0.7511	5	0.9004	--	--	--	--	--	--	--	--	-	-	-
CL10302.Contig1_sinensis	509	11	3.8795	15	6.3414	--	--	--	--	--	--	--	--	-	-	-
CL10303.Contig1_sinensis	427	5	2.1021	11	5.5434	--	--	--	--	--	--	--	--	-	-	-
CL10304.Contig1_sinensis	1514	40	4.7428	58	8.2436	--	--	--	--	--	--	--	--	-	-	-
CL10304.Contig2_sinensis	457	11	4.3209	4	1.8835	--	--	--	--	--	--	--	--	-	-	-
CL10305.Contig1_sinensis	258	9	6.2622	5	4.1703	--	--	--	--	--	--	--	--	-	-	-
CL10306.Contig1_sinensis	1736	53	5.4806	28	3.4707	gi|154412831|ref|XP_001579447.1|	hypothetical protein [Trichomonas vaginalis G3] >gi|121913654|gb|EAY18461.1| conserved hypothetical protein [Trichomonas vaginalis G3]	--	--	sp|Q685J3|MUC17_HUMAN	Mucin-17 OS=Homo sapiens GN=MUC17 PE=1 SV=2	K04989	polycystin 1L3	GO:0034641//cellular nitrogen compound metabolic process;GO:0044238//primary metabolic process;GO:0006725//cellular aromatic compound metabolic process;GO:0046483//heterocycle metabolic process;GO:1901360	GO:0003824//catalytic activity	-
CL10306.Contig2_sinensis	3641	278	13.7065	221	13.0613	gi|301762464|ref|XP_002916650.1|	PREDICTED: RNA-binding protein 12B-like [Ailuropoda melanoleuca] >gi|281349037|gb|EFB24621.1| hypothetical protein PANDA_004747 [Ailuropoda melanoleuca]	--	--	sp|Q8IXT5|RB12B_HUMAN	RNA-binding protein 12B OS=Homo sapiens GN=RBM12B PE=1 SV=2	K03254	translation initiation factor 3 subunit A	-	-	-
CL10306.Contig3_sinensis	620	11	3.1849	5	1.7354	--	--	--	--	--	--	--	--	-	-	-
CL10307.Contig1_sinensis	2905	138	8.5278	1046	77.4819	gi|390335187|ref|XP_003724087.1|	PREDICTED: probable serine/threonine-protein kinase DDB_G0292350-like [Strongylocentrotus purpuratus]	--	--	sp|Q55GU0|Y9955_DICDI	Probable serine/threonine-protein kinase DDB_G0267514 OS=Dictyostelium discoideum GN=DDB_G0267514 PE=3 SV=1	K02644	pole hole	GO:0009987//cellular process	GO:0016740//transferase activity	-
CL10308.Contig1_sinensis	498	12	4.3257	6	2.5926	--	--	--	--	--	--	--	--	-	-	-
CL1031.Contig1_sinensis	310	3	1.7372	1	0.6941	--	--	--	--	--	--	--	--	-	-	-
CL1031.Contig2_sinensis	417	4	1.7220	5	2.5802	--	--	--	--	--	--	--	--	-	-	-
CL10310.Contig1_sinensis	1157	26	4.0341	40	7.4395	gi|350425673|ref|XP_003494196.1|	PREDICTED: 3-oxoacyl-[acyl-carrier-protein] synthase 2-like [Bombus impatiens]	--	--	sp|Q9D404|OXSM_MOUSE	3-oxoacyl-[acyl-carrier-protein] synthase, mitochondrial OS=Mus musculus GN=Oxsm PE=2 SV=1	K09458	3-oxoacyl-[acyl-carrier-protein] synthase II [EC:2.3.1.179]	-	GO:0016746//transferase activity, transferring acyl groups	GO:0020011//apicoplast
CL10311.Contig1_sinensis	1010	19	3.3770	30	6.3917	gi|301608408|ref|XP_002933772.1|	PREDICTED: n-alpha-acetyltransferase 30, NatC catalytic subunit [Xenopus (Silurana) tropicalis]	gi|449504572|ref|XM_002200383.2|	PREDICTED: Taeniopygia guttata N(alpha)-acetyltransferase 30, NatC catalytic subunit (NAA30), mRNA	sp|Q0IHH1|NAA30_XENLA	N-alpha-acetyltransferase 30 OS=Xenopus laevis GN=naa30 PE=2 SV=1	K00670	peptide alpha-N-acetyltransferase [EC:2.3.1.88]	-	GO:0004596//peptide alpha-N-acetyltransferase activity	-
CL10311.Contig2_sinensis	1039	38	6.5655	42	8.6986	gi|301608408|ref|XP_002933772.1|	PREDICTED: n-alpha-acetyltransferase 30, NatC catalytic subunit [Xenopus (Silurana) tropicalis]	gi|449504572|ref|XM_002200383.2|	PREDICTED: Taeniopygia guttata N(alpha)-acetyltransferase 30, NatC catalytic subunit (NAA30), mRNA	sp|Q0IHH1|NAA30_XENLA	N-alpha-acetyltransferase 30 OS=Xenopus laevis GN=naa30 PE=2 SV=1	K00670	peptide alpha-N-acetyltransferase [EC:2.3.1.88]	-	GO:0004596//peptide alpha-N-acetyltransferase activity	-
CL10312.Contig1_sinensis	498	7	2.5233	2	0.8642	gi|340382821|ref|XP_003389916.1|	PREDICTED: oligopeptide transport ATP-binding protein AppF-like [Amphimedon queenslandica]	--	--	sp|P08183|MDR1_HUMAN	Multidrug resistance protein 1 OS=Homo sapiens GN=ABCB1 PE=1 SV=3	K05658	ATP-binding cassette, subfamily B (MDR/TAP), member 1	-	-	-
CL10312.Contig2_sinensis	416	6	2.5892	3	1.5518	gi|340382821|ref|XP_003389916.1|	PREDICTED: oligopeptide transport ATP-binding protein AppF-like [Amphimedon queenslandica]	--	--	sp|O95255|MRP6_HUMAN	Multidrug resistance-associated protein 6 OS=Homo sapiens GN=ABCC6 PE=1 SV=2	K05674	ATP-binding cassette, subfamily C (CFTR/MRP), member 10	-	-	-
CL10313.Contig1_sinensis	691	2	0.5196	0	0.0000	gi|405952310|gb|EKC20137.1|	Outer dense fiber protein 3 [Crassostrea gigas]	--	--	--	--	K09228	KRAB domain-containing zinc finger protein	-	-	-
CL10313.Contig2_sinensis	670	2	0.5359	2	0.6423	gi|405952310|gb|EKC20137.1|	Outer dense fiber protein 3 [Crassostrea gigas]	--	--	--	--	--	--	-	-	-
CL10314.Contig1_sinensis	572	72	22.5963	28	10.5336	--	--	--	--	--	--	--	--	-	-	-
CL10315.Contig1_sinensis	468	0	0.0000	1	0.4598	gi|291230936|ref|XP_002735421.1|	PREDICTED: tigger transposable element derived 6-like [Saccoglossus kowalevskii]	--	--	sp|Q17RP2|TIGD6_HUMAN	Tigger transposable element-derived protein 6 OS=Homo sapiens GN=TIGD6 PE=2 SV=2	--	--	-	-	-
CL10315.Contig2_sinensis	964	22	4.0968	6	1.3393	gi|291230936|ref|XP_002735421.1|	PREDICTED: tigger transposable element derived 6-like [Saccoglossus kowalevskii]	--	--	sp|Q8IY51|TIGD4_HUMAN	Tigger transposable element-derived protein 4 OS=Homo sapiens GN=TIGD4 PE=2 SV=2	K11496	centromere protein B	-	GO:0003676//nucleic acid binding	-
CL10316.Contig1_sinensis	338	3	1.5933	6	3.8199	--	--	--	--	--	--	--	--	-	-	-
CL10316.Contig2_sinensis	314	2	1.1434	3	2.0559	--	--	--	--	--	--	--	--	-	-	-
CL10317.Contig1_sinensis	765	8	1.8773	6	1.6877	gi|405965851|gb|EKC31200.1|	AN1-type zinc finger protein 2B [Crassostrea gigas]	--	--	sp|Q8WV99|ZFN2B_HUMAN	AN1-type zinc finger protein 2B OS=Homo sapiens GN=ZFAND2B PE=1 SV=1	K07059		-	-	-
CL10317.Contig2_sinensis	790	26	5.9081	11	2.9963	gi|405965851|gb|EKC31200.1|	AN1-type zinc finger protein 2B [Crassostrea gigas]	--	--	sp|Q8WV99|ZFN2B_HUMAN	AN1-type zinc finger protein 2B OS=Homo sapiens GN=ZFAND2B PE=1 SV=1	K07059		-	-	-
CL10318.Contig1_sinensis	1380	87	11.3173	31	4.8339	--	--	--	--	--	--	--	--	-	-	-
CL1032.Contig1_sinensis	1526	8	0.9411	8	1.1281	--	--	--	--	--	--	--	--	-	-	-
CL1032.Contig2_sinensis	1951	0	0.0000	2	0.2206	--	--	--	--	sp|Q54GQ1|MTMR_DICDI	Myotubularin-related protein DDB_G0290005 OS=Dictyostelium discoideum GN=DDB_G0290005 PE=3 SV=2	--	--	-	-	-
CL1032.Contig3_sinensis	2068	4	0.3472	2	0.2081	--	--	--	--	sp|Q54GQ1|MTMR_DICDI	Myotubularin-related protein DDB_G0290005 OS=Dictyostelium discoideum GN=DDB_G0290005 PE=3 SV=2	--	--	-	-	-
CL1032.Contig4_sinensis	2057	5	0.4364	6	0.6277	--	--	--	--	sp|Q54GQ1|MTMR_DICDI	Myotubularin-related protein DDB_G0290005 OS=Dictyostelium discoideum GN=DDB_G0290005 PE=3 SV=2	--	--	-	-	-
CL1032.Contig5_sinensis	2177	8	0.6597	7	0.6919	--	--	--	--	sp|Q54GQ1|MTMR_DICDI	Myotubularin-related protein DDB_G0290005 OS=Dictyostelium discoideum GN=DDB_G0290005 PE=3 SV=2	--	--	-	-	-
CL10320.Contig1_sinensis	1024	22	3.8568	14	2.9420	--	--	--	--	--	--	--	--	-	-	-
CL10320.Contig2_sinensis	615	3	0.8757	2	0.6998	--	--	--	--	--	--	--	--	-	-	-
CL10321.Contig1_sinensis	1053	6	1.0229	72	14.7136	gi|225542822|gb|ACN91294.1|	dentin sialophosphoprotein precursor [Oryctolagus cuniculus]	--	--	sp|Q75JC9|Y8484_DICDI	Uncharacterized protein DDB_G0271670 OS=Dictyostelium discoideum GN=DDB_G0271670 PE=4 SV=1	K14438	chromodomain-helicase-DNA-binding protein 9 [EC:3.6.4.12]	GO:0044699	-	-
CL10321.Contig2_sinensis	381	2	0.9423	14	7.9071	--	--	--	--	--	--	--	--	-	-	-
CL10322.Contig1_sinensis	1150	11	1.7171	5	0.9356	--	--	--	--	--	--	--	--	-	-	-
CL10322.Contig2_sinensis	727	6	1.4816	3	0.8880	--	--	--	--	--	--	--	--	-	-	-
CL10323.Contig1_sinensis	260	2	1.3809	0	0.0000	--	--	--	--	--	--	--	--	-	-	-
CL10323.Contig2_sinensis	408	3	1.3200	5	2.6371	--	--	--	--	--	--	--	--	-	-	-
CL10324.Contig1_sinensis	956	14	2.6289	2	0.4502	gi|405962791|gb|EKC28434.1|	Multiple epidermal growth factor-like domains 6 [Crassostrea gigas]	--	--	sp|P41413|PCSK5_RAT	Proprotein convertase subtilisin/kexin type 5 OS=Rattus norvegicus GN=Pcsk5 PE=2 SV=3	K08654	proprotein convertase subtilisin/kexin type 5 [EC:3.4.21.-]	-	-	-
CL10324.Contig2_sinensis	531	5	1.6904	1	0.4052	gi|405945382|gb|EKC17303.1|	Tenascin-X [Crassostrea gigas]	--	--	sp|O00548|DLL1_HUMAN	Delta-like protein 1 OS=Homo sapiens GN=DLL1 PE=2 SV=2	K08654	proprotein convertase subtilisin/kexin type 5 [EC:3.4.21.-]	-	-	-
CL10325.Contig1_sinensis	1716	37	3.8707	8	1.0032	gi|405976271|gb|EKC40784.1|	UPF0600 protein C5orf51-like protein [Crassostrea gigas]	--	--	sp|A8Y5U1|CE051_DANRE	UPF0600 protein C5orf51 homolog OS=Danio rerio GN=si:dkey-46a10.3 PE=2 SV=1	--	--	-	-	-
CL10325.Contig2_sinensis	554	2	0.6481	2	0.7768	--	--	--	--	--	--	--	--	-	-	-
CL10327.Contig1_sinensis	263	2	1.3651	3	2.4546	--	--	--	--	--	--	--	--	-	-	-
CL10328.Contig1_sinensis	754	24	5.7140	17	4.8517	gi|301630593|ref|XP_002944401.1|	PREDICTED: coenzyme A biosynthesis bifunctional protein coaBC-like [Xenopus (Silurana) tropicalis]	--	--	sp|Q96CD2|COAC_HUMAN	Phosphopantothenoylcysteine decarboxylase OS=Homo sapiens GN=PPCDC PE=1 SV=2	K01598	phosphopantothenoylcysteine decarboxylase [EC:4.1.1.36]	-	-	-
CL10328.Contig2_sinensis	537	5	1.6715	1	0.4007	gi|301630593|ref|XP_002944401.1|	PREDICTED: coenzyme A biosynthesis bifunctional protein coaBC-like [Xenopus (Silurana) tropicalis]	--	--	sp|Q96CD2|COAC_HUMAN	Phosphopantothenoylcysteine decarboxylase OS=Homo sapiens GN=PPCDC PE=1 SV=2	K01598	phosphopantothenoylcysteine decarboxylase [EC:4.1.1.36]	-	-	-
CL10329.Contig1_sinensis	1271	13	1.8361	11	1.8624	--	--	--	--	--	--	--	--	-	-	-
CL10329.Contig2_sinensis	347	0	0.0000	1	0.6201	--	--	--	--	--	--	--	--	-	-	-
CL1033.Contig1_sinensis	2442	36	2.6464	21	1.8505	gi|325120995|ref|NP_001191401.1|	calcium-independent protein kinase C [Aplysia californica] >gi|6016444|sp|Q16975.1|KPC2_APLCA RecName: Full=Calcium-independent protein kinase C; AltName: Full=APL II >gi|155792|gb|AAA27771.1| protein kinase C [Aplysia californica] >gi|228059|prf||1716374B protein kinase C II	gi|325120994|ref|NM_001204472.1|	Aplysia californica protein kinase C II (PRKC), mRNA >gi|155791|gb|M94884.1|APLPKCB Aplysia californica protein kinase C (PRKC) mRNA, complete cds	sp|Q16975|KPC2_APLCA	Calcium-independent protein kinase C OS=Aplysia californica GN=PRKC2 PE=1 SV=1	K06068	novel protein kinase C [EC:2.7.11.13]	GO:0006468//protein phosphorylation;GO:0016079//synaptic vesicle exocytosis;GO:0050975//sensory perception of touch;GO:0006935//chemotaxis;GO:0040024//dauer larval development;GO:0040012//regulation of locomotion;GO:2001024//negative regulation of response to drug;GO:0048009//insulin-like growth factor receptor signaling pathway;GO:0007218//neuropeptide signaling pathway;GO:0000165//MAPK cascade	GO:0046872//metal ion binding;GO:0005524//ATP binding;GO:0004697//protein kinase C activity	GO:0005623//cell;GO:0016020//membrane
CL1033.Contig2_sinensis	2029	23	2.0349	16	1.6969	gi|325120995|ref|NP_001191401.1|	calcium-independent protein kinase C [Aplysia californica] >gi|6016444|sp|Q16975.1|KPC2_APLCA RecName: Full=Calcium-independent protein kinase C; AltName: Full=APL II >gi|155792|gb|AAA27771.1| protein kinase C [Aplysia californica] >gi|228059|prf||1716374B protein kinase C II	gi|325120994|ref|NM_001204472.1|	Aplysia californica protein kinase C II (PRKC), mRNA >gi|155791|gb|M94884.1|APLPKCB Aplysia californica protein kinase C (PRKC) mRNA, complete cds	sp|Q16975|KPC2_APLCA	Calcium-independent protein kinase C OS=Aplysia californica GN=PRKC2 PE=1 SV=1	K06068	novel protein kinase C [EC:2.7.11.13]	GO:0035556//intracellular signal transduction;GO:0006468//protein phosphorylation	GO:0046872//metal ion binding;GO:0004697//protein kinase C activity;GO:0005524//ATP binding	GO:0016020//membrane
CL10330.Contig1_sinensis	1142	0	0.0000	0	0.0000	--	--	--	--	--	--	--	--	-	-	-
CL10330.Contig2_sinensis	1474	0	0.0000	2	0.2920	--	--	--	--	--	--	--	--	-	-	-
CL10330.Contig3_sinensis	1091	3	0.4936	0	0.0000	--	--	--	--	--	--	--	--	-	-	-
CL10331.Contig1_sinensis	2396	3995	299.3171	3901	350.3516	gi|291244677|ref|XP_002742221.1|	PREDICTED: proteoliaisin-like [Saccoglossus kowalevskii]	--	--	sp|Q9JI18|LRP1B_MOUSE	Low-density lipoprotein receptor-related protein 1B OS=Mus musculus GN=Lrp1b PE=2 SV=1	K06233	low density lipoprotein-related protein 2	-	-	-
CL10332.Contig1_sinensis	324	25	13.8515	12	7.9699	--	--	--	--	--	--	--	--	-	-	-
CL10332.Contig2_sinensis	305	2	1.1771	4	2.8221	--	--	--	--	--	--	--	--	-	-	-
CL10333.Contig1_sinensis	692	48	12.4519	22	6.8412	gi|348502733|ref|XP_003438922.1|	PREDICTED: baculoviral IAP repeat-containing protein 7-like [Oreochromis niloticus]	--	--	sp|Q8JHV9|BIR7A_XENLA	Baculoviral IAP repeat-containing protein 7-A OS=Xenopus laevis GN=birc7-a PE=1 SV=1	K16060	baculoviral IAP repeat-containing protein 2/3	GO:0010466//negative regulation of peptidase activity;GO:0042981//regulation of apoptotic process	GO:0004869//cysteine-type endopeptidase inhibitor activity	-
CL10334.Contig1_sinensis	1736	41	4.2397	32	3.9666	gi|260786272|ref|XP_002588182.1|	hypothetical protein BRAFLDRAFT_68822 [Branchiostoma floridae] >gi|229273341|gb|EEN44193.1| hypothetical protein BRAFLDRAFT_68822 [Branchiostoma floridae]	--	--	sp|Q7K175|HENMT_DROME	Small RNA 2'-O-methyltransferase OS=Drosophila melanogaster GN=Hen1 PE=1 SV=1	--	--	GO:0009987//cellular process;GO:0043170	GO:0008168//methyltransferase activity	-
CL10335.Contig1_sinensis	696	18	4.6426	0	0.0000	--	--	--	--	--	--	--	--	-	-	-
CL10335.Contig2_sinensis	1559	26	2.9938	2	0.2761	--	--	--	--	--	--	--	--	-	-	-
CL10335.Contig3_sinensis	2390	109	8.1871	7	0.6303	--	--	--	--	--	--	--	--	-	-	-
CL10335.Contig4_sinensis	821	42	9.1835	7	1.8347	--	--	--	--	--	--	--	--	-	-	-
CL10336.Contig1_sinensis	326	6	3.3040	7	4.6206	--	--	--	--	--	--	--	--	-	-	-
CL10337.Contig1_sinensis	1384	17	2.2050	22	3.4206	gi|443682877|gb|ELT87312.1|	hypothetical protein CAPTEDRAFT_168548 [Capitella teleta]	gi|170595242|ref|XM_001902268.1|	Brugia malayi Protein arginine N-methyltransferase partial mRNA	sp|A2AV36|ANM7_DANRE	Protein arginine N-methyltransferase 7 OS=Danio rerio GN=prmt7 PE=2 SV=1	K11438	protein arginine N-methyltransferase 7 [EC:2.1.1.-]	-	GO:0016740//transferase activity	-
CL10338.Contig1_sinensis	810	12	2.6595	4	1.0626	gi|300431745|gb|ADK12697.1|	acetylcholinesterase precursor [Tetranychus urticae] >gi|300431749|gb|ADK12699.1| acetylcholinesterase precursor [Tetranychus urticae]	--	--	sp|Q6AW47|EST5A_CANFA	Carboxylesterase 5A OS=Canis familiaris GN=CES5A PE=2 SV=1	K01049	acetylcholinesterase [EC:3.1.1.7]	-	-	-
CL10338.Contig2_sinensis	992	9	1.6287	5	1.0846	gi|300431745|gb|ADK12697.1|	acetylcholinesterase precursor [Tetranychus urticae] >gi|300431749|gb|ADK12699.1| acetylcholinesterase precursor [Tetranychus urticae]	gi|449483178|ref|XM_004174718.1|	PREDICTED: Taeniopygia guttata neuroligin 4, X-linked (NLGN4X), mRNA	sp|Q8NFZ3|NLGNY_HUMAN	Neuroligin-4, Y-linked OS=Homo sapiens GN=NLGN4Y PE=2 SV=1	K01049	acetylcholinesterase [EC:3.1.1.7]	-	-	-
CL1034.Contig1_sinensis	1506	26	3.0992	34	4.8581	gi|291233833|ref|XP_002736856.1|	PREDICTED: chromosome 10 open reading frame 97-like [Saccoglossus kowalevskii]	gi|410905320|ref|XM_003966091.1|	PREDICTED: Takifugu rubripes protein FAM188A-like (LOC101076952), mRNA	sp|Q0IIH8|F188A_BOVIN	Protein FAM188A OS=Bos taurus GN=FAM188A PE=2 SV=1	--	--	-	-	-
CL1034.Contig2_sinensis	1014	8	1.4163	4	0.8489	gi|291233833|ref|XP_002736856.1|	PREDICTED: chromosome 10 open reading frame 97-like [Saccoglossus kowalevskii]	gi|410905320|ref|XM_003966091.1|	PREDICTED: Takifugu rubripes protein FAM188A-like (LOC101076952), mRNA	sp|Q4R528|F188A_MACFA	Protein FAM188A OS=Macaca fascicularis GN=FAM188A PE=2 SV=1	--	--	-	-	-
CL10340.Contig1_sinensis	374	5	2.3999	3	1.7261	--	--	--	--	--	--	--	--	-	-	-
CL10340.Contig2_sinensis	758	33	7.8153	11	3.1228	--	--	--	--	--	--	--	--	-	-	-
CL10341.Contig1_sinensis	1116	13	2.0911	20	3.8564	gi|301614590|ref|XP_002936774.1|	PREDICTED: 28S ribosomal protein S31, mitochondrial [Xenopus (Silurana) tropicalis]	--	--	sp|Q92665|RT31_HUMAN	28S ribosomal protein S31, mitochondrial OS=Homo sapiens GN=MRPS31 PE=1 SV=3	--	--	-	-	-
CL10341.Contig2_sinensis	1281	39	5.4653	45	7.5592	gi|465958709|gb|EMP28019.1|	28S ribosomal protein S31 [Chelonia mydas]	--	--	sp|P82925|RT31_BOVIN	28S ribosomal protein S31, mitochondrial OS=Bos taurus GN=MRPS31 PE=1 SV=3	--	--	-	-	-
CL10342.Contig1_sinensis	340	41	21.6474	34	21.5186	--	--	--	--	--	--	--	--	-	-	-
CL10343.Contig1_sinensis	656	13	3.5575	1	0.3280	--	--	--	--	--	--	--	--	-	-	-
CL10343.Contig2_sinensis	272	2	1.3200	0	0.0000	--	--	--	--	--	--	--	--	-	-	-
CL10344.Contig1_sinensis	1398	22	2.8250	12	1.8471	gi|405959938|gb|EKC25911.1|	Inositol 1,4,5-trisphosphate receptor-like protein A [Crassostrea gigas]	--	--	sp|P29995|ITPR2_RAT	Inositol 1,4,5-trisphosphate receptor type 2 OS=Rattus norvegicus GN=Itpr2 PE=1 SV=1	K04958	inositol 1,4,5-triphosphate receptor type 1	GO:0044699	-	-
CL10344.Contig2_sinensis	1345	53	7.0738	18	2.8798	gi|405969930|gb|EKC34873.1|	Inositol 1,4,5-trisphosphate receptor type 2 [Crassostrea gigas]	--	--	sp|Q9NA13|IPLA_DICDI	Inositol 1,4,5-trisphosphate receptor-like protein A OS=Dictyostelium discoideum GN=iplA PE=2 SV=1	K04959	inositol 1,4,5-triphosphate receptor type 2	GO:0044699	-	-
CL10345.Contig1_sinensis	391	7	3.2138	1	0.5503	--	--	--	--	--	--	--	--	-	-	-
CL10347.Contig1_sinensis	1131	32	5.0791	28	5.3273	gi|291239565|ref|XP_002739694.1|	PREDICTED: zinc finger, DHHC-type containing 6-like [Saccoglossus kowalevskii]	gi|187608421|ref|NM_001126778.1|	Xenopus (Silurana) tropicalis zinc finger, DHHC-type containing 16 (zdhhc16), mRNA	sp|Q4R7E2|ZDH16_MACFA	Probable palmitoyltransferase ZDHHC16 OS=Macaca fascicularis GN=ZDHHC16 PE=2 SV=1	K05766	slingshot	-	-	-
CL10347.Contig2_sinensis	646	4	1.1116	1	0.3331	gi|390358294|ref|XP_794225.3|	PREDICTED: probable palmitoyltransferase ZDHHC16-like [Strongylocentrotus purpuratus]	--	--	sp|Q4R7E2|ZDH16_MACFA	Probable palmitoyltransferase ZDHHC16 OS=Macaca fascicularis GN=ZDHHC16 PE=2 SV=1	--	--	-	-	-
CL10348.Contig1_sinensis	1033	22	3.8232	6	1.2499	gi|405960080|gb|EKC26030.1|	Solute carrier organic anion transporter family member 4C1 [Crassostrea gigas]	--	--	sp|Q8BGD4|SO4C1_MOUSE	Solute carrier organic anion transporter family member 4C1 OS=Mus musculus GN=Slco4c1 PE=2 SV=1	K14355	solute carrier organic anion transporter family, member 4C	GO:0044699;GO:0006810//transport	-	GO:0016020//membrane
CL10348.Contig2_sinensis	480	3	1.1220	1	0.4483	gi|405960080|gb|EKC26030.1|	Solute carrier organic anion transporter family member 4C1 [Crassostrea gigas]	--	--	sp|Q8BGD4|SO4C1_MOUSE	Solute carrier organic anion transporter family member 4C1 OS=Mus musculus GN=Slco4c1 PE=2 SV=1	K14353	solute carrier organic anion transporter family, member 3A	-	-	-
CL10349.Contig1_sinensis	327	3	1.6469	3	1.9742	--	--	--	--	--	--	--	--	-	-	-
CL10349.Contig2_sinensis	1181	15	2.2800	10	1.8221	gi|405977608|gb|EKC42050.1|	Lymphocyte cytosolic protein 2 [Crassostrea gigas]	--	--	sp|Q9QUN3|BLNK_MOUSE	B-cell linker protein OS=Mus musculus GN=Blnk PE=1 SV=1	K07361	lymphocyte cytosolic protein 2	-	-	-
CL1035.Contig1_sinensis	253	9	6.3859	3	2.5516	--	--	--	--	--	--	--	--	-	-	-
CL10350.Contig1_sinensis	1038	20	3.4589	24	4.9754	gi|350422242|ref|XP_003493102.1|	PREDICTED: CTP synthase-like [Bombus impatiens]	--	--	sp|Q6PEI7|PYRG1_DANRE	CTP synthase 1 OS=Danio rerio GN=ctps1 PE=1 SV=1	K01937	CTP synthase [EC:6.3.4.2]	-	-	-
CL10351.Contig1_sinensis	299	5	3.0019	3	2.1591	--	--	--	--	--	--	--	--	-	-	-
CL10351.Contig2_sinensis	513	8	2.7995	6	2.5168	--	--	--	--	--	--	--	--	-	-	-
CL10352.Contig1_sinensis	379	4	1.8946	3	1.7033	gi|405970986|gb|EKC35846.1|	Receptor-type tyrosine-protein phosphatase T [Crassostrea gigas]	--	--	sp|Q14162|SREC_HUMAN	Scavenger receptor class F member 1 OS=Homo sapiens GN=SCARF1 PE=1 SV=3	--	--	-	-	-
CL10354.Contig1_sinensis	1909	10	0.9404	56	6.3124	--	--	--	--	--	--	--	--	-	-	-
CL10355.Contig1_sinensis	362	1	0.4959	1	0.5944	gi|443704434|gb|ELU01496.1|	hypothetical protein CAPTEDRAFT_197912 [Capitella teleta]	--	--	sp|B2GV54|NCEH1_RAT	Neutral cholesterol ester hydrolase 1 OS=Rattus norvegicus GN=Nceh1 PE=2 SV=1	K14349	neutral cholesterol ester hydrolase 1 [EC:3.1.1.-]	-	-	-
CL10355.Contig2_sinensis	506	7	2.4834	3	1.2758	gi|153792738|ref|NP_001093360.1|	neutral cholesterol ester hydrolase 1 precursor [Xenopus laevis] >gi|148745077|gb|AAI42578.1| LOC100101305 protein [Xenopus laevis]	--	--	sp|Q5R8Y5|NCEH1_PONAB	Neutral cholesterol ester hydrolase 1 OS=Pongo abelii GN=NCEH1 PE=2 SV=1	K14349	neutral cholesterol ester hydrolase 1 [EC:3.1.1.-]	GO:0008152//metabolic process	-	-
CL10356.Contig1_sinensis	663	7	1.8953	5	1.6228	--	--	--	--	--	--	--	--	-	-	-
CL10356.Contig2_sinensis	351	4	2.0458	0	0.0000	--	--	--	--	--	--	--	--	-	-	-
CL10357.Contig1_sinensis	648	19	5.2636	9	2.9887	--	--	--	--	--	--	--	--	-	-	-
CL10358.Contig1_sinensis	671	9	2.4078	9	2.8863	--	--	--	--	--	--	--	--	-	-	-
CL10358.Contig2_sinensis	255	1	0.7040	1	0.8439	--	--	--	--	--	--	--	--	-	-	-
CL10359.Contig1_sinensis	512	9	3.1555	5	2.1014	gi|340379076|ref|XP_003388053.1|	PREDICTED: hypothetical protein LOC100635825 [Amphimedon queenslandica]	--	--	sp|Q8IIG7|YPF05_PLAF7	Uncharacterized protein PF11_0207 OS=Plasmodium falciparum (isolate 3D7) GN=PF11_0207 PE=4 SV=2	--	--	-	-	-
CL10359.Contig2_sinensis	795	0	0.0000	1	0.2707	gi|471192413|ref|XP_004185879.1|	hypothetical protein EIN_160370 [Entamoeba invadens IP1] >gi|440293416|gb|ELP86533.1| hypothetical protein EIN_160370 [Entamoeba invadens IP1]	--	--	sp|Q01550|TANA_XENLA	Tanabin OS=Xenopus laevis PE=2 SV=1	--	--	-	-	-
CL10359.Contig3_sinensis	578	0	0.0000	2	0.7446	gi|471192413|ref|XP_004185879.1|	hypothetical protein EIN_160370 [Entamoeba invadens IP1] >gi|440293416|gb|ELP86533.1| hypothetical protein EIN_160370 [Entamoeba invadens IP1]	--	--	sp|Q01550|TANA_XENLA	Tanabin OS=Xenopus laevis PE=2 SV=1	K07609	nestin	-	-	-
CL10359.Contig4_sinensis	1027	3	0.5244	3	0.6286	gi|443687346|gb|ELT90357.1|	hypothetical protein CAPTEDRAFT_188071, partial [Capitella teleta]	--	--	sp|Q01550|TANA_XENLA	Tanabin OS=Xenopus laevis PE=2 SV=1	--	--	-	-	-
CL1036.Contig1_sinensis	6392	376	10.5597	162	5.4537	gi|405958289|gb|EKC24431.1|	Histone-lysine N-methyltransferase MLL3 [Crassostrea gigas]	--	--	sp|Q8BRH4|MLL3_MOUSE	Histone-lysine N-methyltransferase MLL3 OS=Mus musculus GN=Mll3 PE=2 SV=2	K09188	histone-lysine N-methyltransferase MLL3 [EC:2.1.1.43]	-	-	-
CL10360.Contig1_sinensis	5156	63	2.1935	31	1.2938	gi|242014264|ref|XP_002427811.1|	conserved hypothetical protein [Pediculus humanus corporis] >gi|212512280|gb|EEB15073.1| conserved hypothetical protein [Pediculus humanus corporis]	--	--	sp|Q9NZW4|DSPP_HUMAN	Dentin sialophosphoprotein OS=Homo sapiens GN=DSPP PE=1 SV=2	K00907	myosin-light-chain kinase [EC:2.7.11.18]	-	-	-
CL10360.Contig2_sinensis	5197	53	1.8307	24	0.9937	gi|242014264|ref|XP_002427811.1|	conserved hypothetical protein [Pediculus humanus corporis] >gi|212512280|gb|EEB15073.1| conserved hypothetical protein [Pediculus humanus corporis]	--	--	sp|Q9NZW4|DSPP_HUMAN	Dentin sialophosphoprotein OS=Homo sapiens GN=DSPP PE=1 SV=2	K00907	myosin-light-chain kinase [EC:2.7.11.18]	-	-	-
CL10361.Contig1_sinensis	320	6	3.3659	6	4.0347	--	--	--	--	--	--	--	--	-	-	-
CL10361.Contig2_sinensis	256	11	7.7136	11	9.2463	--	--	--	--	--	--	--	--	-	-	-
CL10362.Contig1_sinensis	1050	10	1.7097	2	0.4099	--	--	--	--	--	--	--	--	-	-	-
CL10362.Contig2_sinensis	635	1	0.2827	2	0.6778	--	--	--	--	--	--	--	--	-	-	-
CL10363.Contig1_sinensis	414	6	2.6017	8	4.1582	--	--	--	--	--	--	--	--	-	-	-
CL10364.Contig1_sinensis	313	1	0.5735	2	1.3750	--	--	--	--	--	--	--	--	-	-	-
CL10365.Contig1_sinensis	367	3	1.4674	11	6.4497	gi|242013102|ref|XP_002427254.1|	succinyl-CoA:3-ketoacid-coenzyme A transferase 1, putative [Pediculus humanus corporis] >gi|212511587|gb|EEB14516.1| succinyl-CoA:3-ketoacid-coenzyme A transferase 1, putative [Pediculus humanus corporis]	--	--	sp|Q54JD9|SCOT_DICDI	Probable succinyl-CoA:3-ketoacid coenzyme A transferase, mitochondrial OS=Dictyostelium discoideum GN=oxct1 PE=3 SV=1	K01027	3-oxoacid CoA-transferase [EC:2.8.3.5]	GO:0046952//ketone body catabolic process	GO:0008260//3-oxoacid CoA-transferase activity	GO:0005759//mitochondrial matrix
CL10366.Contig1_sinensis	1896	48	4.5447	41	4.6533	gi|449513825|ref|XP_002189741.2|	PREDICTED: serine palmitoyltransferase 1 [Taeniopygia guttata]	gi|348503905|ref|XM_003439455.1|	PREDICTED: Oreochromis niloticus serine palmitoyltransferase 1-like (LOC100701522), mRNA	sp|Q5R9T5|SPTC1_PONAB	Serine palmitoyltransferase 1 OS=Pongo abelii GN=SPTLC1 PE=2 SV=1	K00654	serine palmitoyltransferase [EC:2.3.1.50]	GO:0046520//sphingoid biosynthetic process;GO:0006644//phospholipid metabolic process;GO:0034312;GO:0044271//cellular nitrogen compound biosynthetic process;GO:0046165	GO:0004758//serine C-palmitoyltransferase activity;GO:0005515//protein binding	GO:0035339//SPOTS complex
CL10366.Contig2_sinensis	1945	52	4.7994	49	5.4212	gi|449513825|ref|XP_002189741.2|	PREDICTED: serine palmitoyltransferase 1 [Taeniopygia guttata]	gi|340368818|ref|XM_003382900.1|	PREDICTED: Amphimedon queenslandica serine palmitoyltransferase 1-like (LOC100635296), mRNA	sp|Q5R9T5|SPTC1_PONAB	Serine palmitoyltransferase 1 OS=Pongo abelii GN=SPTLC1 PE=2 SV=1	K00654	serine palmitoyltransferase [EC:2.3.1.50]	GO:0046520//sphingoid biosynthetic process;GO:0006644//phospholipid metabolic process;GO:0034312;GO:0044271//cellular nitrogen compound biosynthetic process;GO:0046165	GO:0004758//serine C-palmitoyltransferase activity;GO:0005515//protein binding	GO:0035339//SPOTS complex
CL10367.Contig1_sinensis	3933	31	1.4149	22	1.2037	gi|405976187|gb|EKC40703.1|	Potassium channel subfamily T member 2 [Crassostrea gigas]	gi|292625158|ref|XM_001920597.2|	PREDICTED: Danio rerio potassium channel, subfamily T, member 1 (kcnt1), mRNA	sp|Q8QFV0|KCNT1_CHICK	Potassium channel subfamily T member 1 OS=Gallus gallus GN=KCNT1 PE=2 SV=1	K04946	potassium channel subfamily T member 1	GO:0048812//neuron projection morphogenesis	GO:0005267//potassium channel activity	-
CL10367.Contig2_sinensis	3854	24	1.1179	15	0.8375	gi|405976187|gb|EKC40703.1|	Potassium channel subfamily T member 2 [Crassostrea gigas]	gi|292625158|ref|XM_001920597.2|	PREDICTED: Danio rerio potassium channel, subfamily T, member 1 (kcnt1), mRNA	sp|Q8QFV0|KCNT1_CHICK	Potassium channel subfamily T member 1 OS=Gallus gallus GN=KCNT1 PE=2 SV=1	K04946	potassium channel subfamily T member 1	GO:0048812//neuron projection morphogenesis	GO:0005267//potassium channel activity	-
CL10368.Contig1_sinensis	2222	30	2.4237	66	6.3917	gi|195995537|ref|XP_002107637.1|	hypothetical protein TRIADDRAFT_51343 [Trichoplax adhaerens] >gi|190588413|gb|EDV28435.1| hypothetical protein TRIADDRAFT_51343 [Trichoplax adhaerens]	--	--	sp|P31695|NOTC4_MOUSE	Neurogenic locus notch homolog protein 4 OS=Mus musculus GN=Notch4 PE=1 SV=2	K01104	protein-tyrosine phosphatase [EC:3.1.3.48]	-	-	-
CL10369.Contig1_sinensis	3947	478	21.7401	234	12.7574	gi|443692934|gb|ELT94418.1|	hypothetical protein CAPTEDRAFT_229226 [Capitella teleta]	gi|131888398|ref|NM_001083026.1|	Danio rerio ribosomal protein S6 kinase, polypeptide 3b (rps6ka3b), mRNA >gi|124481787|gb|BC133092.1| Danio rerio zgc:158386, mRNA (cDNA clone MGC:158386 IMAGE:7066399), complete cds	sp|P18654|KS6A3_MOUSE	Ribosomal protein S6 kinase alpha-3 OS=Mus musculus GN=Rps6ka3 PE=1 SV=2	K04373	p90 ribosomal S6 kinase [EC:2.7.11.1]	GO:0048011//neurotrophin TRK receptor signaling pathway;GO:0043555//regulation of translation in response to stress;GO:0034138//toll-like receptor 3 signaling pathway;GO:2000491//positive regulation of hepatic stellate cell activation;GO:0007411//axon guidance;GO:0001501//skeletal system development;GO:0034142//toll-like receptor 4 signaling pathway;GO:0043588//skin development;GO:0008063//Toll s…	GO:0004713//protein tyrosine kinase activity;GO:0004674//protein serine/threonine kinase activity;GO:0008134//transcription factor binding;GO:0000287//magnesium ion binding;GO:0043027//cysteine-type endopeptidase inhibitor activity involved in apoptotic process;GO:0005524//ATP binding;GO:0019901//protein kinase binding	GO:0005829//cytosol;GO:0005654//nucleoplasm;GO:0005819//spindle;GO:0005840//ribosome
CL1037.Contig1_sinensis	293	392	240.1707	202	148.3538	--	--	--	--	--	--	--	--	-	-	-
CL10370.Contig1_sinensis	261	1	0.6878	7	5.7713	--	--	--	--	--	--	--	--	-	-	-
CL10370.Contig2_sinensis	526	7	2.3890	9	3.6819	--	--	--	--	--	--	--	--	-	-	-
CL10370.Contig3_sinensis	253	1	0.7095	4	3.4022	--	--	--	--	--	--	--	--	-	-	-
CL10371.Contig1_sinensis	400	6	2.6927	2	1.0759	--	--	--	--	--	--	--	--	-	-	-
CL10372.Contig1_sinensis	251	1	0.7152	1	0.8573	--	--	--	--	--	--	--	--	-	-	-
CL10372.Contig2_sinensis	447	1	0.4016	3	1.4442	--	--	--	--	--	--	--	--	-	-	-
CL10373.Contig1_sinensis	1278	33	4.6354	23	3.8727	--	--	--	--	--	--	--	--	-	-	-
CL10373.Contig2_sinensis	338	7	3.7178	10	6.3665	--	--	--	--	--	--	--	--	-	-	-
CL10374.Contig1_sinensis	3856	130	6.0521	119	6.6409	gi|405963531|gb|EKC29095.1|	DIS3-like exonuclease 2 [Crassostrea gigas]	--	--	sp|Q0V9R3|DI3L2_XENTR	DIS3-like exonuclease 2 OS=Xenopus tropicalis GN=dis3l2 PE=2 SV=1	K12585	exosome complex exonuclease DIS3/RRP44 [EC:3.1.13.-]	GO:0008285//negative regulation of cell proliferation;GO:0051306//mitotic sister chromatid separation	GO:0004540//ribonuclease activity	GO:0005737//cytoplasm
CL10375.Contig1_sinensis	784	18	4.1215	23	6.3129	--	--	--	--	--	--	--	--	-	-	-
CL10376.Contig1_sinensis	919	37	7.2275	13	3.0440	--	--	--	--	--	--	--	--	-	-	-
CL10378.Contig1_sinensis	1324	103	13.9653	92	14.9525	gi|229358285|gb|ACQ57806.1|	mitochondrial UCP5-like protein [Crassostrea virginica]	gi|348531803|ref|XM_003453350.1|	PREDICTED: Oreochromis niloticus kidney mitochondrial carrier protein 1-like (LOC100698510), mRNA	sp|Q5SVS4|KMCP1_HUMAN	Kidney mitochondrial carrier protein 1 OS=Homo sapiens GN=SLC25A30 PE=2 SV=1	K15106	solute carrier family 25 (mitochondrial carrier), member 14/30	GO:0006810//transport	-	GO:0031966//mitochondrial membrane
CL10378.Contig2_sinensis	1456	90	11.0964	81	11.9712	gi|229358285|gb|ACQ57806.1|	mitochondrial UCP5-like protein [Crassostrea virginica]	gi|348531803|ref|XM_003453350.1|	PREDICTED: Oreochromis niloticus kidney mitochondrial carrier protein 1-like (LOC100698510), mRNA	sp|Q5SVS4|KMCP1_HUMAN	Kidney mitochondrial carrier protein 1 OS=Homo sapiens GN=SLC25A30 PE=2 SV=1	K15106	solute carrier family 25 (mitochondrial carrier), member 14/30	-	-	GO:0016020//membrane
CL10379.Contig1_sinensis	1850	404	39.2023	148	17.2149	gi|405978693|gb|EKC43063.1|	Uncharacterized protein yfeX [Crassostrea gigas]	--	--	--	--	K14683	solute carrier family 34 (sodium-dependent phosphate cotransporter)	-	-	-
CL10379.Contig2_sinensis	1814	397	39.2875	148	17.5566	gi|405978693|gb|EKC43063.1|	Uncharacterized protein yfeX [Crassostrea gigas]	--	--	--	--	K14683	solute carrier family 34 (sodium-dependent phosphate cotransporter)	-	-	-
CL1038.Contig10_sinensis	282	1	0.6366	5	3.8154	--	--	--	--	--	--	--	--	-	-	-
CL1038.Contig11_sinensis	311	5	2.8861	5	3.4596	--	--	--	--	--	--	--	--	-	-	-
CL1038.Contig1_sinensis	269	6	4.0041	0	0.0000	--	--	--	--	--	--	--	--	-	-	-
CL1038.Contig2_sinensis	4267	609	25.6210	2816	142.0120	gi|123476724|ref|XP_001321533.1|	hypothetical protein [Trichomonas vaginalis G3] >gi|121904361|gb|EAY09310.1| hypothetical protein TVAG_394820 [Trichomonas vaginalis G3]	--	--	--	--	--	--	-	-	-
CL1038.Contig3_sinensis	680	41	10.8237	29	9.1771	--	--	--	--	--	--	--	--	-	-	-
CL1038.Contig4_sinensis	292	8	4.9182	7	5.1586	--	--	--	--	--	--	--	--	-	-	-
CL1038.Contig5_sinensis	338	26	13.8089	20	12.7329	--	--	--	--	--	--	--	--	-	-	-
CL1038.Contig6_sinensis	268	12	8.0380	5	4.0147	--	--	--	--	--	--	--	--	-	-	-
CL1038.Contig7_sinensis	254	2	1.4135	3	2.5416	--	--	--	--	--	--	--	--	-	-	-
CL1038.Contig8_sinensis	379	2	0.9473	3	1.7033	--	--	--	--	--	--	--	--	-	-	-
CL1038.Contig9_sinensis	616	23	6.7027	14	4.8906	--	--	--	--	--	--	--	--	-	-	-
CL10380.Contig1_sinensis	254	17	12.0148	12	10.1663	--	--	--	--	--	--	--	--	-	-	-
CL10380.Contig2_sinensis	3126	1204	69.1416	788	54.2441	gi|443702599|gb|ELU00555.1|	hypothetical protein CAPTEDRAFT_227093 [Capitella teleta]	--	--	sp|B1H1N7|AUP1_XENLA	Ancient ubiquitous protein 1 OS=Xenopus laevis GN=aup1 PE=2 SV=1	K14022	coupling of ubiquitin conjugation to ER degradation protein 1	-	-	-
CL10380.Contig3_sinensis	2588	50	3.4682	27	2.2450	gi|443702599|gb|ELU00555.1|	hypothetical protein CAPTEDRAFT_227093 [Capitella teleta]	--	--	sp|B1H1N7|AUP1_XENLA	Ancient ubiquitous protein 1 OS=Xenopus laevis GN=aup1 PE=2 SV=1	K14022	coupling of ubiquitin conjugation to ER degradation protein 1	-	-	-
CL10381.Contig1_sinensis	2566	213	14.9013	151	12.6630	gi|405972370|gb|EKC37143.1|	HAUS augmin-like complex subunit 5 [Crassostrea gigas]	--	--	sp|O94927|HAUS5_HUMAN	HAUS augmin-like complex subunit 5 OS=Homo sapiens GN=HAUS5 PE=1 SV=2	--	--	-	-	-
CL10381.Contig2_sinensis	2488	106	7.6482	67	5.7948	gi|405972370|gb|EKC37143.1|	HAUS augmin-like complex subunit 5 [Crassostrea gigas]	--	--	sp|O94927|HAUS5_HUMAN	HAUS augmin-like complex subunit 5 OS=Homo sapiens GN=HAUS5 PE=1 SV=2	--	--	-	-	-
CL10382.Contig10_sinensis	1995	3	0.2699	3	0.3236	gi|443687889|gb|ELT90734.1|	hypothetical protein CAPTEDRAFT_167650 [Capitella teleta]	gi|348513006|ref|XM_003443986.1|	PREDICTED: Oreochromis niloticus histidine ammonia-lyase-like (LOC100704604), mRNA	sp|P42357|HUTH_HUMAN	Histidine ammonia-lyase OS=Homo sapiens GN=HAL PE=1 SV=1	K01745	histidine ammonia-lyase [EC:4.3.1.3]	GO:0019557//histidine catabolic process to glutamate and formate;GO:0009058//biosynthetic process;GO:0019556//histidine catabolic process to glutamate and formamide	GO:0004397//histidine ammonia-lyase activity	GO:0005829//cytosol
CL10382.Contig11_sinensis	1517	3	0.3550	3	0.4256	gi|443687889|gb|ELT90734.1|	hypothetical protein CAPTEDRAFT_167650 [Capitella teleta]	gi|348513006|ref|XM_003443986.1|	PREDICTED: Oreochromis niloticus histidine ammonia-lyase-like (LOC100704604), mRNA	sp|P42357|HUTH_HUMAN	Histidine ammonia-lyase OS=Homo sapiens GN=HAL PE=1 SV=1	K01745	histidine ammonia-lyase [EC:4.3.1.3]	GO:0019557//histidine catabolic process to glutamate and formate;GO:0009058//biosynthetic process;GO:0019556//histidine catabolic process to glutamate and formamide	GO:0004397//histidine ammonia-lyase activity	GO:0005829//cytosol
CL10382.Contig12_sinensis	2054	0	0.0000	2	0.2095	gi|443687889|gb|ELT90734.1|	hypothetical protein CAPTEDRAFT_167650 [Capitella teleta]	gi|348513006|ref|XM_003443986.1|	PREDICTED: Oreochromis niloticus histidine ammonia-lyase-like (LOC100704604), mRNA	sp|P42357|HUTH_HUMAN	Histidine ammonia-lyase OS=Homo sapiens GN=HAL PE=1 SV=1	K01745	histidine ammonia-lyase [EC:4.3.1.3]	GO:0019557//histidine catabolic process to glutamate and formate;GO:0009058//biosynthetic process;GO:0019556//histidine catabolic process to glutamate and formamide	GO:0004397//histidine ammonia-lyase activity	GO:0005829//cytosol
CL10382.Contig13_sinensis	1458	1	0.1231	3	0.4428	gi|443687889|gb|ELT90734.1|	hypothetical protein CAPTEDRAFT_167650 [Capitella teleta]	gi|348513006|ref|XM_003443986.1|	PREDICTED: Oreochromis niloticus histidine ammonia-lyase-like (LOC100704604), mRNA	sp|P42357|HUTH_HUMAN	Histidine ammonia-lyase OS=Homo sapiens GN=HAL PE=1 SV=1	K01745	histidine ammonia-lyase [EC:4.3.1.3]	GO:0019557//histidine catabolic process to glutamate and formate;GO:0009058//biosynthetic process;GO:0019556//histidine catabolic process to glutamate and formamide	GO:0004397//histidine ammonia-lyase activity	GO:0005829//cytosol
CL10382.Contig14_sinensis	1869	0	0.0000	1	0.1151	gi|443687889|gb|ELT90734.1|	hypothetical protein CAPTEDRAFT_167650 [Capitella teleta]	gi|348513006|ref|XM_003443986.1|	PREDICTED: Oreochromis niloticus histidine ammonia-lyase-like (LOC100704604), mRNA	sp|P42357|HUTH_HUMAN	Histidine ammonia-lyase OS=Homo sapiens GN=HAL PE=1 SV=1	K01745	histidine ammonia-lyase [EC:4.3.1.3]	GO:0019557//histidine catabolic process to glutamate and formate;GO:0009058//biosynthetic process;GO:0019556//histidine catabolic process to glutamate and formamide	GO:0004397//histidine ammonia-lyase activity	GO:0005829//cytosol
CL10382.Contig15_sinensis	2038	0	0.0000	0	0.0000	gi|443687889|gb|ELT90734.1|	hypothetical protein CAPTEDRAFT_167650 [Capitella teleta]	gi|348513006|ref|XM_003443986.1|	PREDICTED: Oreochromis niloticus histidine ammonia-lyase-like (LOC100704604), mRNA	sp|P42357|HUTH_HUMAN	Histidine ammonia-lyase OS=Homo sapiens GN=HAL PE=1 SV=1	K01745	histidine ammonia-lyase [EC:4.3.1.3]	GO:0019557//histidine catabolic process to glutamate and formate;GO:0009058//biosynthetic process;GO:0019556//histidine catabolic process to glutamate and formamide	GO:0004397//histidine ammonia-lyase activity	GO:0005829//cytosol
CL10382.Contig16_sinensis	1928	0	0.0000	0	0.0000	gi|443687889|gb|ELT90734.1|	hypothetical protein CAPTEDRAFT_167650 [Capitella teleta]	gi|348513006|ref|XM_003443986.1|	PREDICTED: Oreochromis niloticus histidine ammonia-lyase-like (LOC100704604), mRNA	sp|P42357|HUTH_HUMAN	Histidine ammonia-lyase OS=Homo sapiens GN=HAL PE=1 SV=1	K01745	histidine ammonia-lyase [EC:4.3.1.3]	GO:0019557//histidine catabolic process to glutamate and formate;GO:0009058//biosynthetic process;GO:0019556//histidine catabolic process to glutamate and formamide	GO:0004397//histidine ammonia-lyase activity	GO:0005829//cytosol
CL10382.Contig17_sinensis	1979	0	0.0000	0	0.0000	gi|443687889|gb|ELT90734.1|	hypothetical protein CAPTEDRAFT_167650 [Capitella teleta]	gi|348513006|ref|XM_003443986.1|	PREDICTED: Oreochromis niloticus histidine ammonia-lyase-like (LOC100704604), mRNA	sp|P42357|HUTH_HUMAN	Histidine ammonia-lyase OS=Homo sapiens GN=HAL PE=1 SV=1	K01745	histidine ammonia-lyase [EC:4.3.1.3]	GO:0019557//histidine catabolic process to glutamate and formate;GO:0009058//biosynthetic process;GO:0019556//histidine catabolic process to glutamate and formamide	GO:0004397//histidine ammonia-lyase activity	GO:0005829//cytosol
CL10382.Contig18_sinensis	358	0	0.0000	7	4.2076	--	--	--	--	--	--	--	--	-	-	-
CL10382.Contig1_sinensis	1194	1	0.1503	0	0.0000	gi|443687889|gb|ELT90734.1|	hypothetical protein CAPTEDRAFT_167650 [Capitella teleta]	gi|348513006|ref|XM_003443986.1|	PREDICTED: Oreochromis niloticus histidine ammonia-lyase-like (LOC100704604), mRNA	sp|A7YWP4|HUTH_BOVIN	Histidine ammonia-lyase OS=Bos taurus GN=HAL PE=2 SV=1	K01745	histidine ammonia-lyase [EC:4.3.1.3]	GO:0019557//histidine catabolic process to glutamate and formate;GO:0009058//biosynthetic process;GO:0019556//histidine catabolic process to glutamate and formamide	GO:0004397//histidine ammonia-lyase activity	GO:0005829//cytosol
CL10382.Contig2_sinensis	1605	0	0.0000	1	0.1341	gi|443687889|gb|ELT90734.1|	hypothetical protein CAPTEDRAFT_167650 [Capitella teleta]	gi|348513006|ref|XM_003443986.1|	PREDICTED: Oreochromis niloticus histidine ammonia-lyase-like (LOC100704604), mRNA	sp|A7YWP4|HUTH_BOVIN	Histidine ammonia-lyase OS=Bos taurus GN=HAL PE=2 SV=1	K01745	histidine ammonia-lyase [EC:4.3.1.3]	GO:0019557//histidine catabolic process to glutamate and formate;GO:0009058//biosynthetic process;GO:0019556//histidine catabolic process to glutamate and formamide	GO:0004397//histidine ammonia-lyase activity	GO:0005829//cytosol
CL10382.Contig3_sinensis	1621	1	0.1107	1	0.1327	gi|443687889|gb|ELT90734.1|	hypothetical protein CAPTEDRAFT_167650 [Capitella teleta]	gi|348513006|ref|XM_003443986.1|	PREDICTED: Oreochromis niloticus histidine ammonia-lyase-like (LOC100704604), mRNA	sp|A7YWP4|HUTH_BOVIN	Histidine ammonia-lyase OS=Bos taurus GN=HAL PE=2 SV=1	K01745	histidine ammonia-lyase [EC:4.3.1.3]	GO:0019557//histidine catabolic process to glutamate and formate;GO:0009058//biosynthetic process;GO:0019556//histidine catabolic process to glutamate and formamide	GO:0004397//histidine ammonia-lyase activity	GO:0005829//cytosol
CL10382.Contig4_sinensis	1885	0	0.0000	0	0.0000	gi|443687889|gb|ELT90734.1|	hypothetical protein CAPTEDRAFT_167650 [Capitella teleta]	gi|348513006|ref|XM_003443986.1|	PREDICTED: Oreochromis niloticus histidine ammonia-lyase-like (LOC100704604), mRNA	sp|P42357|HUTH_HUMAN	Histidine ammonia-lyase OS=Homo sapiens GN=HAL PE=1 SV=1	K01745	histidine ammonia-lyase [EC:4.3.1.3]	GO:0019557//histidine catabolic process to glutamate and formate;GO:0009058//biosynthetic process;GO:0019556//histidine catabolic process to glutamate and formamide	GO:0004397//histidine ammonia-lyase activity	GO:0005829//cytosol
CL10382.Contig5_sinensis	1562	2	0.2299	2	0.2755	gi|443687889|gb|ELT90734.1|	hypothetical protein CAPTEDRAFT_167650 [Capitella teleta]	gi|348513006|ref|XM_003443986.1|	PREDICTED: Oreochromis niloticus histidine ammonia-lyase-like (LOC100704604), mRNA	sp|A7YWP4|HUTH_BOVIN	Histidine ammonia-lyase OS=Bos taurus GN=HAL PE=2 SV=1	K01745	histidine ammonia-lyase [EC:4.3.1.3]	GO:0019557//histidine catabolic process to glutamate and formate;GO:0009058//biosynthetic process;GO:0019556//histidine catabolic process to glutamate and formamide	GO:0004397//histidine ammonia-lyase activity	GO:0005737//cytoplasm
CL10382.Contig6_sinensis	1627	1	0.1103	0	0.0000	gi|443687889|gb|ELT90734.1|	hypothetical protein CAPTEDRAFT_167650 [Capitella teleta]	gi|348513006|ref|XM_003443986.1|	PREDICTED: Oreochromis niloticus histidine ammonia-lyase-like (LOC100704604), mRNA	sp|A7YWP4|HUTH_BOVIN	Histidine ammonia-lyase OS=Bos taurus GN=HAL PE=2 SV=1	K01745	histidine ammonia-lyase [EC:4.3.1.3]	GO:0019557//histidine catabolic process to glutamate and formate;GO:0009058//biosynthetic process;GO:0019556//histidine catabolic process to glutamate and formamide	GO:0004397//histidine ammonia-lyase activity	GO:0005829//cytosol
CL10382.Contig7_sinensis	1160	3	0.4643	1	0.1855	gi|443687889|gb|ELT90734.1|	hypothetical protein CAPTEDRAFT_167650 [Capitella teleta]	gi|348513006|ref|XM_003443986.1|	PREDICTED: Oreochromis niloticus histidine ammonia-lyase-like (LOC100704604), mRNA	sp|A7YWP4|HUTH_BOVIN	Histidine ammonia-lyase OS=Bos taurus GN=HAL PE=2 SV=1	K01745	histidine ammonia-lyase [EC:4.3.1.3]	GO:0019557//histidine catabolic process to glutamate and formate;GO:0009058//biosynthetic process;GO:0019556//histidine catabolic process to glutamate and formamide	GO:0004397//histidine ammonia-lyase activity	GO:0005737//cytoplasm
CL10382.Contig8_sinensis	1944	3	0.2770	5	0.5535	gi|443687889|gb|ELT90734.1|	hypothetical protein CAPTEDRAFT_167650 [Capitella teleta]	gi|348513006|ref|XM_003443986.1|	PREDICTED: Oreochromis niloticus histidine ammonia-lyase-like (LOC100704604), mRNA	sp|P42357|HUTH_HUMAN	Histidine ammonia-lyase OS=Homo sapiens GN=HAL PE=1 SV=1	K01745	histidine ammonia-lyase [EC:4.3.1.3]	GO:0019557//histidine catabolic process to glutamate and formate;GO:0009058//biosynthetic process;GO:0019556//histidine catabolic process to glutamate and formamide	GO:0004397//histidine ammonia-lyase activity	GO:0005829//cytosol
CL10382.Contig9_sinensis	536	4	1.3397	1	0.4015	gi|443687889|gb|ELT90734.1|	hypothetical protein CAPTEDRAFT_167650 [Capitella teleta]	--	--	sp|P42357|HUTH_HUMAN	Histidine ammonia-lyase OS=Homo sapiens GN=HAL PE=1 SV=1	K01745	histidine ammonia-lyase [EC:4.3.1.3]	GO:0019557//histidine catabolic process to glutamate and formate;GO:0009058//biosynthetic process;GO:0019556//histidine catabolic process to glutamate and formamide	GO:0004397//histidine ammonia-lyase activity	GO:0005829//cytosol
CL10383.Contig1_sinensis	756	3	0.7124	4	1.1386	--	--	--	--	--	--	--	--	-	-	-
CL10383.Contig2_sinensis	887	6	1.2143	4	0.9704	--	--	--	--	--	--	--	--	-	-	-
CL10384.Contig1_sinensis	300	10	5.9838	10	7.1729	--	--	--	--	--	--	--	--	-	-	-
CL10384.Contig2_sinensis	923	51	9.9191	24	5.5953	--	--	--	--	--	--	--	--	-	-	-
CL10385.Contig1_sinensis	290	27	16.7135	23	17.0665	--	--	--	--	--	--	--	--	-	-	-
CL10386.Contig1_sinensis	506	23	8.1598	0	0.0000	--	--	--	--	--	--	--	--	-	-	-
CL10386.Contig2_sinensis	608	10	2.9526	57	20.1737	--	--	--	--	--	--	--	--	-	-	-
CL10387.Contig1_sinensis	1094	74	12.1427	27	5.3108	--	--	--	--	--	--	--	--	-	-	-
CL10388.Contig1_sinensis	1553	33	3.8146	38	5.2653	--	--	--	--	--	--	--	--	-	-	-
CL10388.Contig2_sinensis	274	3	1.9655	0	0.0000	--	--	--	--	--	--	--	--	-	-	-
CL10389.Contig1_sinensis	1427	72	9.0575	33	4.9763	gi|405957789|gb|EKC23973.1|	Protein phosphatase 1 regulatory subunit 12A [Crassostrea gigas]	--	--	sp|Q9DBR7|MYPT1_MOUSE	Protein phosphatase 1 regulatory subunit 12A OS=Mus musculus GN=Ppp1r12a PE=1 SV=2	K06270	protein phosphatase 1 regulatory subunit 12A	GO:0046822//regulation of nucleocytoplasmic transport;GO:0019222//regulation of metabolic process;GO:0006470//protein dephosphorylation	GO:0004721//phosphoprotein phosphatase activity;GO:0005515//protein binding	GO:0043232
CL10389.Contig2_sinensis	2074	103	8.9152	59	6.1215	gi|405957789|gb|EKC23973.1|	Protein phosphatase 1 regulatory subunit 12A [Crassostrea gigas]	--	--	sp|Q9DBR7|MYPT1_MOUSE	Protein phosphatase 1 regulatory subunit 12A OS=Mus musculus GN=Ppp1r12a PE=1 SV=2	K06270	protein phosphatase 1 regulatory subunit 12A	GO:0046822//regulation of nucleocytoplasmic transport;GO:0019222//regulation of metabolic process;GO:0006470//protein dephosphorylation	GO:0004721//phosphoprotein phosphatase activity;GO:0005515//protein binding	GO:0043232
CL1039.Contig1_sinensis	1131	4	0.6349	5	0.9513	gi|241030856|ref|XP_002406514.1|	splicing factor SPF30, putative [Ixodes scapularis] >gi|215491990|gb|EEC01631.1| splicing factor SPF30, putative [Ixodes scapularis]	--	--	sp|Q5R591|SPF30_PONAB	Survival of motor neuron-related-splicing factor 30 OS=Pongo abelii GN=SMNDC1 PE=2 SV=1	K12839	survival of motor neuron-related-splicing factor 30	GO:0006917//induction of apoptosis;GO:0000375//RNA splicing, via transesterification reactions	GO:0005515//protein binding	GO:0044428//nuclear part
CL1039.Contig2_sinensis	1508	17	2.0237	11	1.5697	gi|241030856|ref|XP_002406514.1|	splicing factor SPF30, putative [Ixodes scapularis] >gi|215491990|gb|EEC01631.1| splicing factor SPF30, putative [Ixodes scapularis]	--	--	sp|Q5R591|SPF30_PONAB	Survival of motor neuron-related-splicing factor 30 OS=Pongo abelii GN=SMNDC1 PE=2 SV=1	K12839	survival of motor neuron-related-splicing factor 30	GO:0006917//induction of apoptosis;GO:0000375//RNA splicing, via transesterification reactions	GO:0005515//protein binding	GO:0044428//nuclear part
CL1039.Contig3_sinensis	981	16	2.9279	14	3.0710	gi|405965665|gb|EKC31027.1|	Survival of motor neuron-related-splicing factor 30 [Crassostrea gigas]	--	--	sp|Q4QQU6|SPF30_RAT	Survival of motor neuron-related-splicing factor 30 OS=Rattus norvegicus GN=Smndc1 PE=2 SV=1	K12839	survival of motor neuron-related-splicing factor 30	-	-	GO:0005634//nucleus
CL1039.Contig4_sinensis	975	9	1.6571	17	3.7520	gi|241030856|ref|XP_002406514.1|	splicing factor SPF30, putative [Ixodes scapularis] >gi|215491990|gb|EEC01631.1| splicing factor SPF30, putative [Ixodes scapularis]	--	--	sp|Q6DEY1|SPF30_XENTR	Survival of motor neuron-related-splicing factor 30 OS=Xenopus tropicalis GN=smndc1 PE=2 SV=1	K12839	survival of motor neuron-related-splicing factor 30	GO:0006917//induction of apoptosis;GO:0000375//RNA splicing, via transesterification reactions	GO:0005515//protein binding	GO:0044428//nuclear part
CL1039.Contig5_sinensis	1021	5	0.8791	3	0.6323	gi|241030856|ref|XP_002406514.1|	splicing factor SPF30, putative [Ixodes scapularis] >gi|215491990|gb|EEC01631.1| splicing factor SPF30, putative [Ixodes scapularis]	--	--	sp|Q5R591|SPF30_PONAB	Survival of motor neuron-related-splicing factor 30 OS=Pongo abelii GN=SMNDC1 PE=2 SV=1	K12839	survival of motor neuron-related-splicing factor 30	GO:0006917//induction of apoptosis;GO:0000375//RNA splicing, via transesterification reactions	GO:0005515//protein binding	GO:0044428//nuclear part
CL10390.Contig1_sinensis	604	10	2.9721	22	7.8379	gi|405964747|gb|EKC30196.1|	Receptor-type tyrosine-protein phosphatase kappa [Crassostrea gigas]	--	--	sp|Q6DIB5|MEG10_MOUSE	Multiple epidermal growth factor-like domains protein 10 OS=Mus musculus GN=Megf10 PE=1 SV=1	K01125	N-acetylglucosamine-1-phosphodiester alpha-N-acetylglucosaminidase [EC:3.1.4.45]	-	-	-
CL10391.Contig1_sinensis	380	0	0.0000	2	1.1326	gi|405968212|gb|EKC33304.1|	Putative ATP-dependent RNA helicase DDX20 [Crassostrea gigas]	--	--	--	--	--	--	-	-	-
CL10391.Contig2_sinensis	486	2	0.7387	3	1.3283	gi|298204365|gb|ADI61831.1|	endonuclease-reverse transcriptase [Bombyx mori]	--	--	--	--	K05658	ATP-binding cassette, subfamily B (MDR/TAP), member 1	-	-	-
CL10392.Contig1_sinensis	921	1	0.1949	10	2.3364	gi|405970177|gb|EKC35107.1|	Eukaryotic translation initiation factor 4B [Crassostrea gigas]	--	--	--	--	--	--	-	-	-
CL10392.Contig2_sinensis	882	1	0.2035	4	0.9759	gi|405970177|gb|EKC35107.1|	Eukaryotic translation initiation factor 4B [Crassostrea gigas]	--	--	--	--	--	--	-	-	-
CL10394.Contig1_sinensis	3231	18	1.0001	117	7.7923	gi|405970619|gb|EKC35509.1|	Forkhead box protein H1 [Crassostrea gigas]	--	--	sp|O76329|ACTNB_DICDI	Interaptin OS=Dictyostelium discoideum GN=abpD PE=1 SV=1	K10352	myosin heavy chain	-	GO:0003824//catalytic activity	-
CL10394.Contig2_sinensis	683	0	0.0000	6	1.8904	--	--	gi|295854723|gb|GQ121407.1|	Mercenaria mercenaria microsatellite RUMM058 sequence	--	--	--	--	-	-	-
CL10395.Contig1_sinensis	537	3	1.0029	2	0.8014	--	--	--	--	--	--	--	--	-	-	-
CL10395.Contig2_sinensis	614	5	1.4619	7	2.4533	--	--	--	--	--	--	--	--	-	-	-
CL10396.Contig1_sinensis	1114	44	7.0904	41	7.9198	--	--	--	--	--	--	--	--	-	-	-
CL10397.Contig1_sinensis	1090	19	3.1292	11	2.1716	--	--	--	--	--	--	--	--	-	-	-
CL10397.Contig2_sinensis	281	15	9.5827	9	6.8921	--	--	--	--	--	--	--	--	-	-	-
CL10398.Contig1_sinensis	531	2	0.6761	0	0.0000	gi|348525034|ref|XP_003450027.1|	PREDICTED: UDP-GlcNAc:betaGal beta-1,3-N-acetylglucosaminyltransferase-like protein 1-like [Oreochromis niloticus]	--	--	sp|Q6GV29|B3GNL_RAT	UDP-GlcNAc:betaGal beta-1,3-N-acetylglucosaminyltransferase-like protein 1 OS=Rattus norvegicus GN=B3gntl1 PE=2 SV=1	K07204	regulatory associated protein of mTOR	-	GO:0016757//transferase activity, transferring glycosyl groups	-
CL10398.Contig2_sinensis	531	6	2.0284	3	1.2157	gi|405952204|gb|EKC20044.1|	UDP-GlcNAc:betaGal beta-1,3-N-acetylglucosaminyltransferase-like protein 1, partial [Crassostrea gigas]	--	--	sp|Q67FW5|B3GNL_HUMAN	UDP-GlcNAc:betaGal beta-1,3-N-acetylglucosaminyltransferase-like protein 1 OS=Homo sapiens GN=B3GNTL1 PE=2 SV=2	K07204	regulatory associated protein of mTOR	-	GO:0016740//transferase activity	-
CL10399.Contig1_sinensis	655	6	1.6444	1	0.3285	--	--	--	--	--	--	--	--	-	-	-
CL10399.Contig2_sinensis	268	1	0.6698	0	0.0000	--	--	--	--	--	--	--	--	-	-	-
CL104.Contig1_sinensis	860	19	3.9660	21	5.2546	gi|387914246|gb|AFK10732.1|	uncharacterized protein C8orf59-like protein [Callorhinchus milii]	--	--	--	--	--	--	-	-	-
CL104.Contig2_sinensis	1101	20	3.2610	21	4.1044	gi|387914246|gb|AFK10732.1|	uncharacterized protein C8orf59-like protein [Callorhinchus milii]	--	--	--	--	--	--	-	-	-
CL10400.Contig1_sinensis	254	16	11.3081	17	14.4022	--	--	--	--	--	--	--	--	-	-	-
CL10401.Contig1_sinensis	360	8	3.9892	5	2.9887	--	--	--	--	--	--	--	--	-	-	-
CL10402.Contig1_sinensis	1980	79	7.1625	61	6.6295	gi|405950596|gb|EKC18574.1|	LYR motif-containing protein 1 [Crassostrea gigas]	--	--	sp|A9UMQ3|LYRM1_XENLA	LYR motif-containing protein 1 OS=Xenopus laevis GN=lyrm1 PE=2 SV=1	--	--	-	-	-
CL10402.Contig2_sinensis	733	4	0.9796	4	1.1743	gi|405950596|gb|EKC18574.1|	LYR motif-containing protein 1 [Crassostrea gigas]	--	--	sp|A9UMQ3|LYRM1_XENLA	LYR motif-containing protein 1 OS=Xenopus laevis GN=lyrm1 PE=2 SV=1	--	--	-	-	-
CL10402.Contig3_sinensis	759	5	1.1826	4	1.1341	gi|405950596|gb|EKC18574.1|	LYR motif-containing protein 1 [Crassostrea gigas]	--	--	sp|A9UMQ3|LYRM1_XENLA	LYR motif-containing protein 1 OS=Xenopus laevis GN=lyrm1 PE=2 SV=1	--	--	-	-	-
CL10403.Contig1_sinensis	446	18	7.2450	12	5.7898	--	--	--	--	--	--	--	--	-	-	-
CL10404.Contig1_sinensis	1931	90	8.3668	74	8.2464	gi|405967135|gb|EKC32335.1|	Sin3 histone deacetylase corepressor complex component SDS3 [Crassostrea gigas]	gi|242012092|ref|XM_002426730.1|	Pediculus humanus corporis Sin3 histone deacetylase corepressor complex component SDS3, putative, mRNA	sp|Q8BR65|SDS3_MOUSE	Sin3 histone deacetylase corepressor complex component SDS3 OS=Mus musculus GN=Suds3 PE=1 SV=1	--	--	GO:0016575//histone deacetylation;GO:0043065//positive regulation of apoptotic process;GO:0000122//negative regulation of transcription from RNA polymerase II promoter	GO:0042803//protein homodimerization activity;GO:0042826//histone deacetylase binding	GO:0016580//Sin3 complex
CL10404.Contig2_sinensis	704	14	3.5699	9	2.7510	--	--	--	--	--	--	--	--	-	-	-
CL10405.Contig1_sinensis	859	18	3.7617	17	4.2586	--	--	--	--	--	--	--	--	-	-	-
CL10406.Contig1_sinensis	306	52	30.5059	25	17.5806	--	--	gi|218750699|gb|EU925725.1|	Venerupis decussata satellite VDE144m sequence	--	--	--	--	-	-	-
CL10407.Contig1_sinensis	2157	117	9.7373	46	4.5890	gi|325296865|ref|NP_001191464.1|	phosphoinositide-dependent protein kinase I [Aplysia californica] >gi|12620235|gb|AAG60622.1|AF294916_1 phosphoinositide-dependent protein kinase I [Aplysia californica]	--	--	sp|O55173|PDPK1_RAT	3-phosphoinositide-dependent protein kinase 1 OS=Rattus norvegicus GN=Pdpk1 PE=1 SV=2	K06276	3-phosphoinositide dependent protein kinase-1 [EC:2.7.11.1]	GO:0032148//activation of protein kinase B activity;GO:0030512//negative regulation of transforming growth factor beta receptor signaling pathway;GO:0043122//regulation of I-kappaB kinase/NF-kappaB cascade;GO:0018107//peptidyl-threonine phosphorylation;GO:0006469//negative regulation of protein kinase activity;GO:0032869//cellular response to insulin stimulus;GO:0010594//regulation of endothelial…	GO:0004676//3-phosphoinositide-dependent protein kinase activity;GO:0000166//nucleotide binding;GO:0005158//insulin receptor binding;GO:0019901//protein kinase binding	GO:0005829//cytosol;GO:0016023//cytoplasmic membrane-bounded vesicle;GO:0005886//plasma membrane
CL10407.Contig2_sinensis	1907	72	6.7777	17	1.9183	gi|325296865|ref|NP_001191464.1|	phosphoinositide-dependent protein kinase I [Aplysia californica] >gi|12620235|gb|AAG60622.1|AF294916_1 phosphoinositide-dependent protein kinase I [Aplysia californica]	--	--	sp|O55173|PDPK1_RAT	3-phosphoinositide-dependent protein kinase 1 OS=Rattus norvegicus GN=Pdpk1 PE=1 SV=2	K06276	3-phosphoinositide dependent protein kinase-1 [EC:2.7.11.1]	GO:0032148//activation of protein kinase B activity;GO:0030512//negative regulation of transforming growth factor beta receptor signaling pathway;GO:0043122//regulation of I-kappaB kinase/NF-kappaB cascade;GO:0018107//peptidyl-threonine phosphorylation;GO:0006469//negative regulation of protein kinase activity;GO:0032869//cellular response to insulin stimulus;GO:0010594//regulation of endothelial…	GO:0004676//3-phosphoinositide-dependent protein kinase activity;GO:0000166//nucleotide binding;GO:0005158//insulin receptor binding;GO:0019901//protein kinase binding	GO:0005829//cytosol;GO:0016023//cytoplasmic membrane-bounded vesicle;GO:0005886//plasma membrane
CL10408.Contig1_sinensis	2006	16	1.4318	205	21.9906	gi|156144444|gb|ABU52892.1|	palmitoyl-CoA oxidase [Mytilus galloprovincialis]	--	--	sp|P07872|ACOX1_RAT	Peroxisomal acyl-coenzyme A oxidase 1 OS=Rattus norvegicus GN=Acox1 PE=1 SV=1	K00232	acyl-CoA oxidase [EC:1.3.3.6]	GO:0033540//fatty acid beta-oxidation using acyl-CoA oxidase;GO:0007283//spermatogenesis;GO:0055088//lipid homeostasis	GO:0016401//palmitoyl-CoA oxidase activity;GO:0005515//protein binding;GO:0050660//flavin adenine dinucleotide binding;GO:0005504//fatty acid binding	GO:0005739//mitochondrion;GO:0005778//peroxisomal membrane
CL10408.Contig2_sinensis	2274	346	27.3141	226	21.3862	gi|156144444|gb|ABU52892.1|	palmitoyl-CoA oxidase [Mytilus galloprovincialis]	gi|383866196|ref|XM_003708509.1|	PREDICTED: Megachile rotundata probable peroxisomal acyl-coenzyme A oxidase 1-like (LOC100874983), mRNA	sp|Q8HYL8|ACOX1_PHACI	Peroxisomal acyl-coenzyme A oxidase 1 OS=Phascolarctos cinereus GN=ACOX1 PE=1 SV=2	K00232	acyl-CoA oxidase [EC:1.3.3.6]	GO:0000038//very long-chain fatty acid metabolic process;GO:0016559//peroxisome fission;GO:0006693//prostaglandin metabolic process;GO:0033540//fatty acid beta-oxidation using acyl-CoA oxidase;GO:0006091//generation of precursor metabolites and energy;GO:2000189//positive regulation of cholesterol homeostasis;GO:0007283//spermatogenesis	GO:0047485//protein N-terminus binding;GO:0016401//palmitoyl-CoA oxidase activity;GO:0005102//receptor binding;GO:0071949//FAD binding;GO:0005504//fatty acid binding	GO:0005739//mitochondrion;GO:0005778//peroxisomal membrane
CL10409.Contig1_sinensis	1016	1	0.1767	3	0.6354	gi|459173619|ref|XP_002121369.2|	PREDICTED: uncharacterized protein LOC100177403 [Ciona intestinalis]	--	--	--	--	--	--	-	-	-
CL10409.Contig2_sinensis	880	0	0.0000	4	0.9781	--	--	--	--	--	--	--	--	-	-	-
CL10410.Contig1_sinensis	2397	32	2.3965	1	0.0898	gi|471364860|ref|XP_004372974.1|	PREDICTED: hemicentin-1 [Trichechus manatus latirostris]	--	--	sp|Q96RW7|HMCN1_HUMAN	Hemicentin-1 OS=Homo sapiens GN=HMCN1 PE=1 SV=2	K06499	carcinoembryonic antigen-related cell adhesion molecule	-	-	-
CL10410.Contig2_sinensis	372	4	1.9303	0	0.0000	--	--	--	--	--	--	--	--	-	-	-
CL10410.Contig3_sinensis	474	2	0.7574	0	0.0000	--	--	--	--	--	--	--	--	-	-	-
CL10410.Contig4_sinensis	547	10	3.2818	0	0.0000	--	--	--	--	--	--	--	--	-	-	-
CL10411.Contig1_sinensis	401	1	0.4477	8	4.2930	gi|383854146|ref|XP_003702583.1|	PREDICTED: histone-lysine N-methyltransferase SETMAR-like [Megachile rotundata]	--	--	--	--	--	--	-	-	-
CL10412.Contig1_sinensis	913	19	3.7358	8	1.8855	--	--	--	--	--	--	--	--	-	-	-
CL10413.Contig1_sinensis	1047	9	1.5431	7	1.4387	--	--	--	--	--	--	--	--	-	-	-
CL10414.Contig1_sinensis	345	5	2.6017	1	0.6237	--	--	--	--	--	--	--	--	-	-	-
CL10415.Contig1_sinensis	627	3	0.8589	6	2.0592	gi|405950457|gb|EKC18445.1|	Protein deltex-3-like protein [Crassostrea gigas]	--	--	sp|Q8TDB6|DTX3L_HUMAN	E3 ubiquitin-protein ligase DTX3L OS=Homo sapiens GN=DTX3L PE=1 SV=1	K06058	deltex	-	-	-
CL10415.Contig2_sinensis	1162	9	1.3904	13	2.4074	gi|405950457|gb|EKC18445.1|	Protein deltex-3-like protein [Crassostrea gigas]	--	--	sp|Q8TDB6|DTX3L_HUMAN	E3 ubiquitin-protein ligase DTX3L OS=Homo sapiens GN=DTX3L PE=1 SV=1	K06058	deltex	-	-	-
CL10417.Contig1_sinensis	839	20	4.2793	10	2.5648	--	--	--	--	--	--	--	--	-	-	-
CL10417.Contig2_sinensis	486	3	1.1081	4	1.7711	--	--	--	--	--	--	--	--	-	-	-
CL10418.Contig1_sinensis	420	2	0.8548	4	2.0494	--	--	--	--	--	--	--	--	-	-	-
CL10418.Contig2_sinensis	508	6	2.1203	3	1.2708	--	--	--	--	--	--	--	--	-	-	-
CL10419.Contig1_sinensis	782	186	42.6980	77	21.1884	--	--	--	--	--	--	--	--	-	-	-
CL1042.Contig1_sinensis	677	12	3.1820	5	1.5893	--	--	--	--	--	--	--	--	-	-	-
CL10420.Contig1_sinensis	637	11	3.1000	2	0.6756	--	--	--	--	--	--	--	--	-	-	-
CL10421.Contig1_sinensis	1088	16	2.6399	8	1.5823	gi|443702119|gb|ELU00280.1|	hypothetical protein CAPTEDRAFT_217663, partial [Capitella teleta]	--	--	--	--	--	--	GO:0009653//anatomical structure morphogenesis;GO:0044763;GO:0051179//localization;GO:0009790//embryo development	-	GO:0043229//intracellular organelle
CL10422.Contig1_sinensis	1329	16	2.1612	8	1.2953	--	--	--	--	--	--	--	--	-	-	-
CL10423.Contig1_sinensis	1261	114	16.2290	100	17.0647	--	--	--	--	--	--	--	--	-	-	-
CL10423.Contig2_sinensis	316	31	17.6107	4	2.7239	--	--	--	--	--	--	--	--	-	-	-
CL10425.Contig1_sinensis	4141	79	3.4247	128	6.6515	gi|405972024|gb|EKC36821.1|	Helicase SKI2W [Crassostrea gigas]	gi|301627724|ref|XM_002942974.1|	PREDICTED: Xenopus (Silurana) tropicalis superkiller viralicidic activity 2-like (skiv2l), mRNA	sp|Q15477|SKIV2_HUMAN	Helicase SKI2W OS=Homo sapiens GN=SKIV2L PE=1 SV=3	K12599	antiviral helicase SKI2 [EC:3.6.4.-]	-	-	-
CL10427.Contig1_sinensis	669	11	2.9517	4	1.2866	--	--	--	--	--	--	--	--	-	-	-
CL10428.Contig1_sinensis	381	27	12.7216	14	7.9071	--	--	--	--	--	--	--	--	-	-	-
CL10428.Contig2_sinensis	412	52	22.6573	31	16.1912	--	--	--	--	--	--	--	--	-	-	-
CL10429.Contig1_sinensis	382	2	0.9399	8	4.5065	--	--	--	--	--	--	--	--	-	-	-
CL1043.Contig1_sinensis	1143	23	3.6123	46	8.6602	gi|66822163|ref|XP_644436.1|	glucose 6-phosphate-1-dehydrogenase [Dictyostelium discoideum AX4] >gi|66822919|ref|XP_644814.1| glucose 6-phosphate-1-dehydrogenase [Dictyostelium discoideum AX4] >gi|122057732|sp|Q557D2.1|G6PD_DICDI RecName: Full=Glucose-6-phosphate 1-dehydrogenase; Short=G6PD >gi|60472559|gb|EAL70510.1| glucose 6-phosphate-1-dehydrogenase [Dictyostelium discoideum AX4] >gi|60472834|gb|EAL70783.1| glucose 6-pho…	--	--	sp|Q557D2|G6PD_DICDI	Glucose-6-phosphate 1-dehydrogenase OS=Dictyostelium discoideum GN=g6pd-1 PE=3 SV=1	K00036	glucose-6-phosphate 1-dehydrogenase [EC:1.1.1.49]	GO:0008152//metabolic process	-	-
CL10430.Contig1_sinensis	310	208	120.4490	131	90.9336	--	--	gi|313757953|gb|GU250840.1|	Meretrix meretrix microsatellite MM13 sequence	--	--	--	--	-	-	-
CL10431.Contig1_sinensis	4183	377	16.1791	265	13.6324	gi|405963791|gb|EKC29337.1|	RNA-binding protein 39 [Crassostrea gigas]	gi|39795306|gb|BC063981.1|	Danio rerio RNA-binding region (RNP1, RRM) containing 2, mRNA (cDNA clone IMAGE:7001413), partial cds	sp|Q5RC80|RBM39_PONAB	RNA-binding protein 39 OS=Pongo abelii GN=RBM39 PE=2 SV=1	K13091	RNA-binding protein 39	GO:0006396//RNA processing;GO:0006351//transcription, DNA-dependent	GO:0003676//nucleic acid binding;GO:0005515//protein binding	GO:0005730//nucleolus;GO:0005813//centrosome;GO:0005654//nucleoplasm
CL10431.Contig2_sinensis	2870	258	16.1376	208	15.5954	gi|405963791|gb|EKC29337.1|	RNA-binding protein 39 [Crassostrea gigas]	gi|39795306|gb|BC063981.1|	Danio rerio RNA-binding region (RNP1, RRM) containing 2, mRNA (cDNA clone IMAGE:7001413), partial cds	sp|Q5RC80|RBM39_PONAB	RNA-binding protein 39 OS=Pongo abelii GN=RBM39 PE=2 SV=1	K13091	RNA-binding protein 39	GO:0006396//RNA processing;GO:0006351//transcription, DNA-dependent	GO:0003676//nucleic acid binding;GO:0005515//protein binding	GO:0005730//nucleolus;GO:0005813//centrosome;GO:0005654//nucleoplasm
CL10432.Contig1_sinensis	1383	911	118.2491	412	64.1047	--	--	--	--	--	--	--	--	-	-	-
CL10432.Contig2_sinensis	319	107	60.2136	63	42.4976	--	--	--	--	--	--	--	--	-	-	-
CL10434.Contig1_sinensis	1494	12	1.4419	12	1.7284	--	--	--	--	--	--	--	--	-	-	-
CL10434.Contig2_sinensis	1506	22	2.6224	16	2.2862	--	--	--	--	--	--	--	--	-	-	-
CL10435.Contig1_sinensis	2736	80	5.2490	37	2.9101	gi|405953851|gb|EKC21431.1|	Alpha-2-macroglobulin receptor-associated protein [Crassostrea gigas]	--	--	sp|Q99068|AMRP_RAT	Alpha-2-macroglobulin receptor-associated protein OS=Rattus norvegicus GN=Lrpap1 PE=1 SV=2	--	--	-	-	-
CL10435.Contig2_sinensis	318	1	0.5645	1	0.6767	--	--	--	--	--	--	--	--	-	-	-
CL10436.Contig1_sinensis	250	1	0.7181	2	1.7215	gi|469520974|gb|AFG26276.2|	cytochrome p450 family 4 [Corbicula fluminea]	gi|126331226|ref|XM_001368331.1|	PREDICTED: Monodelphis domestica cytochrome P450 4V2-like (LOC100014017), mRNA	sp|Q9VA27|CP4C3_DROME	Cytochrome P450 4c3 OS=Drosophila melanogaster GN=Cyp4c3 PE=2 SV=1	K15001	cytochrome P450, family 4 [EC:1.14.-.-]	GO:0016539//intein-mediated protein splicing;GO:0055114//oxidation-reduction process	GO:0009055//electron carrier activity;GO:0004497//monooxygenase activity;GO:0005506//iron ion binding;GO:0020037//heme binding;GO:0016705//oxidoreductase activity, acting on paired donors, with incorporation or reduction of molecular oxygen	GO:0043231//intracellular membrane-bounded organelle;GO:0016020//membrane
CL10437.Contig1_sinensis	554	13	4.2125	12	4.6611	--	--	--	--	--	--	--	--	-	-	-
CL10438.Contig1_sinensis	770	2	0.4663	10	2.7946	gi|405974510|gb|EKC39149.1|	hypothetical protein CGI_10002394 [Crassostrea gigas]	--	--	--	--	--	--	-	-	-
CL10438.Contig2_sinensis	584	6	1.8443	19	7.0009	gi|405974510|gb|EKC39149.1|	hypothetical protein CGI_10002394 [Crassostrea gigas]	--	--	--	--	--	--	-	-	-
CL10439.Contig1_sinensis	1265	50	7.0955	72	12.2478	gi|405964700|gb|EKC30153.1|	Serine/threonine-protein kinase Nek8 [Crassostrea gigas]	gi|133777118|gb|BC099988.1|	Danio rerio NIMA (never in mitosis gene a)-related kinase 8, mRNA (cDNA clone MGC:109808 IMAGE:3816810), complete cds	sp|Q90XC2|NEK8_DANRE	Serine/threonine-protein kinase Nek8 OS=Danio rerio GN=nek8 PE=2 SV=1	K08857	NIMA (never in mitosis gene a)-related kinase [EC:2.7.11.1]	GO:0044763;GO:0061326//renal tubule development;GO:0072116//pronephros formation;GO:0001947//heart looping;GO:0016310//phosphorylation	GO:0004672//protein kinase activity;GO:0043167//ion binding;GO:0000166//nucleotide binding;GO:0019901//protein kinase binding	GO:0005739//mitochondrion;GO:0072372//primary cilium
CL1044.Contig1_sinensis	747	20	4.8063	21	6.0494	gi|256549344|gb|ACU83226.1|	sialic acid-binding lectin [Ruditapes philippinarum]	gi|256549343|gb|GQ384402.1|	Venerupis philippinarum sialic acid-binding lectin mRNA, complete cds	sp|Q05A80|CAPR2_MOUSE	Caprin-2 OS=Mus musculus GN=Caprin2 PE=1 SV=1	--	--	-	-	-
CL10440.Contig1_sinensis	400	6	2.6927	20	10.7593	--	--	--	--	--	--	--	--	-	-	-
CL10441.Contig1_sinensis	1802	57	5.6783	72	8.5979	gi|154344451|ref|XP_001568167.1|	proteophosphoglycan ppg4 [Leishmania braziliensis MHOM/BR/75/M2904] >gi|134065504|emb|CAM43271.1| proteophosphoglycan ppg4 [Leishmania braziliensis MHOM/BR/75/M2904]	--	--	sp|Q5ZMJ9|SRRM1_CHICK	Serine/arginine repetitive matrix protein 1 OS=Gallus gallus GN=SRRM1 PE=2 SV=1	K13171	serine/arginine repetitive matrix protein 1	GO:0016070//RNA metabolic process	GO:0003824//catalytic activity	-
CL10442.Contig1_sinensis	490	19	6.9608	15	6.5873	--	--	--	--	--	--	--	--	-	-	-
CL10442.Contig2_sinensis	654	21	5.7643	10	3.2903	--	--	gi|256026377|gb|AC231444.4|	Gallus gallus BAC clone CH261-73N16 from chromosome z, complete sequence	--	--	--	--	-	-	-
CL10443.Contig1_sinensis	2101	57	4.8702	31	3.1751	gi|405957218|gb|EKC23446.1|	Tripartite motif-containing protein 56 [Crassostrea gigas]	--	--	--	--	K12035	tripartite motif-containing protein 71	-	-	-
CL10443.Contig2_sinensis	1931	78	7.2513	49	5.4605	gi|405957218|gb|EKC23446.1|	Tripartite motif-containing protein 56 [Crassostrea gigas]	--	--	sp|Q6PFY8|TRI45_MOUSE	Tripartite motif-containing protein 45 OS=Mus musculus GN=Trim45 PE=2 SV=2	K11997	tripartite motif-containing protein 2/3	-	-	-
CL10445.Contig1_sinensis	447	5	2.0080	0	0.0000	--	--	--	--	--	--	--	--	-	-	-
CL10447.Contig1_sinensis	251	0	0.0000	2	1.7146	--	--	--	--	--	--	--	--	-	-	-
CL10448.Contig1_sinensis	564	3	0.9549	1	0.3815	--	--	--	--	--	--	--	--	-	-	-
CL10448.Contig2_sinensis	291	1	0.6169	2	1.4789	--	--	--	--	--	--	--	--	-	-	-
CL10449.Contig1_sinensis	2221	42	3.3947	211	20.4432	gi|405969074|gb|EKC34084.1|	Spermatogenesis-associated protein 18-like protein [Crassostrea gigas]	--	--	sp|Q503Q1|MIEAP_DANRE	Mitochondria-eating protein OS=Danio rerio GN=spata18 PE=2 SV=2	K10866	DNA repair protein RAD50 [EC:3.6.-.-]	GO:0033554//cellular response to stress;GO:0044248//cellular catabolic process	-	GO:0016020//membrane;GO:0005739//mitochondrion
CL10449.Contig2_sinensis	2221	26	2.1015	151	14.6300	gi|443704248|gb|ELU01393.1|	hypothetical protein CAPTEDRAFT_227243 [Capitella teleta]	--	--	sp|Q503Q1|MIEAP_DANRE	Mitochondria-eating protein OS=Danio rerio GN=spata18 PE=2 SV=2	--	--	GO:0033554//cellular response to stress;GO:0044248//cellular catabolic process	-	GO:0016020//membrane;GO:0005739//mitochondrion
CL10451.Contig1_sinensis	455	3	1.1836	2	0.9459	gi|405973762|gb|EKC38454.1|	Leucine-rich repeat-containing protein 9 [Crassostrea gigas]	--	--	--	--	--	--	-	-	-
CL10451.Contig2_sinensis	952	7	1.3200	20	4.5207	gi|405973762|gb|EKC38454.1|	Leucine-rich repeat-containing protein 9 [Crassostrea gigas]	--	--	sp|A0JM56|LRRC9_XENTR	Leucine-rich repeat-containing protein 9 OS=Xenopus tropicalis GN=lrrc9 PE=2 SV=2	K10411	dynein light chain 1, axonemal	-	-	-
CL10452.Contig1_sinensis	399	136	61.1882	82	44.2238	--	--	--	--	--	--	--	--	-	-	-
CL10452.Contig2_sinensis	613	30	8.7854	12	4.2125	--	--	--	--	--	--	--	--	-	-	-
CL10452.Contig3_sinensis	681	4	1.0544	3	0.9480	--	--	--	--	--	--	--	--	-	-	-
CL10454.Contig1_sinensis	814	23	5.0723	13	3.4366	gi|301630365|ref|XP_002944292.1|	PREDICTED: acetoacetate metabolism regulatory protein AtoC-like, partial [Xenopus (Silurana) tropicalis]	--	--	sp|Q54YZ9|DHKJ_DICDI	Hybrid signal transduction histidine kinase J OS=Dictyostelium discoideum GN=dhkJ PE=3 SV=2	--	--	GO:0006807//nitrogen compound metabolic process;GO:0007165//signal transduction;GO:0044237//cellular metabolic process	GO:0016772//transferase activity, transferring phosphorus-containing groups;GO:0004871//signal transducer activity;GO:0043167//ion binding;GO:0000166//nucleotide binding;GO:0016787//hydrolase activity	-
CL10455.Contig1_sinensis	388	2	0.9253	5	2.7730	--	--	--	--	--	--	--	--	-	-	-
CL10455.Contig2_sinensis	362	8	3.9672	5	2.9722	--	--	--	--	--	--	--	--	-	-	-
CL10456.Contig1_sinensis	5457	88	2.8949	51	2.0111	gi|405957046|gb|EKC23284.1|	Proprotein convertase subtilisin/kexin type 5 [Crassostrea gigas]	gi|291049790|ref|NM_001045109.2|	Danio rerio furin (paired basic amino acid cleaving enzyme) b (furinb), mRNA	sp|Q92824|PCSK5_HUMAN	Proprotein convertase subtilisin/kexin type 5 OS=Homo sapiens GN=PCSK5 PE=1 SV=4	K08654	proprotein convertase subtilisin/kexin type 5 [EC:3.4.21.-]	GO:0048566//embryonic digestive tract development;GO:0001822//kidney development;GO:0006465//signal peptide processing;GO:0048706//embryonic skeletal system development;GO:0019067//viral assembly, maturation, egress, and release;GO:0007169//transmembrane receptor protein tyrosine kinase signaling pathway;GO:0002001//renin secretion into blood stream;GO:0016486//peptide hormone processing;GO:00099…	GO:0004252//serine-type endopeptidase activity	GO:0005794//Golgi apparatus
CL10456.Contig2_sinensis	4477	99	3.9696	74	3.5568	gi|405957046|gb|EKC23284.1|	Proprotein convertase subtilisin/kexin type 5 [Crassostrea gigas]	gi|449514702|ref|XM_002187938.2|	PREDICTED: Taeniopygia guttata proprotein convertase subtilisin/kexin type 1 (PCSK1), mRNA	sp|Q92824|PCSK5_HUMAN	Proprotein convertase subtilisin/kexin type 5 OS=Homo sapiens GN=PCSK5 PE=1 SV=4	K08654	proprotein convertase subtilisin/kexin type 5 [EC:3.4.21.-]	GO:0044703;GO:0044763;GO:0006518//peptide metabolic process;GO:0048513//organ development;GO:0009790//embryo development;GO:0016486//peptide hormone processing;GO:0051704	GO:0008236//serine-type peptidase activity	GO:0043231//intracellular membrane-bounded organelle;GO:0044444//cytoplasmic part
CL10456.Contig3_sinensis	4842	80	2.9660	46	2.0443	gi|405957046|gb|EKC23284.1|	Proprotein convertase subtilisin/kexin type 5 [Crassostrea gigas]	gi|449514702|ref|XM_002187938.2|	PREDICTED: Taeniopygia guttata proprotein convertase subtilisin/kexin type 1 (PCSK1), mRNA	sp|Q92824|PCSK5_HUMAN	Proprotein convertase subtilisin/kexin type 5 OS=Homo sapiens GN=PCSK5 PE=1 SV=4	K08654	proprotein convertase subtilisin/kexin type 5 [EC:3.4.21.-]	GO:0044703;GO:0044763;GO:0006518//peptide metabolic process;GO:0048513//organ development;GO:0009790//embryo development;GO:0016486//peptide hormone processing;GO:0051704	GO:0008236//serine-type peptidase activity	GO:0043231//intracellular membrane-bounded organelle;GO:0044444//cytoplasmic part
CL10456.Contig4_sinensis	5092	79	2.7851	45	1.9017	gi|405957046|gb|EKC23284.1|	Proprotein convertase subtilisin/kexin type 5 [Crassostrea gigas]	gi|291049790|ref|NM_001045109.2|	Danio rerio furin (paired basic amino acid cleaving enzyme) b (furinb), mRNA	sp|Q92824|PCSK5_HUMAN	Proprotein convertase subtilisin/kexin type 5 OS=Homo sapiens GN=PCSK5 PE=1 SV=4	K08654	proprotein convertase subtilisin/kexin type 5 [EC:3.4.21.-]	GO:0048566//embryonic digestive tract development;GO:0001822//kidney development;GO:0006465//signal peptide processing;GO:0048706//embryonic skeletal system development;GO:0019067//viral assembly, maturation, egress, and release;GO:0007169//transmembrane receptor protein tyrosine kinase signaling pathway;GO:0002001//renin secretion into blood stream;GO:0016486//peptide hormone processing;GO:00099…	GO:0004252//serine-type endopeptidase activity	GO:0005794//Golgi apparatus
CL10457.Contig1_sinensis	298	16	9.6384	7	5.0547	--	--	--	--	--	--	--	--	-	-	-
CL10458.Contig1_sinensis	1069	162	27.2044	118	23.7530	gi|405952104|gb|EKC19952.1|	Ubiquitin-conjugating enzyme E2-17 kDa, partial [Crassostrea gigas]	--	--	sp|P62840|UB2D2_XENLA	Ubiquitin-conjugating enzyme E2 D2 OS=Xenopus laevis GN=ube2d2 PE=1 SV=1	K06689	ubiquitin-conjugating enzyme E2 D/E [EC:6.3.2.19]	-	-	-
CL10459.Contig1_sinensis	1375	413	53.9199	2850	446.0229	gi|358640269|dbj|BAL21566.1|	shell matrix protein [Pinctada maxima]	gi|60601939|gb|AY811538.1|	Schistosoma japonicum SJCHGC09055 protein mRNA, partial cds	sp|Q75JC9|Y8484_DICDI	Uncharacterized protein DDB_G0271670 OS=Dictyostelium discoideum GN=DDB_G0271670 PE=4 SV=1	K11294	nucleolin	-	-	-
CL10459.Contig2_sinensis	1436	306	38.2533	2140	320.6818	gi|358640269|dbj|BAL21566.1|	shell matrix protein [Pinctada maxima]	gi|60601939|gb|AY811538.1|	Schistosoma japonicum SJCHGC09055 protein mRNA, partial cds	sp|Q75JC9|Y8484_DICDI	Uncharacterized protein DDB_G0271670 OS=Dictyostelium discoideum GN=DDB_G0271670 PE=4 SV=1	K11294	nucleolin	-	-	-
CL1046.Contig1_sinensis	811	17	3.7630	7	1.8573	--	--	--	--	--	--	--	--	-	-	-
CL10460.Contig1_sinensis	610	6	1.7657	7	2.4694	--	--	--	--	--	--	--	--	-	-	-
CL10460.Contig2_sinensis	625	8	2.2978	7	2.4101	--	--	--	--	--	--	--	--	-	-	-
CL10461.Contig1_sinensis	1865	11966	1151.7859	6860	791.5170	gi|390348239|ref|XP_001178141.2|	PREDICTED: tubulin alpha-1C chain-like isoform 2 [Strongylocentrotus purpuratus]	gi|942595|gb|U30467.1|UCU30467	Urechis caupo alpha-tubulin mRNA, complete cds	sp|P68370|TBA1A_RAT	Tubulin alpha-1A chain OS=Rattus norvegicus GN=Tuba1a PE=1 SV=1	K07374	tubulin alpha	GO:0000226//microtubule cytoskeleton organization;GO:0030705//cytoskeleton-dependent intracellular transport;GO:0051301//cell division;GO:0006184//GTP catabolic process;GO:0051258//protein polymerization;GO:0051084//'de novo' posttranslational protein folding;GO:0000086//G2/M transition of mitotic cell cycle	GO:0005525//GTP binding;GO:0046982//protein heterodimerization activity;GO:0019904//protein domain specific binding;GO:0003924//GTPase activity;GO:0005200//structural constituent of cytoskeleton	GO:0005881//cytoplasmic microtubule;GO:0005829//cytosol
CL10461.Contig2_sinensis	1935	12114	1123.8496	6655	740.0858	gi|390348239|ref|XP_001178141.2|	PREDICTED: tubulin alpha-1C chain-like isoform 2 [Strongylocentrotus purpuratus]	gi|942595|gb|U30467.1|UCU30467	Urechis caupo alpha-tubulin mRNA, complete cds	sp|P68370|TBA1A_RAT	Tubulin alpha-1A chain OS=Rattus norvegicus GN=Tuba1a PE=1 SV=1	K07374	tubulin alpha	GO:0000226//microtubule cytoskeleton organization;GO:0030705//cytoskeleton-dependent intracellular transport;GO:0051301//cell division;GO:0006184//GTP catabolic process;GO:0051258//protein polymerization;GO:0051084//'de novo' posttranslational protein folding;GO:0000086//G2/M transition of mitotic cell cycle	GO:0005525//GTP binding;GO:0046982//protein heterodimerization activity;GO:0019904//protein domain specific binding;GO:0003924//GTPase activity;GO:0005200//structural constituent of cytoskeleton	GO:0005881//cytoplasmic microtubule;GO:0005829//cytosol
CL10461.Contig3_sinensis	689	429	111.7737	827	258.2862	gi|469664325|gb|AGH70117.1|	alpha tubulin [Placozoa sp. H4]	gi|270313647|gb|GU263795.1|	Haliotis midae clone Hdd.c106 microsatellite sequence	sp|P18258|TBA1_PARLI	Tubulin alpha-1 chain OS=Paracentrotus lividus PE=2 SV=1	K07374	tubulin alpha	GO:0051258//protein polymerization;GO:0006184//GTP catabolic process;GO:0007017//microtubule-based process	GO:0003924//GTPase activity;GO:0005200//structural constituent of cytoskeleton;GO:0005525//GTP binding	GO:0005874//microtubule;GO:0005737//cytoplasm
CL10462.Contig1_sinensis	499	9	3.2378	8	3.4499	--	--	--	--	--	--	--	--	-	-	-
CL10463.Contig1_sinensis	383	7	3.2810	1	0.5618	--	--	--	--	--	--	--	--	-	-	-
CL10464.Contig1_sinensis	2008	61	5.4534	56	6.0012	gi|405967669|gb|EKC32805.1|	Conserved oligomeric Golgi complex subunit 1 [Crassostrea gigas]	--	--	sp|Q9Z160|COG1_MOUSE	Conserved oligomeric Golgi complex subunit 1 OS=Mus musculus GN=Cog1 PE=2 SV=3	--	--	-	-	-
CL10464.Contig2_sinensis	493	1	0.3641	0	0.0000	gi|405967669|gb|EKC32805.1|	Conserved oligomeric Golgi complex subunit 1 [Crassostrea gigas]	--	--	sp|Q9Z160|COG1_MOUSE	Conserved oligomeric Golgi complex subunit 1 OS=Mus musculus GN=Cog1 PE=2 SV=3	--	--	-	-	-
CL10465.Contig1_sinensis	292	1	0.6148	1	0.7369	--	--	--	--	--	--	--	--	-	-	-
CL10465.Contig2_sinensis	759	18	4.2573	4	1.1341	--	--	--	--	--	--	--	--	-	-	-
CL10467.Contig1_sinensis	1188	77	11.6353	33	5.9774	gi|291234025|ref|XP_002736953.1|	PREDICTED: neurogenic locus notch homolog protein 2-like [Saccoglossus kowalevskii]	--	--	sp|P10079|FBP1_STRPU	Fibropellin-1 OS=Strongylocentrotus purpuratus GN=EGF1 PE=1 SV=2	K02599	Notch	-	-	GO:0005578//proteinaceous extracellular matrix
CL10468.Contig1_sinensis	524	1	0.3426	2	0.8213	gi|405961050|gb|EKC26910.1|	Peroxisomal carnitine O-octanoyltransferase [Crassostrea gigas]	--	--	sp|P11466|OCTC_RAT	Peroxisomal carnitine O-octanoyltransferase OS=Rattus norvegicus GN=Crot PE=1 SV=3	K05940	carnitine O-octanoyltransferase [EC:2.3.1.137]	GO:0010243//response to organic nitrogen;GO:0051791//medium-chain fatty acid metabolic process;GO:0006091//generation of precursor metabolites and energy;GO:0006635//fatty acid beta-oxidation;GO:0042493//response to drug;GO:0001579//medium-chain fatty acid transport;GO:0015909//long-chain fatty acid transport	GO:0005102//receptor binding;GO:0008458//carnitine O-octanoyltransferase activity	GO:0005777//peroxisome;GO:0005739//mitochondrion
CL10468.Contig2_sinensis	706	7	1.7799	5	1.5240	gi|405961050|gb|EKC26910.1|	Peroxisomal carnitine O-octanoyltransferase [Crassostrea gigas]	--	--	sp|P11466|OCTC_RAT	Peroxisomal carnitine O-octanoyltransferase OS=Rattus norvegicus GN=Crot PE=1 SV=3	K05940	carnitine O-octanoyltransferase [EC:2.3.1.137]	GO:0010243//response to organic nitrogen;GO:0051791//medium-chain fatty acid metabolic process;GO:0006091//generation of precursor metabolites and energy;GO:0006635//fatty acid beta-oxidation;GO:0042493//response to drug;GO:0001579//medium-chain fatty acid transport;GO:0015909//long-chain fatty acid transport	GO:0005102//receptor binding;GO:0008458//carnitine O-octanoyltransferase activity	GO:0005777//peroxisome;GO:0005739//mitochondrion
CL10469.Contig1_sinensis	508	4	1.4135	6	2.5416	gi|340368312|ref|XP_003382696.1|	PREDICTED: l-rhamnonate dehydratase-like [Amphimedon queenslandica]	--	--	sp|Q6INX4|ENOF1_XENLA	Mitochondrial enolase superfamily member 1 OS=Xenopus laevis GN=enosf1 PE=2 SV=1	--	--	-	-	-
CL1047.Contig1_sinensis	764	26	6.1092	13	3.6616	--	--	--	--	--	--	--	--	-	-	-
CL1047.Contig2_sinensis	1447	80	9.9248	48	7.1382	--	--	--	--	--	--	--	--	-	-	-
CL1047.Contig3_sinensis	869	18	3.7184	13	3.2191	--	--	--	--	--	--	--	--	-	-	-
CL1047.Contig4_sinensis	256	25	17.5308	9	7.5651	--	--	--	--	--	--	--	--	-	-	-
CL1047.Contig5_sinensis	254	3	2.1203	24	20.3326	--	--	--	--	--	--	--	--	-	-	-
CL10470.Contig1_sinensis	282	9	5.7292	5	3.8154	--	--	--	--	--	--	--	--	-	-	-
CL10471.Contig1_sinensis	523	1	0.3432	6	2.4687	--	--	--	--	--	--	--	--	-	-	-
CL10471.Contig2_sinensis	469	6	2.2966	3	1.3765	--	--	--	--	--	--	--	--	-	-	-
CL10472.Contig1_sinensis	1246	17	2.4492	24	4.1448	gi|443688565|gb|ELT91227.1|	hypothetical protein CAPTEDRAFT_226501 [Capitella teleta]	--	--	sp|E9Q349|WDR25_MOUSE	WD repeat-containing protein 25 OS=Mus musculus GN=Wdr25 PE=2 SV=1	K12816	pre-mRNA-processing factor 17	-	-	-
CL10473.Contig1_sinensis	1624	60	6.6323	46	6.0952	gi|405973898|gb|EKC38587.1|	Elongation of very long chain fatty acids protein 7 [Crassostrea gigas]	gi|459431725|gb|GAGF01010547.1|	TSA: Chrysopa pallens CL4897.Contig1_dacaoling transcribed RNA sequence	sp|D4ADY9|ELOV7_RAT	Elongation of very long chain fatty acids protein 7 OS=Rattus norvegicus GN=Elovl7 PE=3 SV=1	K10250	elongation of very long chain fatty acids protein 7	GO:0019367//fatty acid elongation, saturated fatty acid;GO:0034626//fatty acid elongation, polyunsaturated fatty acid;GO:0042761//very long-chain fatty acid biosynthetic process	-	GO:0005783//endoplasmic reticulum;GO:0044425//membrane part
CL10473.Contig2_sinensis	490	6	2.1981	0	0.0000	--	--	--	--	--	--	--	--	-	-	-
CL10474.Contig1_sinensis	326	2	1.1013	1	0.6601	--	--	--	--	--	--	--	--	-	-	-
CL10474.Contig2_sinensis	363	4	1.9781	1	0.5928	--	--	--	--	--	--	--	--	-	-	-
CL10475.Contig1_sinensis	2095	187	16.0236	198	20.3374	gi|82705773|ref|XP_727106.1|	hypothetical protein [Plasmodium yoelii yoelii 17XNL] >gi|23482796|gb|EAA18671.1| hypothetical protein [Plasmodium yoelii yoelii]	--	--	--	--	--	--	-	-	-
CL10475.Contig2_sinensis	642	37	10.3459	43	14.4128	--	--	--	--	--	--	--	--	-	-	-
CL10476.Contig1_sinensis	445	139	56.0733	82	39.6523	--	--	--	--	--	--	--	--	-	-	-
CL10476.Contig2_sinensis	604	157	46.6621	96	34.2018	--	--	--	--	--	--	--	--	-	-	-
CL10476.Contig3_sinensis	1025	184	32.2252	930	195.2424	--	--	gi|354783182|gb|JN947683.1|	Mus musculus targeted non-conditional, lacZ-tagged mutant allele Lmo2:tm1e(EUCOMM)Hmgu; transgenic	--	--	--	--	-	-	-
CL10477.Contig1_sinensis	587	30	9.1745	23	8.4315	--	--	--	--	--	--	--	--	-	-	-
CL10478.Contig1_sinensis	1413	91	11.5611	81	12.3355	--	--	--	--	--	--	--	--	-	-	-
CL10478.Contig2_sinensis	1546	48	5.5736	39	5.4284	--	--	--	--	--	--	--	--	-	-	-
CL10479.Contig1_sinensis	500	2	0.7181	8	3.4430	--	--	--	--	--	--	--	--	-	-	-
CL1048.Contig10_sinensis	3573	2	0.1005	0	0.0000	gi|443722698|gb|ELU11458.1|	hypothetical protein CAPTEDRAFT_221598 [Capitella teleta]	--	--	sp|Q9NP71|MLXPL_HUMAN	Carbohydrate-responsive element-binding protein OS=Homo sapiens GN=MLXIPL PE=1 SV=1	K09113	MAX-like protein X	GO:0044763;GO:0031325//positive regulation of cellular metabolic process;GO:0010605;GO:0006355//regulation of transcription, DNA-dependent;GO:0043467//regulation of generation of precursor metabolites and energy;GO:0048878//chemical homeostasis;GO:0010604;GO:0042326//negative regulation of phosphorylation;GO:0044281//small molecule metabolic process;GO:0046889//positive regulation of lipid biosyn…	GO:0046983//protein dimerization activity	GO:0005634//nucleus
CL1048.Contig11_sinensis	2810	5	0.3194	1	0.0766	gi|443722698|gb|ELU11458.1|	hypothetical protein CAPTEDRAFT_221598 [Capitella teleta]	--	--	sp|Q9NP71|MLXPL_HUMAN	Carbohydrate-responsive element-binding protein OS=Homo sapiens GN=MLXIPL PE=1 SV=1	K09113	MAX-like protein X	GO:0044763;GO:0031325//positive regulation of cellular metabolic process;GO:0010605;GO:0006355//regulation of transcription, DNA-dependent;GO:0043467//regulation of generation of precursor metabolites and energy;GO:0048878//chemical homeostasis;GO:0010604;GO:0042326//negative regulation of phosphorylation;GO:0044281//small molecule metabolic process;GO:0046889//positive regulation of lipid biosyn…	GO:0046983//protein dimerization activity	GO:0005634//nucleus
CL1048.Contig12_sinensis	3115	1	0.0576	0	0.0000	gi|443722698|gb|ELU11458.1|	hypothetical protein CAPTEDRAFT_221598 [Capitella teleta]	gi|57222527|gb|AC102588.7|	Mus musculus chromosome 18, clone RP23-334D14, complete sequence	sp|Q2VPU4|MLXIP_MOUSE	MLX-interacting protein OS=Mus musculus GN=Mlxip PE=1 SV=1	K09113	MAX-like protein X	-	-	-
CL1048.Contig13_sinensis	3473	5	0.2584	0	0.0000	gi|307195801|gb|EFN77615.1|	MLX-interacting protein [Harpegnathos saltator]	--	--	sp|Q9NP71|MLXPL_HUMAN	Carbohydrate-responsive element-binding protein OS=Homo sapiens GN=MLXIPL PE=1 SV=1	K09113	MAX-like protein X	GO:0044763;GO:0031325//positive regulation of cellular metabolic process;GO:0010605;GO:0006355//regulation of transcription, DNA-dependent;GO:0043467//regulation of generation of precursor metabolites and energy;GO:0048878//chemical homeostasis;GO:0010604;GO:0042326//negative regulation of phosphorylation;GO:0044281//small molecule metabolic process;GO:0046889//positive regulation of lipid biosyn…	GO:0046983//protein dimerization activity	GO:0005634//nucleus
CL1048.Contig14_sinensis	3438	0	0.0000	3	0.1878	gi|307195801|gb|EFN77615.1|	MLX-interacting protein [Harpegnathos saltator]	--	--	sp|Q9NP71|MLXPL_HUMAN	Carbohydrate-responsive element-binding protein OS=Homo sapiens GN=MLXIPL PE=1 SV=1	K09113	MAX-like protein X	GO:0044763;GO:0031325//positive regulation of cellular metabolic process;GO:0010605;GO:0006355//regulation of transcription, DNA-dependent;GO:0043467//regulation of generation of precursor metabolites and energy;GO:0048878//chemical homeostasis;GO:0010604;GO:0042326//negative regulation of phosphorylation;GO:0044281//small molecule metabolic process;GO:0046889//positive regulation of lipid biosyn…	GO:0046983//protein dimerization activity	GO:0005634//nucleus
CL1048.Contig1_sinensis	5502	5	0.1631	4	0.1564	gi|443722698|gb|ELU11458.1|	hypothetical protein CAPTEDRAFT_221598 [Capitella teleta]	--	--	sp|Q9HAP2|MLXIP_HUMAN	MLX-interacting protein OS=Homo sapiens GN=MLXIP PE=1 SV=2	K09113	MAX-like protein X	-	-	-
CL1048.Contig2_sinensis	5467	1	0.0328	0	0.0000	gi|443722698|gb|ELU11458.1|	hypothetical protein CAPTEDRAFT_221598 [Capitella teleta]	--	--	sp|Q9HAP2|MLXIP_HUMAN	MLX-interacting protein OS=Homo sapiens GN=MLXIP PE=1 SV=2	K09113	MAX-like protein X	-	-	-
CL1048.Contig3_sinensis	5737	0	0.0000	0	0.0000	gi|395513797|ref|XP_003761109.1|	PREDICTED: LOW QUALITY PROTEIN: MLX-interacting protein [Sarcophilus harrisii]	gi|57222527|gb|AC102588.7|	Mus musculus chromosome 18, clone RP23-334D14, complete sequence	sp|Q9HAP2|MLXIP_HUMAN	MLX-interacting protein OS=Homo sapiens GN=MLXIP PE=1 SV=2	K09113	MAX-like protein X	-	-	-
CL1048.Contig4_sinensis	6101	9	0.2648	3	0.1058	gi|395513797|ref|XP_003761109.1|	PREDICTED: LOW QUALITY PROTEIN: MLX-interacting protein [Sarcophilus harrisii]	gi|57222527|gb|AC102588.7|	Mus musculus chromosome 18, clone RP23-334D14, complete sequence	sp|Q9HAP2|MLXIP_HUMAN	MLX-interacting protein OS=Homo sapiens GN=MLXIP PE=1 SV=2	K09113	MAX-like protein X	-	-	-
CL1048.Contig5_sinensis	5796	8	0.2478	1	0.0371	gi|395513797|ref|XP_003761109.1|	PREDICTED: LOW QUALITY PROTEIN: MLX-interacting protein [Sarcophilus harrisii]	--	--	sp|Q9HAP2|MLXIP_HUMAN	MLX-interacting protein OS=Homo sapiens GN=MLXIP PE=1 SV=2	K09113	MAX-like protein X	-	-	-
CL1048.Contig6_sinensis	6066	5	0.1480	0	0.0000	gi|395513797|ref|XP_003761109.1|	PREDICTED: LOW QUALITY PROTEIN: MLX-interacting protein [Sarcophilus harrisii]	gi|57222527|gb|AC102588.7|	Mus musculus chromosome 18, clone RP23-334D14, complete sequence	sp|Q9HAP2|MLXIP_HUMAN	MLX-interacting protein OS=Homo sapiens GN=MLXIP PE=1 SV=2	K09113	MAX-like protein X	-	-	-
CL1048.Contig7_sinensis	5772	21	0.6531	4	0.1491	gi|395513797|ref|XP_003761109.1|	PREDICTED: LOW QUALITY PROTEIN: MLX-interacting protein [Sarcophilus harrisii]	gi|57222527|gb|AC102588.7|	Mus musculus chromosome 18, clone RP23-334D14, complete sequence	sp|Q9HAP2|MLXIP_HUMAN	MLX-interacting protein OS=Homo sapiens GN=MLXIP PE=1 SV=2	K09113	MAX-like protein X	-	-	-
CL1048.Contig8_sinensis	5831	24	0.7389	2	0.0738	gi|395513797|ref|XP_003761109.1|	PREDICTED: LOW QUALITY PROTEIN: MLX-interacting protein [Sarcophilus harrisii]	--	--	sp|Q9HAP2|MLXIP_HUMAN	MLX-interacting protein OS=Homo sapiens GN=MLXIP PE=1 SV=2	K09113	MAX-like protein X	-	-	-
CL1048.Contig9_sinensis	3080	0	0.0000	0	0.0000	gi|443722698|gb|ELU11458.1|	hypothetical protein CAPTEDRAFT_221598 [Capitella teleta]	gi|57222527|gb|AC102588.7|	Mus musculus chromosome 18, clone RP23-334D14, complete sequence	sp|Q2VPU4|MLXIP_MOUSE	MLX-interacting protein OS=Mus musculus GN=Mlxip PE=1 SV=1	K09113	MAX-like protein X	-	-	-
CL10480.Contig1_sinensis	341	1	0.5264	0	0.0000	--	--	--	--	--	--	--	--	-	-	-
CL10480.Contig2_sinensis	725	9	2.2285	4	1.1872	--	--	--	--	--	--	--	--	-	-	-
CL10481.Contig1_sinensis	465	5	1.9303	4	1.8511	--	--	--	--	--	--	--	--	-	-	-
CL10482.Contig1_sinensis	457	8	3.1425	7	3.2961	--	--	--	--	--	--	--	--	-	-	-
CL10482.Contig2_sinensis	269	2	1.3347	2	1.5999	--	--	--	--	--	--	--	--	-	-	-
CL10483.Contig1_sinensis	403	18	8.0181	8	4.2717	--	--	--	--	--	--	--	--	-	-	-
CL10483.Contig2_sinensis	286	14	8.7875	4	3.0096	--	--	--	--	--	--	--	--	-	-	-
CL10484.Contig1_sinensis	485	5	1.8507	3	1.3311	gi|405977182|gb|EKC41645.1|	Multiple epidermal growth factor-like domains 6, partial [Crassostrea gigas]	--	--	sp|Q5VY43|PEAR1_HUMAN	Platelet endothelial aggregation receptor 1 OS=Homo sapiens GN=PEAR1 PE=1 SV=1	K01125	N-acetylglucosamine-1-phosphodiester alpha-N-acetylglucosaminidase [EC:3.1.4.45]	-	-	-
CL10484.Contig2_sinensis	273	9	5.9181	0	0.0000	gi|405954338|gb|EKC21806.1|	Multiple epidermal growth factor-like domains 11, partial [Crassostrea gigas]	--	--	sp|O75095|MEGF6_HUMAN	Multiple epidermal growth factor-like domains protein 6 OS=Homo sapiens GN=MEGF6 PE=1 SV=4	K01125	N-acetylglucosamine-1-phosphodiester alpha-N-acetylglucosaminidase [EC:3.1.4.45]	-	-	-
CL10485.Contig1_sinensis	496	7	2.5335	12	5.2061	--	--	--	--	--	--	--	--	-	-	-
CL10485.Contig2_sinensis	469	7	2.6793	14	6.4235	--	--	--	--	--	--	--	--	-	-	-
CL10486.Contig1_sinensis	1238	62	8.9903	18	3.1287	--	--	--	--	--	--	--	--	-	-	-
CL10487.Contig1_sinensis	2656	71	4.7988	108	8.7501	gi|405950883|gb|EKC18841.1|	WD repeat-containing protein 75 [Crassostrea gigas]	--	--	sp|Q8IWA0|WDR75_HUMAN	WD repeat-containing protein 75 OS=Homo sapiens GN=WDR75 PE=1 SV=1	K14552	NET1-associated nuclear protein 1 (U3 small nucleolar RNA-associated protein 17)	-	-	-
CL10487.Contig2_sinensis	354	2	1.0142	2	1.2157	gi|405950883|gb|EKC18841.1|	WD repeat-containing protein 75 [Crassostrea gigas]	--	--	sp|Q6DFC6|WDR75_XENLA	WD repeat-containing protein 75 OS=Xenopus laevis GN=wdr75 PE=2 SV=1	K14552	NET1-associated nuclear protein 1 (U3 small nucleolar RNA-associated protein 17)	-	-	-
CL10488.Contig1_sinensis	2287	74	5.8085	37	3.4814	gi|405969269|gb|EKC34250.1|	Alpha-(1,3)-fucosyltransferase C [Crassostrea gigas]	--	--	sp|Q11131|FUT7_MOUSE	Alpha-(1,3)-fucosyltransferase OS=Mus musculus GN=Fut7 PE=2 SV=1	K00753	glycoprotein 3-alpha-L-fucosyltransferase [EC:2.4.1.214]	-	GO:0016740//transferase activity	-
CL10489.Contig1_sinensis	732	2	0.4905	5	1.4699	--	--	--	--	--	--	--	--	-	-	-
CL10489.Contig2_sinensis	475	2	0.7559	3	1.3591	--	--	--	--	--	--	--	--	-	-	-
CL10489.Contig3_sinensis	612	9	2.6399	11	3.8677	--	--	--	--	--	--	--	--	-	-	-
CL10489.Contig4_sinensis	396	0	0.0000	1	0.5434	--	--	--	--	--	--	--	--	-	-	-
CL1049.Contig1_sinensis	3394	510	26.9749	474	30.0526	gi|405952686|gb|EKC20468.1|	hypothetical protein CGI_10006051 [Crassostrea gigas]	gi|66826332|ref|XM_641429.1|	Dictyostelium discoideum AX4 C2 domain-containing protein (egeB) mRNA, complete cds	sp|Q05049|MUC1_XENLA	Integumentary mucin C.1 (Fragment) OS=Xenopus laevis PE=2 SV=1	K08252	receptor protein-tyrosine kinase [EC:2.7.10.1]	-	-	-
CL1049.Contig2_sinensis	3420	530	27.8196	388	24.4130	gi|405952686|gb|EKC20468.1|	hypothetical protein CGI_10006051 [Crassostrea gigas]	gi|66826332|ref|XM_641429.1|	Dictyostelium discoideum AX4 C2 domain-containing protein (egeB) mRNA, complete cds	sp|Q05049|MUC1_XENLA	Integumentary mucin C.1 (Fragment) OS=Xenopus laevis PE=2 SV=1	K08252	receptor protein-tyrosine kinase [EC:2.7.10.1]	-	-	-
CL1049.Contig3_sinensis	257	3	2.0955	3	2.5119	--	--	--	--	--	--	--	--	-	-	-
CL10491.Contig1_sinensis	3087	81	4.7103	44	3.0671	gi|325297084|ref|NP_001191547.1|	c-Jun N-terminal kinase JNK [Aplysia californica] >gi|32396106|gb|AAP42290.1| c-Jun N-terminal kinase JNK [Aplysia californica]	gi|328705687|ref|XM_003242827.1|	PREDICTED: Acyrthosiphon pisum stress-activated protein kinase JNK-like, transcript variant 2 (LOC100163276), mRNA	sp|P53779|MK10_HUMAN	Mitogen-activated protein kinase 10 OS=Homo sapiens GN=MAPK10 PE=1 SV=2	K04440	c-Jun N-terminal kinase [EC:2.7.11.24]	GO:0000165//MAPK cascade;GO:0006468//protein phosphorylation	GO:0004707//MAP kinase activity;GO:0005524//ATP binding	-
CL10491.Contig2_sinensis	2897	21	1.3013	19	1.4113	gi|325297084|ref|NP_001191547.1|	c-Jun N-terminal kinase JNK [Aplysia californica] >gi|32396106|gb|AAP42290.1| c-Jun N-terminal kinase JNK [Aplysia californica]	gi|328705687|ref|XM_003242827.1|	PREDICTED: Acyrthosiphon pisum stress-activated protein kinase JNK-like, transcript variant 2 (LOC100163276), mRNA	sp|P53779|MK10_HUMAN	Mitogen-activated protein kinase 10 OS=Homo sapiens GN=MAPK10 PE=1 SV=2	K04440	c-Jun N-terminal kinase [EC:2.7.11.24]	GO:0000165//MAPK cascade;GO:0006468//protein phosphorylation	GO:0004707//MAP kinase activity;GO:0005524//ATP binding	-
CL10492.Contig1_sinensis	1059	7	1.1866	6	1.2192	gi|443725625|gb|ELU13136.1|	hypothetical protein CAPTEDRAFT_175959 [Capitella teleta]	gi|449492520|ref|XM_004175359.1|	PREDICTED: Taeniopygia guttata alkylglycerol monooxygenase (AGMO), partial mRNA	sp|Q6ZNB7|ALKMO_HUMAN	Alkylglycerol monooxygenase OS=Homo sapiens GN=AGMO PE=1 SV=1	K15537	alkylglycerol monooxygenase [EC:1.14.16.5]	GO:0044255//cellular lipid metabolic process	-	-
CL10492.Contig2_sinensis	1335	10	1.3447	9	1.4507	gi|443725625|gb|ELU13136.1|	hypothetical protein CAPTEDRAFT_175959 [Capitella teleta]	gi|449492520|ref|XM_004175359.1|	PREDICTED: Taeniopygia guttata alkylglycerol monooxygenase (AGMO), partial mRNA	sp|Q6ZNB7|ALKMO_HUMAN	Alkylglycerol monooxygenase OS=Homo sapiens GN=AGMO PE=1 SV=1	K15537	alkylglycerol monooxygenase [EC:1.14.16.5]	GO:0044255//cellular lipid metabolic process	-	-
CL10493.Contig1_sinensis	2825	33	2.0970	45	3.4277	gi|260810266|ref|XP_002599924.1|	hypothetical protein BRAFLDRAFT_212359 [Branchiostoma floridae] >gi|229285208|gb|EEN55936.1| hypothetical protein BRAFLDRAFT_212359 [Branchiostoma floridae]	--	--	sp|A4QNS7|MIOB_XENLA	WD repeat-containing protein mio-B OS=Xenopus laevis PE=2 SV=1	--	--	-	-	-
CL10493.Contig2_sinensis	3052	34	1.9998	55	3.8779	gi|260810266|ref|XP_002599924.1|	hypothetical protein BRAFLDRAFT_212359 [Branchiostoma floridae] >gi|229285208|gb|EEN55936.1| hypothetical protein BRAFLDRAFT_212359 [Branchiostoma floridae]	--	--	sp|A4QNS7|MIOB_XENLA	WD repeat-containing protein mio-B OS=Xenopus laevis PE=2 SV=1	--	--	-	-	-
CL10494.Contig1_sinensis	417	28	12.0538	0	0.0000	gi|47937924|gb|AAH71398.1|	Dehydrogenase/reductase (SDR family) member 11b [Danio rerio]	--	--	sp|Q6UWP2|DHR11_HUMAN	Dehydrogenase/reductase SDR family member 11 OS=Homo sapiens GN=DHRS11 PE=1 SV=1	K16066	malonic semialdehyde reductase [EC:1.1.1.-]	-	-	-
CL10494.Contig2_sinensis	423	4	1.6975	1	0.5087	gi|47937924|gb|AAH71398.1|	Dehydrogenase/reductase (SDR family) member 11b [Danio rerio]	--	--	sp|Q6UWP2|DHR11_HUMAN	Dehydrogenase/reductase SDR family member 11 OS=Homo sapiens GN=DHRS11 PE=1 SV=1	K16066	malonic semialdehyde reductase [EC:1.1.1.-]	-	-	-
CL10495.Contig1_sinensis	1487	53	6.3983	60	8.6827	gi|405951087|gb|EKC19030.1|	Small glutamine-rich tetratricopeptide repeat-containing protein beta [Crassostrea gigas]	--	--	sp|Q8VD33|SGTB_MOUSE	Small glutamine-rich tetratricopeptide repeat-containing protein beta OS=Mus musculus GN=Sgtb PE=2 SV=1	K09553	stress-induced-phosphoprotein 1	-	-	-
CL10495.Contig2_sinensis	1456	58	7.1510	79	11.6756	gi|405951087|gb|EKC19030.1|	Small glutamine-rich tetratricopeptide repeat-containing protein beta [Crassostrea gigas]	--	--	sp|Q8VD33|SGTB_MOUSE	Small glutamine-rich tetratricopeptide repeat-containing protein beta OS=Mus musculus GN=Sgtb PE=2 SV=1	K09553	stress-induced-phosphoprotein 1	-	-	-
CL10496.Contig1_sinensis	4799	824	30.8232	641	28.7423	gi|405973636|gb|EKC38337.1|	Inverted formin-2 [Crassostrea gigas]	--	--	sp|Q6NTV6|INF2_XENLA	Inverted formin-2 OS=Xenopus laevis GN=inf2 PE=2 SV=1	K05740	diaphanous 1	-	-	GO:0044444//cytoplasmic part;GO:0043231//intracellular membrane-bounded organelle
CL10496.Contig2_sinensis	4839	868	32.2007	668	29.7054	gi|405973636|gb|EKC38337.1|	Inverted formin-2 [Crassostrea gigas]	--	--	sp|Q6NTV6|INF2_XENLA	Inverted formin-2 OS=Xenopus laevis GN=inf2 PE=2 SV=1	K05740	diaphanous 1	-	-	GO:0044444//cytoplasmic part;GO:0043231//intracellular membrane-bounded organelle
CL10498.Contig1_sinensis	620	11	3.1849	9	3.1237	--	--	--	--	--	--	--	--	-	-	-
CL10499.Contig1_sinensis	636	14	3.9516	11	3.7218	--	--	--	--	--	--	--	--	-	-	-
CL10499.Contig2_sinensis	296	3	1.8194	0	0.0000	--	--	--	--	--	--	--	--	-	-	-
CL105.Contig1_sinensis	492	10	3.6487	28	12.2464	--	--	--	--	--	--	--	--	-	-	-
CL1050.Contig1_sinensis	4590	6	0.2347	3	0.1406	gi|405950201|gb|EKC18202.1|	KN motif and ankyrin repeat domain-containing protein 1 [Crassostrea gigas]	--	--	sp|Q14678|KANK1_HUMAN	KN motif and ankyrin repeat domain-containing protein 1 OS=Homo sapiens GN=KANK1 PE=1 SV=3	K06694	26S proteasome non-ATPase regulatory subunit 10	-	-	-
CL1050.Contig2_sinensis	4554	11	0.4336	4	0.1890	gi|405950201|gb|EKC18202.1|	KN motif and ankyrin repeat domain-containing protein 1 [Crassostrea gigas]	--	--	sp|Q14678|KANK1_HUMAN	KN motif and ankyrin repeat domain-containing protein 1 OS=Homo sapiens GN=KANK1 PE=1 SV=3	K06694	26S proteasome non-ATPase regulatory subunit 10	-	-	-
CL1050.Contig3_sinensis	4824	10	0.3721	3	0.1338	gi|405950201|gb|EKC18202.1|	KN motif and ankyrin repeat domain-containing protein 1 [Crassostrea gigas]	--	--	sp|Q14678|KANK1_HUMAN	KN motif and ankyrin repeat domain-containing protein 1 OS=Homo sapiens GN=KANK1 PE=1 SV=3	K06694	26S proteasome non-ATPase regulatory subunit 10	GO:0044763;GO:0048523//negative regulation of cellular process	-	-
CL1050.Contig4_sinensis	4788	4	0.1500	2	0.0899	gi|405950201|gb|EKC18202.1|	KN motif and ankyrin repeat domain-containing protein 1 [Crassostrea gigas]	--	--	sp|Q14678|KANK1_HUMAN	KN motif and ankyrin repeat domain-containing protein 1 OS=Homo sapiens GN=KANK1 PE=1 SV=3	K06694	26S proteasome non-ATPase regulatory subunit 10	GO:0044763;GO:0048523//negative regulation of cellular process	-	-
CL1050.Contig5_sinensis	816	0	0.0000	1	0.2637	--	--	--	--	--	--	--	--	-	-	-
CL10500.Contig1_sinensis	1876	39	3.7319	59	6.7676	--	--	--	--	--	--	--	--	-	-	-
CL10500.Contig2_sinensis	802	14	3.1337	40	10.7325	--	--	--	--	--	--	--	--	-	-	-
CL10501.Contig1_sinensis	364	4	1.9727	17	10.0499	--	--	--	--	--	--	--	--	-	-	-
CL10501.Contig2_sinensis	254	0	0.0000	2	1.6944	--	--	--	--	--	--	--	--	-	-	-
CL10502.Contig1_sinensis	282	11	7.0024	9	6.8677	--	--	--	--	--	--	--	--	-	-	-
CL10503.Contig1_sinensis	725	113	27.9796	46	13.6532	--	--	--	--	--	--	--	--	-	-	-
CL10503.Contig2_sinensis	726	76	18.7922	70	20.7480	--	--	--	--	--	--	--	--	-	-	-
CL10504.Contig1_sinensis	346	1	0.5188	1	0.6219	gi|291224799|ref|XP_002732390.1|	PREDICTED: Gap-Pol polyprotein-like, partial [Saccoglossus kowalevskii]	--	--	--	--	K10325	ankyrin repeat and SOCS box protein 3	-	-	-
CL10504.Contig2_sinensis	503	2	0.7138	0	0.0000	gi|291221631|ref|XP_002730823.1|	PREDICTED: Gap-Pol polyprotein-like [Saccoglossus kowalevskii]	--	--	--	--	K10325	ankyrin repeat and SOCS box protein 3	-	-	-
CL10505.Contig1_sinensis	477	10	3.7634	5	2.2556	--	--	--	--	--	--	--	--	-	-	-
CL10506.Contig1_sinensis	306	9	5.2799	7	4.9226	--	--	--	--	--	--	--	--	-	-	-
CL10507.Contig1_sinensis	728	22	5.4249	24	7.0941	--	--	--	--	--	--	--	--	-	-	-
CL10507.Contig2_sinensis	400	2	0.8976	1	0.5380	--	--	--	--	--	--	--	--	-	-	-
CL10509.Contig1_sinensis	264	6	4.0799	24	19.5624	--	--	--	--	--	--	--	--	-	-	-
CL10509.Contig2_sinensis	1109	25	4.0468	26	5.0449	--	--	--	--	--	--	--	--	-	-	-
CL1051.Contig1_sinensis	2347	174	13.3088	110	10.0854	gi|405961089|gb|EKC26943.1|	Phosphatidylinositol-3,4,5-trisphosphate 3-phosphatase PTEN [Crassostrea gigas]	gi|291221233|ref|XM_002730581.1|	PREDICTED: Saccoglossus kowalevskii phosphatase and tensin homolog (LOC100370590), mRNA	sp|O08586|PTEN_MOUSE	Phosphatidylinositol 3,4,5-trisphosphate 3-phosphatase and dual-specificity protein phosphatase PTEN OS=Mus musculus GN=Pten PE=1 SV=1	K01110	phosphatidylinositol-3,4,5-trisphosphate 3-phosphatase [EC:3.1.3.67]	GO:2000463//positive regulation of excitatory postsynaptic membrane potential;GO:0007173//epidermal growth factor receptor signaling pathway;GO:0033198//response to ATP;GO:0031642//negative regulation of myelination;GO:0010043//response to zinc ion;GO:0060070//canonical Wnt receptor signaling pathway;GO:0021955//central nervous system neuron axonogenesis;GO:0045475//locomotor rhythm;GO:0060027//c…	GO:0030165//PDZ domain binding;GO:0019901//protein kinase binding;GO:0008138//protein tyrosine/serine/threonine phosphatase activity;GO:0005161//platelet-derived growth factor receptor binding;GO:0051717//inositol-1,3,4,5-tetrakisphosphate 3-phosphatase activity;GO:0004438//phosphatidylinositol-3-phosphatase activity;GO:0051800//phosphatidylinositol-3,4-bisphosphate 3-phosphatase activity;GO:0004…	GO:0035749//myelin sheath adaxonal region;GO:0043220//Schmidt-Lanterman incisure;GO:0005739//mitochondrion;GO:0005634//nucleus;GO:0005829//cytosol;GO:0045211//postsynaptic membrane;GO:0043197//dendritic spine;GO:0009898//internal side of plasma membrane
CL1051.Contig2_sinensis	2088	148	12.7243	81	8.3478	gi|405961089|gb|EKC26943.1|	Phosphatidylinositol-3,4,5-trisphosphate 3-phosphatase PTEN [Crassostrea gigas]	gi|291221233|ref|XM_002730581.1|	PREDICTED: Saccoglossus kowalevskii phosphatase and tensin homolog (LOC100370590), mRNA	sp|O08586|PTEN_MOUSE	Phosphatidylinositol 3,4,5-trisphosphate 3-phosphatase and dual-specificity protein phosphatase PTEN OS=Mus musculus GN=Pten PE=1 SV=1	K01110	phosphatidylinositol-3,4,5-trisphosphate 3-phosphatase [EC:3.1.3.67]	GO:2000463//positive regulation of excitatory postsynaptic membrane potential;GO:0007173//epidermal growth factor receptor signaling pathway;GO:0033198//response to ATP;GO:0031642//negative regulation of myelination;GO:0010043//response to zinc ion;GO:0060070//canonical Wnt receptor signaling pathway;GO:0021955//central nervous system neuron axonogenesis;GO:0045475//locomotor rhythm;GO:0060027//c…	GO:0030165//PDZ domain binding;GO:0019901//protein kinase binding;GO:0008138//protein tyrosine/serine/threonine phosphatase activity;GO:0005161//platelet-derived growth factor receptor binding;GO:0051717//inositol-1,3,4,5-tetrakisphosphate 3-phosphatase activity;GO:0004438//phosphatidylinositol-3-phosphatase activity;GO:0051800//phosphatidylinositol-3,4-bisphosphate 3-phosphatase activity;GO:0004…	GO:0035749//myelin sheath adaxonal region;GO:0043220//Schmidt-Lanterman incisure;GO:0005739//mitochondrion;GO:0005634//nucleus;GO:0005829//cytosol;GO:0045211//postsynaptic membrane;GO:0043197//dendritic spine;GO:0009898//internal side of plasma membrane
CL10510.Contig1_sinensis	631	3	0.8535	1	0.3410	gi|405950960|gb|EKC18912.1|	Cathepsin Z [Crassostrea gigas]	--	--	--	--	--	--	-	-	-
CL10510.Contig2_sinensis	3602	6	0.2990	5	0.2987	gi|405950960|gb|EKC18912.1|	Cathepsin Z [Crassostrea gigas]	--	--	--	--	--	--	-	-	-
CL10511.Contig1_sinensis	840	46	9.8306	57	14.6019	gi|350421951|ref|XP_003493009.1|	PREDICTED: 50S ribosomal protein L27-like [Bombus impatiens]	--	--	sp|O21275|RM27_RECAM	60S ribosomal protein L27, mitochondrial OS=Reclinomonas americana GN=RPL27 PE=3 SV=1	K03979	GTP-binding protein	-	-	GO:0044444//cytoplasmic part;GO:0043229//intracellular organelle;GO:0030529//ribonucleoprotein complex
CL10512.Contig1_sinensis	361	9	4.4755	7	4.1726	--	--	--	--	--	--	--	--	-	-	-
CL10514.Contig1_sinensis	531	22	7.4375	8	3.2420	--	--	--	--	--	--	--	--	-	-	-
CL10515.Contig1_sinensis	2718	57	3.7647	33	2.6126	gi|449496377|ref|XP_002194980.2|	PREDICTED: xanthine dehydrogenase/oxidase [Taeniopygia guttata]	gi|345495781|ref|XM_003427524.1|	PREDICTED: Nasonia vitripennis xanthine dehydrogenase-like (LOC100123235), mRNA	sp|P47990|XDH_CHICK	Xanthine dehydrogenase/oxidase OS=Gallus gallus GN=XDH PE=1 SV=1	K00106	xanthine dehydrogenase/oxidase [EC:1.17.1.4 1.17.3.2]	GO:2000026//regulation of multicellular organismal development;GO:0009115//xanthine catabolic process;GO:0010605;GO:0045596//negative regulation of cell differentiation;GO:0034418//urate biosynthetic process;GO:0010627//regulation of intracellular protein kinase cascade;GO:0031323//regulation of cellular metabolic process;GO:0009968//negative regulation of signal transduction;GO:0048522//positive…	GO:0043546//molybdopterin cofactor binding;GO:0016614//oxidoreductase activity, acting on CH-OH group of donors;GO:0050660//flavin adenine dinucleotide binding;GO:0004854//xanthine dehydrogenase activity;GO:0046914//transition metal ion binding;GO:0051537//2 iron, 2 sulfur cluster binding;GO:0004855//xanthine oxidase activity	GO:0005829//cytosol
CL10515.Contig2_sinensis	258	0	0.0000	0	0.0000	gi|260790475|ref|XP_002590267.1|	hypothetical protein BRAFLDRAFT_216227 [Branchiostoma floridae] >gi|229275459|gb|EEN46278.1| hypothetical protein BRAFLDRAFT_216227 [Branchiostoma floridae]	--	--	sp|P47990|XDH_CHICK	Xanthine dehydrogenase/oxidase OS=Gallus gallus GN=XDH PE=1 SV=1	K00106	xanthine dehydrogenase/oxidase [EC:1.17.1.4 1.17.3.2]	GO:0009966//regulation of signal transduction;GO:0019222//regulation of metabolic process;GO:0034418//urate biosynthetic process;GO:0048523//negative regulation of cellular process;GO:0006144//purine nucleobase metabolic process;GO:0007275//multicellular organismal development;GO:0048856//anatomical structure development	GO:1901363;GO:0046872//metal ion binding;GO:0050662//coenzyme binding;GO:0016725;GO:0097159//organic cyclic compound binding;GO:0051536//iron-sulfur cluster binding	GO:0005829//cytosol
CL10517.Contig1_sinensis	1664	127	13.7010	52	6.7246	--	--	gi|28416155|gb|AC079244.29|	Mus musculus strain C57BL/6J chromosome 9 clone rp23-343k17, complete sequence	--	--	--	--	-	-	-
CL10518.Contig1_sinensis	3133	315	18.0489	266	18.2699	gi|350403028|ref|XP_003486680.1|	PREDICTED: engulfment and cell motility protein 1-like [Bombus impatiens]	--	--	sp|Q8BPU7|ELMO1_MOUSE	Engulfment and cell motility protein 1 OS=Mus musculus GN=Elmo1 PE=1 SV=2	K12366	engulfment and cell motility protein 1	GO:0045766//positive regulation of angiogenesis;GO:0001946//lymphangiogenesis	-	-
CL10518.Contig2_sinensis	2807	420	26.8602	329	25.2214	gi|443721983|gb|ELU11056.1|	hypothetical protein CAPTEDRAFT_228466 [Capitella teleta]	--	--	sp|Q8BPU7|ELMO1_MOUSE	Engulfment and cell motility protein 1 OS=Mus musculus GN=Elmo1 PE=1 SV=2	K12366	engulfment and cell motility protein 1	GO:0045766//positive regulation of angiogenesis;GO:0001946//lymphangiogenesis	-	-
CL10519.Contig1_sinensis	6616	308	8.3571	177	5.7570	gi|289623446|emb|CAH59462.2|	ATP-binding cassette transporter sub-family A [Pecten maximus]	gi|449513783|ref|XM_002190920.2|	PREDICTED: Taeniopygia guttata ATP-binding cassette, sub-family A (ABC1), member 1 (ABCA1), mRNA	sp|Q99758|ABCA3_HUMAN	ATP-binding cassette sub-family A member 3 OS=Homo sapiens GN=ABCA3 PE=1 SV=2	K05643	ATP-binding cassette, subfamily A (ABC1), member 3	GO:0006810//transport	GO:0016887//ATPase activity;GO:0005215//transporter activity	GO:0097208//alveolar lamellar body;GO:0005886//plasma membrane
CL1052.Contig1_sinensis	2095	10741	920.3697	3687	378.7077	--	--	gi|218750722|gb|EU925748.1|	Dosinia exoleta satellite DEX266d sequence	--	--	--	--	-	-	-
CL1052.Contig2_sinensis	652	167	45.9802	88	29.0436	--	--	--	--	--	--	--	--	-	-	-
CL1052.Contig3_sinensis	303	15	8.8869	7	4.9713	--	--	gi|456650168|gb|KC207409.1|	Meretrix meretrix clone MM05 microsatellite sequence	--	--	--	--	-	-	-
CL1052.Contig4_sinensis	318	23	12.9838	12	8.1202	--	--	gi|456650168|gb|KC207409.1|	Meretrix meretrix clone MM05 microsatellite sequence	--	--	--	--	-	-	-
CL1052.Contig5_sinensis	255	15	10.5597	14	11.8142	--	--	gi|218750634|gb|EU925660.1|	Venus verrucosa satellite VVE208m sequence	--	--	--	--	-	-	-
CL10520.Contig1_sinensis	2329	64	4.9330	46	4.2501	gi|390351153|ref|XP_001199809.2|	PREDICTED: epidermal growth factor-like protein 7-like [Strongylocentrotus purpuratus]	--	--	sp|Q9UHF1|EGFL7_HUMAN	Epidermal growth factor-like protein 7 OS=Homo sapiens GN=EGFL7 PE=1 SV=3	K05464	growth arrest-specific 6	GO:0048731;GO:0044767	-	-
CL10520.Contig2_sinensis	3000	108	6.4626	56	4.0168	gi|390351153|ref|XP_001199809.2|	PREDICTED: epidermal growth factor-like protein 7-like [Strongylocentrotus purpuratus]	--	--	sp|Q9UHF1|EGFL7_HUMAN	Epidermal growth factor-like protein 7 OS=Homo sapiens GN=EGFL7 PE=1 SV=3	K05464	growth arrest-specific 6	GO:0048731;GO:0044767;GO:0030154//cell differentiation	-	-
CL10521.Contig1_sinensis	800	20	4.4879	33	8.8764	--	--	--	--	--	--	--	--	-	-	-
CL10522.Contig1_sinensis	444	1676	677.6300	1131	548.1440	gi|459182867|ref|XP_004226974.1|	PREDICTED: tubulin beta chain-like isoform 1 [Ciona intestinalis] >gi|459182869|ref|XP_004226975.1| PREDICTED: tubulin beta chain-like isoform 2 [Ciona intestinalis]	gi|93139008|gb|DQ437571.1|	Crassostrea ariakensis beta-tubulin-like mRNA, partial sequence	sp|P18700|TBB_STRPU	Tubulin beta chain (Fragment) OS=Strongylocentrotus purpuratus PE=2 SV=1	K07375	tubulin beta	GO:0051258//protein polymerization;GO:0006184//GTP catabolic process;GO:0007017//microtubule-based process	GO:0003924//GTPase activity;GO:0005200//structural constituent of cytoskeleton;GO:0005525//GTP binding	GO:0005874//microtubule;GO:0005737//cytoplasm
CL10522.Contig2_sinensis	1673	8126	871.9317	51080	6570.0691	gi|410812227|gb|AFV81455.1|	beta-tubulin [Scrobicularia plana]	gi|410812226|gb|JQ959543.1|	Scrobicularia plana beta-tubulin mRNA, complete cds	sp|P11833|TBB_PARLI	Tubulin beta chain OS=Paracentrotus lividus PE=2 SV=1	K07375	tubulin beta	GO:0051258//protein polymerization;GO:0006184//GTP catabolic process;GO:0007017//microtubule-based process	GO:0003924//GTPase activity;GO:0005200//structural constituent of cytoskeleton;GO:0005525//GTP binding	GO:0005874//microtubule;GO:0005737//cytoplasm
CL10522.Contig3_sinensis	974	5768	1063.0848	3460	764.4202	gi|221129327|ref|XP_002161860.1|	PREDICTED: tubulin beta chain-like [Hydra magnipapillata]	gi|410812226|gb|JQ959543.1|	Scrobicularia plana beta-tubulin mRNA, complete cds	sp|Q3KRE8|TBB2B_RAT	Tubulin beta-2B chain OS=Rattus norvegicus GN=Tubb2b PE=1 SV=1	K07375	tubulin beta	GO:0001764//neuron migration;GO:0007017//microtubule-based process;GO:0006184//GTP catabolic process;GO:0051258//protein polymerization;GO:0051084//'de novo' posttranslational protein folding	GO:0005515//protein binding;GO:0005525//GTP binding;GO:0003924//GTPase activity;GO:0005200//structural constituent of cytoskeleton	GO:0005737//cytoplasm;GO:0005874//microtubule;GO:0005886//plasma membrane
CL10523.Contig1_sinensis	345	518	269.5332	390	243.2543	--	--	--	--	--	--	--	--	-	-	-
CL10525.Contig1_sinensis	586	0	0.0000	20	7.3442	--	--	--	--	--	--	--	--	-	-	-
CL10526.Contig1_sinensis	1688	42	4.4666	50	6.3740	gi|196010347|ref|XP_002115038.1|	hypothetical protein TRIADDRAFT_28558 [Trichoplax adhaerens] >gi|190582421|gb|EDV22494.1| hypothetical protein TRIADDRAFT_28558 [Trichoplax adhaerens]	--	--	sp|Q9HA64|KT3K_HUMAN	Ketosamine-3-kinase OS=Homo sapiens GN=FN3KRP PE=1 SV=2	K15523	protein-ribulosamine 3-kinase [EC:2.7.1.172]	-	-	-
CL10526.Contig2_sinensis	492	3	1.0946	5	2.1869	gi|268534548|ref|XP_002632405.1|	Hypothetical protein CBG00429 [Caenorhabditis briggsae]	--	--	--	--	--	--	-	-	-
CL10527.Contig1_sinensis	267	11	7.3958	10	8.0594	--	--	--	--	--	--	--	--	-	-	-
CL10527.Contig2_sinensis	2521	22458	1599.1892	14204	1212.4192	gi|156550309|ref|XP_001603446.1|	PREDICTED: hypothetical protein LOC100119722 [Nasonia vitripennis]	--	--	sp|Q6NUJ1|SAPL1_HUMAN	Proactivator polypeptide-like 1 OS=Homo sapiens GN=PSAPL1 PE=2 SV=2	K12382	saposin	-	-	-
CL10528.Contig1_sinensis	2586	53	3.6792	35	2.9124	gi|390366701|ref|XP_003731095.1|	PREDICTED: uncharacterized protein K02A2.6-like [Strongylocentrotus purpuratus]	--	--	sp|P04323|POL3_DROME	Retrovirus-related Pol polyprotein from transposon 17.6 OS=Drosophila melanogaster GN=pol PE=4 SV=1	K03364	cell division cycle 20-like protein 1, cofactor of APC complex	-	-	-
CL10529.Contig1_sinensis	479	16	5.9963	5	2.2462	--	--	--	--	--	--	--	--	-	-	-
CL1053.Contig1_sinensis	2022	50	4.4391	51	5.4276	gi|350425676|ref|XP_003494197.1|	PREDICTED: malonyl CoA-acyl carrier protein transacylase-like [Bombus impatiens]	--	--	sp|Q8T3L6|FABD_DROME	Probable malonyl-CoA-acyl carrier protein transacylase, mitochondrial OS=Drosophila melanogaster GN=beg PE=2 SV=2	K00645	[acyl-carrier-protein] S-malonyltransferase [EC:2.3.1.39]	-	-	-
CL1053.Contig2_sinensis	339	2	1.0591	3	1.9043	gi|470243058|ref|XP_004355251.1|	pirin family protein [Dictyostelium fasciculatum] >gi|328868399|gb|EGG16777.1| pirin family protein [Dictyostelium fasciculatum]	--	--	sp|Q8T3L6|FABD_DROME	Probable malonyl-CoA-acyl carrier protein transacylase, mitochondrial OS=Drosophila melanogaster GN=beg PE=2 SV=2	K00645	[acyl-carrier-protein] S-malonyltransferase [EC:2.3.1.39]	-	-	-
CL10530.Contig1_sinensis	528	7	2.3799	2	0.8151	--	--	--	--	--	--	--	--	-	-	-
CL10531.Contig1_sinensis	397	51	23.0612	28	15.1769	--	--	--	--	--	--	--	--	-	-	-
CL10531.Contig2_sinensis	384	22	10.2847	14	7.8453	--	--	--	--	--	--	--	--	-	-	-
CL10532.Contig1_sinensis	1153	312	48.5766	143	26.6883	--	--	--	--	--	--	--	--	-	-	-
CL10532.Contig2_sinensis	972	88	16.2524	59	13.0617	--	--	--	--	--	--	--	--	-	-	-
CL10533.Contig1_sinensis	2156	23	1.9151	12	1.1977	gi|405962643|gb|EKC28300.1|	Heterogeneous nuclear ribonucleoprotein L [Crassostrea gigas]	--	--	sp|P14866|HNRPL_HUMAN	Heterogeneous nuclear ribonucleoprotein L OS=Homo sapiens GN=HNRNPL PE=1 SV=2	K13159	heterogeneous nuclear ribonucleoprotein L	-	-	-
CL10533.Contig2_sinensis	851	2	0.4219	3	0.7586	--	--	--	--	--	--	--	--	-	-	-
CL10534.Contig1_sinensis	701	12	3.0730	16	4.9115	gi|405959318|gb|EKC25370.1|	hypothetical protein CGI_10022372 [Crassostrea gigas]	--	--	sp|E9Q555|RN213_MOUSE	E3 ubiquitin-protein ligase RNF213 OS=Mus musculus GN=Rnf213 PE=2 SV=1	--	--	-	-	-
CL10535.Contig1_sinensis	992	43	7.7814	9	1.9523	gi|332230676|ref|XP_003264519.1|	PREDICTED: LOW QUALITY PROTEIN: proteoglycan 4 [Nomascus leucogenys]	--	--	sp|Q92954|PRG4_HUMAN	Proteoglycan 4 OS=Homo sapiens GN=PRG4 PE=1 SV=2	K10955	intestinal mucin-2	-	-	-
CL10535.Contig2_sinensis	1638	54	5.9181	12	1.5765	gi|403273349|ref|XP_003928479.1|	PREDICTED: uncharacterized protein LOC101037491 [Saimiri boliviensis boliviensis]	gi|158936907|dbj|AB302955.1|	Corbicula fluminea Msx gene for Msx protein, complete cds	sp|Q9UQ35|SRRM2_HUMAN	Serine/arginine repetitive matrix protein 2 OS=Homo sapiens GN=SRRM2 PE=1 SV=2	K13172	serine/arginine repetitive matrix protein 2	-	-	-
CL10536.Contig1_sinensis	759	54	12.7718	74	20.9800	--	--	--	--	--	--	--	--	-	-	-
CL10536.Contig2_sinensis	465	22	8.4932	16	7.4043	--	--	--	--	--	--	--	--	-	-	-
CL10536.Contig3_sinensis	272	3	1.9799	5	3.9556	--	--	--	--	--	--	--	--	-	-	-
CL10536.Contig4_sinensis	400	18	8.0782	15	8.0695	--	--	--	--	--	--	--	--	-	-	-
CL10537.Contig1_sinensis	753	21	5.0064	20	5.7154	gi|440906440|gb|ELR56699.1|	Bone morphogenetic protein 1, partial [Bos grunniens mutus]	--	--	sp|Q8JI28|TLL1_XENLA	Tolloid-like protein 1 OS=Xenopus laevis GN=tll1 PE=1 SV=1	K05502	bone morphogenetic protein 1 [EC:3.4.24.19]	GO:0032502//developmental process;GO:0044707	GO:0008237//metallopeptidase activity;GO:0005515//protein binding	GO:0043226//organelle;GO:0044421//extracellular region part
CL10537.Contig2_sinensis	549	2	0.6540	18	7.0553	gi|195037210|ref|XP_001990057.1|	GH18446 [Drosophila grimshawi] >gi|193894253|gb|EDV93119.1| GH18446 [Drosophila grimshawi]	--	--	sp|P25723|TLD_DROME	Dorsal-ventral patterning protein tolloid OS=Drosophila melanogaster GN=tld PE=2 SV=2	K13045	tolloid [EC:3.4.24.-]	-	GO:0005515//protein binding	-
CL10538.Contig1_sinensis	417	9	3.8744	7	3.6122	--	--	--	--	--	--	--	--	-	-	-
CL1054.Contig1_sinensis	1312	6	0.8210	5	0.8201	gi|291243426|ref|XP_002741609.1|	PREDICTED: N-acyl phosphatidylethanolamine phospholipase D-like [Saccoglossus kowalevskii]	--	--	sp|Q58CN9|NAPEP_BOVIN	N-acyl-phosphatidylethanolamine-hydrolyzing phospholipase D OS=Bos taurus GN=NAPEPLD PE=2 SV=1	K13985	N-acyl-phosphatidylethanolamine-hydrolyzing phospholipase D [EC:3.1.4.54]	-	-	-
CL1054.Contig2_sinensis	1486	7	0.8456	5	0.7240	gi|291243426|ref|XP_002741609.1|	PREDICTED: N-acyl phosphatidylethanolamine phospholipase D-like [Saccoglossus kowalevskii]	--	--	sp|Q58CN9|NAPEP_BOVIN	N-acyl-phosphatidylethanolamine-hydrolyzing phospholipase D OS=Bos taurus GN=NAPEPLD PE=2 SV=1	K13985	N-acyl-phosphatidylethanolamine-hydrolyzing phospholipase D [EC:3.1.4.54]	-	-	-
CL1054.Contig3_sinensis	1431	4	0.5018	2	0.3007	gi|291243426|ref|XP_002741609.1|	PREDICTED: N-acyl phosphatidylethanolamine phospholipase D-like [Saccoglossus kowalevskii]	--	--	sp|Q58CN9|NAPEP_BOVIN	N-acyl-phosphatidylethanolamine-hydrolyzing phospholipase D OS=Bos taurus GN=NAPEPLD PE=2 SV=1	K13985	N-acyl-phosphatidylethanolamine-hydrolyzing phospholipase D [EC:3.1.4.54]	-	-	-
CL1054.Contig4_sinensis	4381	330	13.5220	147	7.2204	gi|390342084|ref|XP_782815.2|	PREDICTED: N-acyl-phosphatidylethanolamine-hydrolyzing phospholipase D [Strongylocentrotus purpuratus]	--	--	sp|Q6IQ20|NAPEP_HUMAN	N-acyl-phosphatidylethanolamine-hydrolyzing phospholipase D OS=Homo sapiens GN=NAPEPLD PE=1 SV=2	K13985	N-acyl-phosphatidylethanolamine-hydrolyzing phospholipase D [EC:3.1.4.54]	-	-	-
CL1054.Contig5_sinensis	1851	16	1.5517	6	0.6975	--	--	--	--	--	--	--	--	-	-	-
CL10540.Contig1_sinensis	583	151	46.4954	91	33.5883	--	--	--	--	--	--	--	--	-	-	-
CL10541.Contig1_sinensis	405	2949	1307.1378	1780	945.7579	--	--	gi|468224320|gb|GAGG011046772.1|	TSA: Anolis carolinensis k56:2516960 transcribed RNA sequence	--	--	--	--	-	-	-
CL10543.Contig1_sinensis	927	59	11.4255	23	5.3390	--	--	--	--	--	--	--	--	-	-	-
CL10543.Contig2_sinensis	376	13	6.2066	5	2.8615	--	--	--	--	--	--	--	--	-	-	-
CL10543.Contig3_sinensis	978	94	17.2540	45	9.9012	--	--	--	--	--	--	--	--	-	-	-
CL10543.Contig4_sinensis	1012	154	27.3176	102	21.6888	--	--	--	--	--	--	--	--	-	-	-
CL10544.Contig1_sinensis	449	137	54.7742	86	41.2161	--	--	--	--	--	--	--	--	-	-	-
CL1055.Contig1_sinensis	1730	68	7.0561	80	9.9508	gi|308447712|ref|XP_003087499.1|	hypothetical protein CRE_06271 [Caenorhabditis remanei] >gi|308255089|gb|EFO99041.1| hypothetical protein CRE_06271 [Caenorhabditis remanei]	--	--	--	--	K05687	protein DJ-1	-	GO:0016798//hydrolase activity, acting on glycosyl bonds	-
CL1055.Contig2_sinensis	1804	87	8.6573	94	11.2126	gi|308447712|ref|XP_003087499.1|	hypothetical protein CRE_06271 [Caenorhabditis remanei] >gi|308255089|gb|EFO99041.1| hypothetical protein CRE_06271 [Caenorhabditis remanei]	--	--	--	--	K05687	protein DJ-1	-	GO:0016798//hydrolase activity, acting on glycosyl bonds	-
CL1056.Contig1_sinensis	510	1	0.3520	3	1.2658	--	--	--	--	--	--	--	--	-	-	-
CL1056.Contig2_sinensis	553	0	0.0000	2	0.7783	--	--	--	--	--	--	--	--	-	-	-
CL1057.Contig1_sinensis	3700	8	0.3881	17	0.9887	gi|340384523|ref|XP_003390761.1|	PREDICTED: hypothetical protein LOC100636931, partial [Amphimedon queenslandica]	--	--	sp|Q9NZW4|DSPP_HUMAN	Dentin sialophosphoprotein OS=Homo sapiens GN=DSPP PE=1 SV=2	--	--	-	-	-
CL1057.Contig2_sinensis	3823	15	0.7044	8	0.4503	gi|340384523|ref|XP_003390761.1|	PREDICTED: hypothetical protein LOC100636931, partial [Amphimedon queenslandica]	--	--	sp|Q9NZW4|DSPP_HUMAN	Dentin sialophosphoprotein OS=Homo sapiens GN=DSPP PE=1 SV=2	--	--	-	-	-
CL1057.Contig3_sinensis	2019	2	0.1778	3	0.3197	gi|340384523|ref|XP_003390761.1|	PREDICTED: hypothetical protein LOC100636931, partial [Amphimedon queenslandica]	--	--	--	--	--	--	-	-	-
CL1058.Contig1_sinensis	440	21	8.5678	16	7.8250	--	--	--	--	--	--	--	--	-	-	-
CL1058.Contig2_sinensis	500	55	19.7467	51	21.9490	--	--	--	--	--	--	--	--	-	-	-
CL1058.Contig3_sinensis	264	12	8.1598	5	4.0755	--	--	--	--	--	--	--	--	-	-	-
CL1059.Contig1_sinensis	3492	26	1.3366	11	0.6778	gi|405964043|gb|EKC29565.1|	R3H domain-containing protein 2 [Crassostrea gigas]	--	--	sp|Q15032|R3HD1_HUMAN	R3H domain-containing protein 1 OS=Homo sapiens GN=R3HDM1 PE=1 SV=3	K02360	a component of the cytoplasm (encore)	-	-	-
CL1059.Contig2_sinensis	3633	32	1.5812	19	1.1254	gi|260825369|ref|XP_002607639.1|	hypothetical protein BRAFLDRAFT_123953 [Branchiostoma floridae] >gi|229292987|gb|EEN63649.1| hypothetical protein BRAFLDRAFT_123953 [Branchiostoma floridae]	--	--	sp|Q9UBL0|ARP21_HUMAN	cAMP-regulated phosphoprotein 21 OS=Homo sapiens GN=ARPP21 PE=1 SV=2	K02360	a component of the cytoplasm (encore)	-	-	-
CL1059.Contig3_sinensis	3474	42	2.1703	26	1.6105	gi|405964043|gb|EKC29565.1|	R3H domain-containing protein 2 [Crassostrea gigas]	--	--	sp|Q15032|R3HD1_HUMAN	R3H domain-containing protein 1 OS=Homo sapiens GN=R3HDM1 PE=1 SV=3	K02360	a component of the cytoplasm (encore)	-	-	-
CL1059.Contig4_sinensis	3651	17	0.8359	12	0.7073	gi|260825369|ref|XP_002607639.1|	hypothetical protein BRAFLDRAFT_123953 [Branchiostoma floridae] >gi|229292987|gb|EEN63649.1| hypothetical protein BRAFLDRAFT_123953 [Branchiostoma floridae]	--	--	sp|Q9UBL0|ARP21_HUMAN	cAMP-regulated phosphoprotein 21 OS=Homo sapiens GN=ARPP21 PE=1 SV=2	K02360	a component of the cytoplasm (encore)	-	-	-
CL106.Contig10_sinensis	1502	0	0.0000	6	0.8596	gi|405973904|gb|EKC38593.1|	Spermatogenesis-associated protein 6 [Crassostrea gigas]	--	--	sp|Q8N4H0|SPA6L_HUMAN	Spermatogenesis associated 6-like protein OS=Homo sapiens GN=SPATA6L PE=2 SV=2	K12893	splicing factor, arginine/serine-rich 4/5/6	-	-	-
CL106.Contig11_sinensis	1524	2	0.2356	4	0.5648	gi|405973904|gb|EKC38593.1|	Spermatogenesis-associated protein 6 [Crassostrea gigas]	--	--	sp|Q2KJG1|SPAT6_BOVIN	Spermatogenesis-associated protein 6 OS=Bos taurus GN=SPATA6 PE=2 SV=2	K12893	splicing factor, arginine/serine-rich 4/5/6	-	-	-
CL106.Contig12_sinensis	1474	0	0.0000	1	0.1460	gi|405973904|gb|EKC38593.1|	Spermatogenesis-associated protein 6 [Crassostrea gigas]	--	--	sp|Q8N4H0|SPA6L_HUMAN	Spermatogenesis associated 6-like protein OS=Homo sapiens GN=SPATA6L PE=2 SV=2	K12893	splicing factor, arginine/serine-rich 4/5/6	-	-	-
CL106.Contig1_sinensis	1560	0	0.0000	3	0.4138	gi|405973904|gb|EKC38593.1|	Spermatogenesis-associated protein 6 [Crassostrea gigas]	--	--	sp|Q2KJG1|SPAT6_BOVIN	Spermatogenesis-associated protein 6 OS=Bos taurus GN=SPATA6 PE=2 SV=2	K12893	splicing factor, arginine/serine-rich 4/5/6	-	-	-
CL106.Contig2_sinensis	1552	1	0.1157	5	0.6933	gi|405973904|gb|EKC38593.1|	Spermatogenesis-associated protein 6 [Crassostrea gigas]	--	--	sp|Q8N4H0|SPA6L_HUMAN	Spermatogenesis associated 6-like protein OS=Homo sapiens GN=SPATA6L PE=2 SV=2	K12893	splicing factor, arginine/serine-rich 4/5/6	-	-	-
CL106.Contig3_sinensis	1606	0	0.0000	2	0.2680	gi|405973904|gb|EKC38593.1|	Spermatogenesis-associated protein 6 [Crassostrea gigas]	--	--	sp|Q8N4H0|SPA6L_HUMAN	Spermatogenesis associated 6-like protein OS=Homo sapiens GN=SPATA6L PE=2 SV=2	K12893	splicing factor, arginine/serine-rich 4/5/6	-	-	-
CL106.Contig4_sinensis	1492	1	0.1203	0	0.0000	gi|405973904|gb|EKC38593.1|	Spermatogenesis-associated protein 6 [Crassostrea gigas]	--	--	sp|Q8N4H0|SPA6L_HUMAN	Spermatogenesis associated 6-like protein OS=Homo sapiens GN=SPATA6L PE=2 SV=2	K15176	RNA polymerase-associated protein CTR9	-	-	-
CL106.Contig5_sinensis	1578	2	0.2275	34	4.6365	gi|405973904|gb|EKC38593.1|	Spermatogenesis-associated protein 6 [Crassostrea gigas]	--	--	sp|Q2KJG1|SPAT6_BOVIN	Spermatogenesis-associated protein 6 OS=Bos taurus GN=SPATA6 PE=2 SV=2	K12893	splicing factor, arginine/serine-rich 4/5/6	-	-	-
CL106.Contig6_sinensis	1520	1	0.1181	4	0.5663	gi|405973904|gb|EKC38593.1|	Spermatogenesis-associated protein 6 [Crassostrea gigas]	--	--	sp|Q8N4H0|SPA6L_HUMAN	Spermatogenesis associated 6-like protein OS=Homo sapiens GN=SPATA6L PE=2 SV=2	K15176	RNA polymerase-associated protein CTR9	-	-	-
CL106.Contig7_sinensis	1588	0	0.0000	11	1.4906	gi|405973904|gb|EKC38593.1|	Spermatogenesis-associated protein 6 [Crassostrea gigas]	--	--	sp|Q8N4H0|SPA6L_HUMAN	Spermatogenesis associated 6-like protein OS=Homo sapiens GN=SPATA6L PE=2 SV=2	K12893	splicing factor, arginine/serine-rich 4/5/6	-	-	-
CL106.Contig8_sinensis	1542	1	0.1164	1	0.1396	gi|405973904|gb|EKC38593.1|	Spermatogenesis-associated protein 6 [Crassostrea gigas]	--	--	sp|Q2KJG1|SPAT6_BOVIN	Spermatogenesis-associated protein 6 OS=Bos taurus GN=SPATA6 PE=2 SV=2	K13168	splicing factor, arginine/serine-rich 16	-	-	-
CL106.Contig9_sinensis	1570	0	0.0000	2	0.2741	gi|405973904|gb|EKC38593.1|	Spermatogenesis-associated protein 6 [Crassostrea gigas]	--	--	sp|Q8N4H0|SPA6L_HUMAN	Spermatogenesis associated 6-like protein OS=Homo sapiens GN=SPATA6L PE=2 SV=2	K13165	splicing factor, arginine/serine-rich 12	-	-	-
CL1060.Contig1_sinensis	851	29	6.1174	16	4.0458	gi|390352528|ref|XP_794448.2|	PREDICTED: prefoldin subunit 2-like [Strongylocentrotus purpuratus]	--	--	sp|Q9UHV9|PFD2_HUMAN	Prefoldin subunit 2 OS=Homo sapiens GN=PFDN2 PE=1 SV=1	K09549	prefoldin subunit 2	GO:0051086//chaperone mediated protein folding independent of cofactor	GO:0051082//unfolded protein binding	GO:0016272//prefoldin complex;GO:0005634//nucleus;GO:0005739//mitochondrion
CL1060.Contig2_sinensis	708	23	5.8317	9	2.7354	gi|390352528|ref|XP_794448.2|	PREDICTED: prefoldin subunit 2-like [Strongylocentrotus purpuratus]	--	--	sp|Q9UHV9|PFD2_HUMAN	Prefoldin subunit 2 OS=Homo sapiens GN=PFDN2 PE=1 SV=1	K09549	prefoldin subunit 2	GO:0051086//chaperone mediated protein folding independent of cofactor	GO:0051082//unfolded protein binding	GO:0016272//prefoldin complex;GO:0005634//nucleus;GO:0005739//mitochondrion
CL1061.Contig1_sinensis	759	5	1.1826	4	1.1341	gi|156381011|ref|XP_001632060.1|	predicted protein [Nematostella vectensis] >gi|156219110|gb|EDO39997.1| predicted protein [Nematostella vectensis]	--	--	--	--	--	--	-	-	-
CL1061.Contig2_sinensis	878	12	2.4535	18	4.4116	gi|156381011|ref|XP_001632060.1|	predicted protein [Nematostella vectensis] >gi|156219110|gb|EDO39997.1| predicted protein [Nematostella vectensis]	--	--	--	--	--	--	-	-	-
CL1062.Contig1_sinensis	2068	76	6.5973	60	6.2433	gi|405973771|gb|EKC38463.1|	Putative tyrosinase-like protein tyr-3 [Crassostrea gigas]	--	--	sp|H2A0L0|TYRO1_PINMG	Tyrosinase-like protein 1 OS=Pinctada margaritifera PE=1 SV=1	K00505	tyrosinase [EC:1.14.18.1]	-	-	-
CL1062.Contig2_sinensis	1756	38	3.8847	27	3.3087	gi|405973771|gb|EKC38463.1|	Putative tyrosinase-like protein tyr-3 [Crassostrea gigas]	--	--	sp|H2A0L0|TYRO1_PINMG	Tyrosinase-like protein 1 OS=Pinctada margaritifera PE=1 SV=1	K00505	tyrosinase [EC:1.14.18.1]	-	-	-
CL1063.Contig1_sinensis	2326	6	0.4631	30	2.7754	gi|405955005|gb|EKC22280.1|	hypothetical protein CGI_10002527 [Crassostrea gigas]	--	--	sp|Q8N1W0|YF005_HUMAN	Transmembrane protein FLJ37396 OS=Homo sapiens PE=2 SV=2	--	--	-	-	-
CL1063.Contig2_sinensis	752	0	0.0000	1	0.2862	gi|405955005|gb|EKC22280.1|	hypothetical protein CGI_10002527 [Crassostrea gigas]	--	--	sp|Q5T699|CF183_HUMAN	Putative uncharacterized protein C6orf183 OS=Homo sapiens GN=C6orf183 PE=5 SV=2	--	--	-	-	-
CL1064.Contig1_sinensis	5537	250	8.1053	284	11.0372	gi|156338701|ref|XP_001620013.1|	hypothetical protein NEMVEDRAFT_v1g231507 [Nematostella vectensis] >gi|156204231|gb|EDO27913.1| predicted protein [Nematostella vectensis]	--	--	sp|Q91YJ5|IF2M_MOUSE	Translation initiation factor IF-2, mitochondrial OS=Mus musculus GN=Mtif2 PE=1 SV=2	K02519	translation initiation factor IF-2	GO:0006412//translation	GO:1901363;GO:0097159//organic cyclic compound binding;GO:0003824//catalytic activity	-
CL1064.Contig2_sinensis	2144	32	2.6793	40	4.0147	gi|196019394|ref|XP_002118970.1|	hypothetical protein TRIADDRAFT_62947 [Trichoplax adhaerens] >gi|190577493|gb|EDV18544.1| hypothetical protein TRIADDRAFT_62947 [Trichoplax adhaerens]	--	--	sp|Q95JC9|PRP_PIG	Basic proline-rich protein OS=Sus scrofa PE=1 SV=2	K13911	basic salivary proline-rich protein 1/2	GO:0044699;GO:0016070//RNA metabolic process	GO:1901363;GO:0097159//organic cyclic compound binding;GO:0003824//catalytic activity	-
CL1064.Contig3_sinensis	899	3	0.5991	4	0.9574	gi|196019394|ref|XP_002118970.1|	hypothetical protein TRIADDRAFT_62947 [Trichoplax adhaerens] >gi|190577493|gb|EDV18544.1| hypothetical protein TRIADDRAFT_62947 [Trichoplax adhaerens]	--	--	--	--	--	--	-	-	-
CL1064.Contig4_sinensis	295	2	1.2171	0	0.0000	--	--	--	--	--	--	--	--	-	-	-
CL1064.Contig5_sinensis	330	0	0.0000	5	3.2604	gi|196019394|ref|XP_002118970.1|	hypothetical protein TRIADDRAFT_62947 [Trichoplax adhaerens] >gi|190577493|gb|EDV18544.1| hypothetical protein TRIADDRAFT_62947 [Trichoplax adhaerens]	--	--	--	--	--	--	-	-	-
CL1064.Contig6_sinensis	389	13	5.9992	16	8.8509	gi|196019394|ref|XP_002118970.1|	hypothetical protein TRIADDRAFT_62947 [Trichoplax adhaerens] >gi|190577493|gb|EDV18544.1| hypothetical protein TRIADDRAFT_62947 [Trichoplax adhaerens]	--	--	--	--	--	--	-	-	-
CL1066.Contig1_sinensis	2716	14	0.9253	22	1.7430	gi|443692967|gb|ELT94444.1|	hypothetical protein CAPTEDRAFT_171777 [Capitella teleta]	--	--	sp|Q68FY1|NUP53_RAT	Nucleoporin NUP53 OS=Rattus norvegicus GN=Nup35 PE=1 SV=1	K14313	nuclear pore complex protein Nup53	-	-	GO:0044428//nuclear part;GO:0016020//membrane
CL1066.Contig2_sinensis	3196	38	2.1344	49	3.2992	gi|443692967|gb|ELT94444.1|	hypothetical protein CAPTEDRAFT_171777 [Capitella teleta]	--	--	sp|Q68FY1|NUP53_RAT	Nucleoporin NUP53 OS=Rattus norvegicus GN=Nup35 PE=1 SV=1	K14313	nuclear pore complex protein Nup53	-	-	GO:0044428//nuclear part;GO:0016020//membrane
CL1066.Contig3_sinensis	1614	4	0.4449	2	0.2666	gi|405954850|gb|EKC22175.1|	RING finger protein 38 [Crassostrea gigas]	--	--	sp|Q8BI21|RNF38_MOUSE	RING finger protein 38 OS=Mus musculus GN=Rnf38 PE=2 SV=1	K13201	nucleolysin TIA-1/TIAR	GO:0008584//male gonad development	GO:0005515//protein binding	GO:0036126//sperm flagellum
CL1067.Contig1_sinensis	884	12	2.4369	14	3.4079	--	--	--	--	--	--	--	--	-	-	-
CL1067.Contig2_sinensis	963	21	3.9147	1	0.2235	--	--	--	--	--	--	--	--	-	-	-
CL1068.Contig1_sinensis	762	7	1.6491	7	1.9768	--	--	--	--	--	--	--	--	-	-	-
CL1068.Contig2_sinensis	727	8	1.9754	12	3.5519	--	--	--	--	--	--	--	--	-	-	-
CL1068.Contig3_sinensis	607	11	3.2532	3	1.0635	--	--	--	--	--	--	--	--	-	-	-
CL1069.Contig1_sinensis	286	165	103.5666	83	62.4492	--	--	--	--	--	--	--	--	-	-	-
CL1069.Contig2_sinensis	321	34	19.0141	18	12.0665	--	--	--	--	--	--	--	--	-	-	-
CL107.Contig1_sinensis	2873	2474	154.5844	1328	99.4666	gi|405973481|gb|EKC38193.1|	Catenin beta [Crassostrea gigas]	--	--	--	--	--	--	-	-	-
CL1070.Contig1_sinensis	269	2	1.3347	2	1.5999	--	--	--	--	--	--	--	--	-	-	-
CL1070.Contig2_sinensis	460	6	2.3415	4	1.8712	--	--	--	--	--	--	--	--	-	-	-
CL1070.Contig3_sinensis	413	1	0.4347	1	0.5210	--	--	--	--	--	--	--	--	-	-	-
CL1071.Contig1_sinensis	711	16	4.0397	16	4.8425	--	--	--	--	--	--	--	--	-	-	-
CL1072.Contig1_sinensis	1275	61	8.5886	68	11.4766	gi|443716614|gb|ELU08048.1|	hypothetical protein CAPTEDRAFT_181922 [Capitella teleta]	gi|471360904|ref|XM_004370963.1|	PREDICTED: Trichechus manatus latirostris eukaryotic translation initiation factor 2, subunit 1 alpha, 35kDa (EIF2S1), mRNA	sp|Q6GL89|IF2A_XENTR	Eukaryotic translation initiation factor 2 subunit 1 OS=Xenopus tropicalis GN=eif2s1 PE=2 SV=1	K03237	translation initiation factor 2 subunit 1	GO:0046777//protein autophosphorylation;GO:0043558//regulation of translational initiation in response to stress	GO:0003743//translation initiation factor activity;GO:0043022//ribosome binding;GO:0005515//protein binding	GO:0005850//eukaryotic translation initiation factor 2 complex;GO:0010494//cytoplasmic stress granule;GO:0005851//eukaryotic translation initiation factor 2B complex;GO:0005634//nucleus
CL1072.Contig2_sinensis	1248	85	12.2266	77	13.2767	gi|443716614|gb|ELU08048.1|	hypothetical protein CAPTEDRAFT_181922 [Capitella teleta]	gi|471360904|ref|XM_004370963.1|	PREDICTED: Trichechus manatus latirostris eukaryotic translation initiation factor 2, subunit 1 alpha, 35kDa (EIF2S1), mRNA	sp|Q6GL89|IF2A_XENTR	Eukaryotic translation initiation factor 2 subunit 1 OS=Xenopus tropicalis GN=eif2s1 PE=2 SV=1	K03237	translation initiation factor 2 subunit 1	GO:0046777//protein autophosphorylation;GO:0043558//regulation of translational initiation in response to stress	GO:0003743//translation initiation factor activity;GO:0043022//ribosome binding;GO:0005515//protein binding	GO:0005850//eukaryotic translation initiation factor 2 complex;GO:0010494//cytoplasmic stress granule;GO:0005851//eukaryotic translation initiation factor 2B complex;GO:0005634//nucleus
CL1073.Contig1_sinensis	464	4	1.5475	6	2.7826	--	--	--	--	--	--	--	--	-	-	-
CL1074.Contig1_sinensis	688	11	2.8702	15	4.6916	--	--	--	--	--	--	--	--	-	-	-
CL1075.Contig1_sinensis	1016	53	9.3645	199	42.1477	gi|291243568|ref|XP_002741671.1|	PREDICTED: dynein, light chain, roadblock-type 2-like [Saccoglossus kowalevskii]	gi|291243567|ref|XM_002741625.1|	PREDICTED: Saccoglossus kowalevskii dynein, light chain, roadblock-type 2-like (LOC100370139), mRNA	sp|Q9DAJ5|DLRB2_MOUSE	Dynein light chain roadblock-type 2 OS=Mus musculus GN=Dynlrb2 PE=1 SV=1	K10419	dynein light chain roadblock-type	GO:0006810//transport	GO:0005515//protein binding;GO:0003774//motor activity	GO:0005868//cytoplasmic dynein complex;GO:0005874//microtubule
CL1075.Contig2_sinensis	1093	105	17.2453	72	14.1751	gi|291243568|ref|XP_002741671.1|	PREDICTED: dynein, light chain, roadblock-type 2-like [Saccoglossus kowalevskii]	gi|291390522|ref|XM_002711695.1|	PREDICTED: Oryctolagus cuniculus dynein, light chain, roadblock-type 2-like (LOC100354856), mRNA	sp|Q9DAJ5|DLRB2_MOUSE	Dynein light chain roadblock-type 2 OS=Mus musculus GN=Dynlrb2 PE=1 SV=1	K10419	dynein light chain roadblock-type	GO:0006810//transport	GO:0003774//motor activity	GO:0005868//cytoplasmic dynein complex;GO:0005874//microtubule
CL1076.Contig1_sinensis	384	2	0.9350	2	1.1208	--	--	--	--	--	--	--	--	-	-	-
CL1076.Contig2_sinensis	259	0	0.0000	0	0.0000	--	--	--	--	--	--	--	--	-	-	-
CL1076.Contig3_sinensis	474	28	10.6043	13	5.9017	--	--	--	--	--	--	--	--	-	-	-
CL1077.Contig10_sinensis	4331	1	0.0414	1	0.0497	gi|443690400|gb|ELT92538.1|	hypothetical protein CAPTEDRAFT_219361 [Capitella teleta]	--	--	sp|Q9P2R6|RERE_HUMAN	Arginine-glutamic acid dipeptide repeats protein OS=Homo sapiens GN=RERE PE=1 SV=2	K05628	arginine-glutamic acid dipeptide (RE) repeats	GO:0009987//cellular process	GO:0005488//binding	GO:0005634//nucleus
CL1077.Contig11_sinensis	3838	1	0.0468	0	0.0000	gi|443690400|gb|ELT92538.1|	hypothetical protein CAPTEDRAFT_219361 [Capitella teleta]	--	--	sp|Q9P2R6|RERE_HUMAN	Arginine-glutamic acid dipeptide repeats protein OS=Homo sapiens GN=RERE PE=1 SV=2	K05628	arginine-glutamic acid dipeptide (RE) repeats	GO:0009987//cellular process	GO:0005488//binding	GO:0005634//nucleus
CL1077.Contig12_sinensis	4475	2	0.0802	6	0.2885	gi|443690400|gb|ELT92538.1|	hypothetical protein CAPTEDRAFT_219361 [Capitella teleta]	--	--	sp|Q9P2R6|RERE_HUMAN	Arginine-glutamic acid dipeptide repeats protein OS=Homo sapiens GN=RERE PE=1 SV=2	K05628	arginine-glutamic acid dipeptide (RE) repeats	GO:0009987//cellular process	GO:0005488//binding	GO:0005634//nucleus
CL1077.Contig1_sinensis	3364	3	0.1601	3	0.1919	gi|443690400|gb|ELT92538.1|	hypothetical protein CAPTEDRAFT_219361 [Capitella teleta]	--	--	sp|Q9P2R6|RERE_HUMAN	Arginine-glutamic acid dipeptide repeats protein OS=Homo sapiens GN=RERE PE=1 SV=2	K05628	arginine-glutamic acid dipeptide (RE) repeats	-	GO:0005488//binding	GO:0043231//intracellular membrane-bounded organelle
CL1077.Contig2_sinensis	3185	4	0.2255	1	0.0676	gi|443690400|gb|ELT92538.1|	hypothetical protein CAPTEDRAFT_219361 [Capitella teleta]	--	--	sp|Q9P2R6|RERE_HUMAN	Arginine-glutamic acid dipeptide repeats protein OS=Homo sapiens GN=RERE PE=1 SV=2	K05628	arginine-glutamic acid dipeptide (RE) repeats	-	-	-
CL1077.Contig3_sinensis	3329	0	0.0000	1	0.0646	gi|443690400|gb|ELT92538.1|	hypothetical protein CAPTEDRAFT_219361 [Capitella teleta]	--	--	sp|Q9P2R6|RERE_HUMAN	Arginine-glutamic acid dipeptide repeats protein OS=Homo sapiens GN=RERE PE=1 SV=2	K05628	arginine-glutamic acid dipeptide (RE) repeats	-	GO:0005488//binding	GO:0043231//intracellular membrane-bounded organelle
CL1077.Contig4_sinensis	4693	10	0.3825	5	0.2293	gi|443690400|gb|ELT92538.1|	hypothetical protein CAPTEDRAFT_219361 [Capitella teleta]	--	--	sp|Q9P2R6|RERE_HUMAN	Arginine-glutamic acid dipeptide repeats protein OS=Homo sapiens GN=RERE PE=1 SV=2	K05628	arginine-glutamic acid dipeptide (RE) repeats	GO:0009987//cellular process	GO:0005488//binding	GO:0005634//nucleus
CL1077.Contig5_sinensis	4549	3	0.1184	4	0.1892	gi|443690400|gb|ELT92538.1|	hypothetical protein CAPTEDRAFT_219361 [Capitella teleta]	--	--	sp|Q9P2R6|RERE_HUMAN	Arginine-glutamic acid dipeptide repeats protein OS=Homo sapiens GN=RERE PE=1 SV=2	K05628	arginine-glutamic acid dipeptide (RE) repeats	GO:0009987//cellular process	GO:0005488//binding	GO:0005634//nucleus
CL1077.Contig6_sinensis	4056	20	0.8852	9	0.4775	gi|443690400|gb|ELT92538.1|	hypothetical protein CAPTEDRAFT_219361 [Capitella teleta]	--	--	sp|Q9P2R6|RERE_HUMAN	Arginine-glutamic acid dipeptide repeats protein OS=Homo sapiens GN=RERE PE=1 SV=2	K05628	arginine-glutamic acid dipeptide (RE) repeats	GO:0009987//cellular process	GO:0005488//binding	GO:0005634//nucleus
CL1077.Contig7_sinensis	4707	19	0.7246	14	0.6400	gi|443690400|gb|ELT92538.1|	hypothetical protein CAPTEDRAFT_219361 [Capitella teleta]	--	--	sp|Q9P2R6|RERE_HUMAN	Arginine-glutamic acid dipeptide repeats protein OS=Homo sapiens GN=RERE PE=1 SV=2	K05628	arginine-glutamic acid dipeptide (RE) repeats	GO:0009987//cellular process	GO:0005488//binding	GO:0005634//nucleus
CL1077.Contig8_sinensis	4070	2	0.0882	0	0.0000	gi|443690400|gb|ELT92538.1|	hypothetical protein CAPTEDRAFT_219361 [Capitella teleta]	--	--	sp|Q9P2R6|RERE_HUMAN	Arginine-glutamic acid dipeptide repeats protein OS=Homo sapiens GN=RERE PE=1 SV=2	K05628	arginine-glutamic acid dipeptide (RE) repeats	GO:0009987//cellular process	GO:0005488//binding	GO:0005634//nucleus
CL1077.Contig9_sinensis	4563	6	0.2360	5	0.2358	gi|443690400|gb|ELT92538.1|	hypothetical protein CAPTEDRAFT_219361 [Capitella teleta]	--	--	sp|Q9P2R6|RERE_HUMAN	Arginine-glutamic acid dipeptide repeats protein OS=Homo sapiens GN=RERE PE=1 SV=2	K05628	arginine-glutamic acid dipeptide (RE) repeats	GO:0009987//cellular process	GO:0005488//binding	GO:0005634//nucleus
CL1078.Contig1_sinensis	3028	26	1.5414	7	0.4975	gi|405973826|gb|EKC38517.1|	Serine/threonine-protein phosphatase 6 regulatory ankyrin repeat subunit A [Crassostrea gigas]	gi|301606435|ref|XM_002932728.1|	PREDICTED: Xenopus (Silurana) tropicalis ankyrin repeat domain 28 (ankrd28), mRNA	sp|O15084|ANR28_HUMAN	Serine/threonine-protein phosphatase 6 regulatory ankyrin repeat subunit A OS=Homo sapiens GN=ANKRD28 PE=1 SV=5	K15502	serine/threonine-protein phosphatase 6 regulatory ankyrin repeat subunit A	-	GO:0005515//protein binding	-
CL1078.Contig2_sinensis	3100	46	2.6638	24	1.6660	gi|405973826|gb|EKC38517.1|	Serine/threonine-protein phosphatase 6 regulatory ankyrin repeat subunit A [Crassostrea gigas]	gi|301606435|ref|XM_002932728.1|	PREDICTED: Xenopus (Silurana) tropicalis ankyrin repeat domain 28 (ankrd28), mRNA	sp|O15084|ANR28_HUMAN	Serine/threonine-protein phosphatase 6 regulatory ankyrin repeat subunit A OS=Homo sapiens GN=ANKRD28 PE=1 SV=5	K15502	serine/threonine-protein phosphatase 6 regulatory ankyrin repeat subunit A	-	GO:0005515//protein binding	-
CL1078.Contig3_sinensis	3445	22	1.1464	22	1.3742	gi|405973826|gb|EKC38517.1|	Serine/threonine-protein phosphatase 6 regulatory ankyrin repeat subunit A [Crassostrea gigas]	gi|301606435|ref|XM_002932728.1|	PREDICTED: Xenopus (Silurana) tropicalis ankyrin repeat domain 28 (ankrd28), mRNA	sp|O15084|ANR28_HUMAN	Serine/threonine-protein phosphatase 6 regulatory ankyrin repeat subunit A OS=Homo sapiens GN=ANKRD28 PE=1 SV=5	K15502	serine/threonine-protein phosphatase 6 regulatory ankyrin repeat subunit A	-	GO:0005515//protein binding	-
CL1078.Contig4_sinensis	3517	31	1.5823	15	0.9178	gi|405973826|gb|EKC38517.1|	Serine/threonine-protein phosphatase 6 regulatory ankyrin repeat subunit A [Crassostrea gigas]	gi|301606435|ref|XM_002932728.1|	PREDICTED: Xenopus (Silurana) tropicalis ankyrin repeat domain 28 (ankrd28), mRNA	sp|O15084|ANR28_HUMAN	Serine/threonine-protein phosphatase 6 regulatory ankyrin repeat subunit A OS=Homo sapiens GN=ANKRD28 PE=1 SV=5	K15502	serine/threonine-protein phosphatase 6 regulatory ankyrin repeat subunit A	-	GO:0005515//protein binding	-
CL1078.Contig5_sinensis	911	9	1.7735	1	0.2362	--	--	--	--	--	--	--	--	-	-	-
CL1078.Contig6_sinensis	662	2	0.5423	4	1.3002	gi|405973826|gb|EKC38517.1|	Serine/threonine-protein phosphatase 6 regulatory ankyrin repeat subunit A [Crassostrea gigas]	--	--	sp|Q505D1|ANR28_MOUSE	Serine/threonine-protein phosphatase 6 regulatory ankyrin repeat subunit A OS=Mus musculus GN=Ankrd28 PE=1 SV=1	--	--	-	-	-
CL1079.Contig1_sinensis	3139	56	3.2026	47	3.2220	gi|405957304|gb|EKC23526.1|	Ubiquitin carboxyl-terminal hydrolase 16 [Crassostrea gigas]	gi|449497840|ref|XM_002196890.2|	PREDICTED: Taeniopygia guttata ubiquitin specific peptidase 45 (USP45), mRNA	sp|Q6PAW2|UBP16_XENLA	Ubiquitin carboxyl-terminal hydrolase 16 OS=Xenopus laevis GN=usp16 PE=2 SV=1	K11844	ubiquitin carboxyl-terminal hydrolase 16/45 [EC:3.1.2.15]	-	-	-
CL1079.Contig2_sinensis	3196	45	2.5276	65	4.3764	gi|405957304|gb|EKC23526.1|	Ubiquitin carboxyl-terminal hydrolase 16 [Crassostrea gigas]	gi|449497840|ref|XM_002196890.2|	PREDICTED: Taeniopygia guttata ubiquitin specific peptidase 45 (USP45), mRNA	sp|Q70EL2|UBP45_HUMAN	Ubiquitin carboxyl-terminal hydrolase 45 OS=Homo sapiens GN=USP45 PE=1 SV=3	K11844	ubiquitin carboxyl-terminal hydrolase 16/45 [EC:3.1.2.15]	-	GO:0016787//hydrolase activity	-
CL108.Contig10_sinensis	2481	0	0.0000	1	0.0867	gi|405976077|gb|EKC40598.1|	Acyl-CoA synthetase family member 2, mitochondrial [Crassostrea gigas]	--	--	sp|Q0P4F7|ACSF2_DANRE	Acyl-CoA synthetase family member 2, mitochondrial OS=Danio rerio GN=acsf2 PE=2 SV=1	K00666	fatty-acyl-CoA synthase [EC:6.2.1.-]	GO:0045197//establishment or maintenance of epithelial cell apical/basal polarity;GO:0006915//apoptotic process;GO:0040007//growth;GO:0000003//reproduction;GO:0019915//lipid storage;GO:0002119//nematode larval development;GO:0008152//metabolic process;GO:0009792//embryo development ending in birth or egg hatching	GO:0003824//catalytic activity	-
CL108.Contig1_sinensis	2606	4	0.2755	3	0.2477	gi|405976077|gb|EKC40598.1|	Acyl-CoA synthetase family member 2, mitochondrial [Crassostrea gigas]	--	--	sp|Q0P4F7|ACSF2_DANRE	Acyl-CoA synthetase family member 2, mitochondrial OS=Danio rerio GN=acsf2 PE=2 SV=1	K00666	fatty-acyl-CoA synthase [EC:6.2.1.-]	GO:0045197//establishment or maintenance of epithelial cell apical/basal polarity;GO:0006915//apoptotic process;GO:0040007//growth;GO:0000003//reproduction;GO:0019915//lipid storage;GO:0002119//nematode larval development;GO:0008152//metabolic process;GO:0009792//embryo development ending in birth or egg hatching	-	-
CL108.Contig2_sinensis	2163	3	0.2490	1	0.0995	gi|405976077|gb|EKC40598.1|	Acyl-CoA synthetase family member 2, mitochondrial [Crassostrea gigas]	--	--	sp|Q0P4F7|ACSF2_DANRE	Acyl-CoA synthetase family member 2, mitochondrial OS=Danio rerio GN=acsf2 PE=2 SV=1	K00666	fatty-acyl-CoA synthase [EC:6.2.1.-]	GO:0045197//establishment or maintenance of epithelial cell apical/basal polarity;GO:0006915//apoptotic process;GO:0040007//growth;GO:0000003//reproduction;GO:0019915//lipid storage;GO:0002119//nematode larval development;GO:0008152//metabolic process;GO:0009792//embryo development ending in birth or egg hatching	GO:0003824//catalytic activity	-
CL108.Contig3_sinensis	2288	1	0.0785	0	0.0000	gi|405976077|gb|EKC40598.1|	Acyl-CoA synthetase family member 2, mitochondrial [Crassostrea gigas]	--	--	sp|Q0P4F7|ACSF2_DANRE	Acyl-CoA synthetase family member 2, mitochondrial OS=Danio rerio GN=acsf2 PE=2 SV=1	K00666	fatty-acyl-CoA synthase [EC:6.2.1.-]	GO:0045197//establishment or maintenance of epithelial cell apical/basal polarity;GO:0006915//apoptotic process;GO:0040007//growth;GO:0000003//reproduction;GO:0019915//lipid storage;GO:0002119//nematode larval development;GO:0008152//metabolic process;GO:0009792//embryo development ending in birth or egg hatching	-	-
CL108.Contig4_sinensis	2238	6	0.4813	3	0.2885	gi|405976077|gb|EKC40598.1|	Acyl-CoA synthetase family member 2, mitochondrial [Crassostrea gigas]	--	--	sp|Q0P4F7|ACSF2_DANRE	Acyl-CoA synthetase family member 2, mitochondrial OS=Danio rerio GN=acsf2 PE=2 SV=1	K00666	fatty-acyl-CoA synthase [EC:6.2.1.-]	GO:0045197//establishment or maintenance of epithelial cell apical/basal polarity;GO:0006915//apoptotic process;GO:0040007//growth;GO:0000003//reproduction;GO:0019915//lipid storage;GO:0002119//nematode larval development;GO:0008152//metabolic process;GO:0009792//embryo development ending in birth or egg hatching	-	-
CL108.Contig5_sinensis	2213	5	0.4056	5	0.4862	gi|405976077|gb|EKC40598.1|	Acyl-CoA synthetase family member 2, mitochondrial [Crassostrea gigas]	--	--	sp|Q0P4F7|ACSF2_DANRE	Acyl-CoA synthetase family member 2, mitochondrial OS=Danio rerio GN=acsf2 PE=2 SV=1	K00666	fatty-acyl-CoA synthase [EC:6.2.1.-]	GO:0006629//lipid metabolic process;GO:0045197//establishment or maintenance of epithelial cell apical/basal polarity;GO:0006915//apoptotic process;GO:0040007//growth;GO:0000003//reproduction;GO:0019915//lipid storage;GO:0002119//nematode larval development;GO:0009792//embryo development ending in birth or egg hatching	GO:0000166//nucleotide binding;GO:0003824//catalytic activity	-
CL108.Contig6_sinensis	1302	1	0.1379	1	0.1653	gi|405976077|gb|EKC40598.1|	Acyl-CoA synthetase family member 2, mitochondrial [Crassostrea gigas]	--	--	sp|Q0P4F7|ACSF2_DANRE	Acyl-CoA synthetase family member 2, mitochondrial OS=Danio rerio GN=acsf2 PE=2 SV=1	K00666	fatty-acyl-CoA synthase [EC:6.2.1.-]	GO:0008152//metabolic process	GO:0003824//catalytic activity	-
CL108.Contig7_sinensis	2556	3	0.2107	0	0.0000	gi|405976077|gb|EKC40598.1|	Acyl-CoA synthetase family member 2, mitochondrial [Crassostrea gigas]	--	--	sp|Q0P4F7|ACSF2_DANRE	Acyl-CoA synthetase family member 2, mitochondrial OS=Danio rerio GN=acsf2 PE=2 SV=1	K00666	fatty-acyl-CoA synthase [EC:6.2.1.-]	GO:0045197//establishment or maintenance of epithelial cell apical/basal polarity;GO:0006915//apoptotic process;GO:0040007//growth;GO:0000003//reproduction;GO:0019915//lipid storage;GO:0002119//nematode larval development;GO:0008152//metabolic process;GO:0009792//embryo development ending in birth or egg hatching	-	-
CL108.Contig8_sinensis	2531	0	0.0000	0	0.0000	gi|405976077|gb|EKC40598.1|	Acyl-CoA synthetase family member 2, mitochondrial [Crassostrea gigas]	--	--	sp|Q0P4F7|ACSF2_DANRE	Acyl-CoA synthetase family member 2, mitochondrial OS=Danio rerio GN=acsf2 PE=2 SV=1	K00666	fatty-acyl-CoA synthase [EC:6.2.1.-]	GO:0006629//lipid metabolic process;GO:0045197//establishment or maintenance of epithelial cell apical/basal polarity;GO:0006915//apoptotic process;GO:0040007//growth;GO:0000003//reproduction;GO:0019915//lipid storage;GO:0002119//nematode larval development;GO:0009792//embryo development ending in birth or egg hatching	GO:0000166//nucleotide binding;GO:0003824//catalytic activity	-
CL108.Contig9_sinensis	1227	0	0.0000	0	0.0000	gi|405976077|gb|EKC40598.1|	Acyl-CoA synthetase family member 2, mitochondrial [Crassostrea gigas]	--	--	sp|Q0P4F7|ACSF2_DANRE	Acyl-CoA synthetase family member 2, mitochondrial OS=Danio rerio GN=acsf2 PE=2 SV=1	K00666	fatty-acyl-CoA synthase [EC:6.2.1.-]	GO:0006629//lipid metabolic process	GO:0003824//catalytic activity;GO:0000166//nucleotide binding	-
CL1080.Contig1_sinensis	603	10	2.9770	15	5.3529	gi|294919248|ref|XP_002778518.1|	isoleucyl tRNA synthetase, putative [Perkinsus marinus ATCC 50983] >gi|239886997|gb|EER10313.1| isoleucyl tRNA synthetase, putative [Perkinsus marinus ATCC 50983]	--	--	sp|Q54YD4|SYIC_DICDI	Probable isoleucine--tRNA ligase, cytoplasmic OS=Dictyostelium discoideum GN=ileS PE=3 SV=1	K01870	isoleucyl-tRNA synthetase [EC:6.1.1.5]	GO:0006412//translation	GO:0003824//catalytic activity	-
CL1082.Contig1_sinensis	530	5	1.6935	6	2.4361	gi|470440973|ref|XP_004339361.1|	IgA-specific serine endopeptidase [Acanthamoeba castellanii str. Neff] >gi|440796239|gb|ELR17348.1| IgA-specific serine endopeptidase [Acanthamoeba castellanii str. Neff]	--	--	--	--	--	--	-	-	-
CL1082.Contig2_sinensis	377	1	0.4762	0	0.0000	--	--	--	--	--	--	--	--	-	-	-
CL1083.Contig1_sinensis	838	6	1.2853	5	1.2839	--	--	--	--	--	--	--	--	-	-	-
CL1083.Contig2_sinensis	548	1	0.3276	1	0.3927	--	--	--	--	--	--	--	--	-	-	-
CL1084.Contig1_sinensis	1725	70	7.2847	45	5.6136	--	--	--	--	--	--	--	--	-	-	-
CL1084.Contig2_sinensis	1853	91	8.8159	65	7.5484	--	--	--	--	--	--	--	--	-	-	-
CL1085.Contig1_sinensis	442	5	2.0307	2	0.9737	--	--	--	--	--	--	--	--	-	-	-
CL1085.Contig2_sinensis	461	25	9.7351	11	5.1346	--	--	--	--	--	--	--	--	-	-	-
CL1086.Contig1_sinensis	1173	2	0.3061	10	1.8345	gi|405961375|gb|EKC27186.1|	Ankyrin repeat and SOCS box protein 16 [Crassostrea gigas]	--	--	sp|Q9BZF9|UACA_HUMAN	Uveal autoantigen with coiled-coil domains and ankyrin repeats OS=Homo sapiens GN=UACA PE=1 SV=2	K14429	solute carrier family 12 (potassium/chloride transporters), member 9	-	-	-
CL1086.Contig2_sinensis	1096	4	0.6552	6	1.1780	gi|405961375|gb|EKC27186.1|	Ankyrin repeat and SOCS box protein 16 [Crassostrea gigas]	--	--	sp|Q9BZF9|UACA_HUMAN	Uveal autoantigen with coiled-coil domains and ankyrin repeats OS=Homo sapiens GN=UACA PE=1 SV=2	K14429	solute carrier family 12 (potassium/chloride transporters), member 9	-	-	-
CL1086.Contig3_sinensis	827	1	0.2171	3	0.7806	gi|405961375|gb|EKC27186.1|	Ankyrin repeat and SOCS box protein 16 [Crassostrea gigas]	--	--	sp|Q9BZF9|UACA_HUMAN	Uveal autoantigen with coiled-coil domains and ankyrin repeats OS=Homo sapiens GN=UACA PE=1 SV=2	K06694	26S proteasome non-ATPase regulatory subunit 10	-	-	-
CL1087.Contig1_sinensis	519	10	3.4589	4	1.6585	--	--	--	--	--	--	--	--	-	-	-
CL1088.Contig1_sinensis	1406	8	1.0214	1	0.1530	gi|380016040|ref|XP_003692001.1|	PREDICTED: uncharacterized protein LOC100870900 [Apis florea]	gi|291226461|ref|XM_002733166.1|	PREDICTED: Saccoglossus kowalevskii single stranded DNA binding protein 4-like (LOC100374264), mRNA	sp|Q9R050|SSBP3_RAT	Single-stranded DNA-binding protein 3 OS=Rattus norvegicus GN=Ssbp3 PE=2 SV=1	K06237	collagen, type IV, alpha	-	-	-
CL1088.Contig2_sinensis	1411	10	1.2723	4	0.6100	gi|91082757|ref|XP_973397.1|	PREDICTED: similar to conserved hypothetical protein [Tribolium castaneum]	gi|291226461|ref|XM_002733166.1|	PREDICTED: Saccoglossus kowalevskii single stranded DNA binding protein 4-like (LOC100374264), mRNA	sp|Q9R050|SSBP3_RAT	Single-stranded DNA-binding protein 3 OS=Rattus norvegicus GN=Ssbp3 PE=2 SV=1	K06237	collagen, type IV, alpha	GO:0035220//wing disc development;GO:0006355//regulation of transcription, DNA-dependent;GO:0048812//neuron projection morphogenesis	GO:0003677//DNA binding	GO:0005634//nucleus
CL1088.Contig3_sinensis	1369	17	2.2292	3	0.4716	gi|91082757|ref|XP_973397.1|	PREDICTED: similar to conserved hypothetical protein [Tribolium castaneum]	gi|291226461|ref|XM_002733166.1|	PREDICTED: Saccoglossus kowalevskii single stranded DNA binding protein 4-like (LOC100374264), mRNA	sp|Q9R050|SSBP3_RAT	Single-stranded DNA-binding protein 3 OS=Rattus norvegicus GN=Ssbp3 PE=2 SV=1	K06237	collagen, type IV, alpha	GO:0035220//wing disc development;GO:0006355//regulation of transcription, DNA-dependent;GO:0048812//neuron projection morphogenesis	-	GO:0005634//nucleus
CL1088.Contig4_sinensis	1364	7	0.9213	1	0.1578	gi|380016040|ref|XP_003692001.1|	PREDICTED: uncharacterized protein LOC100870900 [Apis florea]	gi|291226461|ref|XM_002733166.1|	PREDICTED: Saccoglossus kowalevskii single stranded DNA binding protein 4-like (LOC100374264), mRNA	sp|Q9R050|SSBP3_RAT	Single-stranded DNA-binding protein 3 OS=Rattus norvegicus GN=Ssbp3 PE=2 SV=1	K06237	collagen, type IV, alpha	-	-	-
CL1089.Contig1_sinensis	315	3	1.7097	5	3.4157	--	--	--	--	--	--	--	--	-	-	-
CL109.Contig10_sinensis	405	10	4.4325	7	3.7193	--	--	--	--	--	--	--	--	-	-	-
CL109.Contig11_sinensis	260	11	7.5949	9	7.4488	--	--	--	--	--	--	--	--	-	-	-
CL109.Contig12_sinensis	386	24	11.1616	15	8.3622	gi|459184820|ref|XP_002122671.2|	PREDICTED: lipoxygenase homology domain-containing protein 1-like [Ciona intestinalis]	--	--	--	--	--	--	-	-	-
CL109.Contig1_sinensis	1180	23	3.4990	28	5.1061	gi|386867988|dbj|BAM15263.1|	complement component 2/factor B variant 2 [Tachypleus tridentatus]	--	--	sp|P14272|KLKB1_RAT	Plasma kallikrein OS=Rattus norvegicus GN=Klkb1 PE=1 SV=1	K09637	transmembrane protease, serine 6 [EC:3.4.21.-]	-	GO:0003824//catalytic activity	-
CL109.Contig2_sinensis	472	2	0.7607	1	0.4559	gi|47214440|emb|CAF95775.1|	unnamed protein product [Tetraodon nigroviridis]	--	--	sp|P00734|THRB_HUMAN	Prothrombin OS=Homo sapiens GN=F2 PE=1 SV=2	K01313	coagulation factor II (thrombin) [EC:3.4.21.5]	GO:0001934//positive regulation of protein phosphorylation;GO:0030307//positive regulation of cell growth;GO:0030168//platelet activation;GO:0008360//regulation of cell shape;GO:0014068//positive regulation of phosphatidylinositol 3-kinase cascade;GO:0048712//negative regulation of astrocyte differentiation;GO:0051281//positive regulation of release of sequestered calcium ion into cytosol;GO:1900…	GO:0070053//thrombospondin receptor activity;GO:0005102//receptor binding;GO:0004252//serine-type endopeptidase activity;GO:0005509//calcium ion binding	GO:0005615//extracellular space
CL109.Contig3_sinensis	264	18	12.2397	3	2.4453	--	--	--	--	--	--	--	--	-	-	-
CL109.Contig4_sinensis	5597	2063	66.1676	3326	127.8739	gi|260823784|ref|XP_002606848.1|	hypothetical protein BRAFLDRAFT_103544 [Branchiostoma floridae] >gi|229292193|gb|EEN62858.1| hypothetical protein BRAFLDRAFT_103544 [Branchiostoma floridae]	--	--	sp|Q4LDE5|SVEP1_HUMAN	Sushi, von Willebrand factor type A, EGF and pentraxin domain-containing protein 1 OS=Homo sapiens GN=SVEP1 PE=1 SV=3	K04004	complement factor H	-	-	-
CL109.Contig5_sinensis	318	5	2.8226	22	14.8871	--	--	--	--	--	--	--	--	-	-	-
CL109.Contig6_sinensis	1335	47	6.3200	121	19.5038	gi|195996277|ref|XP_002108007.1|	hypothetical protein TRIADDRAFT_52050 [Trichoplax adhaerens] >gi|190588783|gb|EDV28805.1| hypothetical protein TRIADDRAFT_52050 [Trichoplax adhaerens]	--	--	sp|C8YR32|LOXH1_MOUSE	Lipoxygenase homology domain-containing protein 1 OS=Mus musculus GN=Loxhd1 PE=2 SV=1	--	--	-	-	-
CL109.Contig7_sinensis	357	0	0.0000	11	6.6304	gi|391336501|ref|XP_003742618.1|	PREDICTED: sushi, von Willebrand factor type A, EGF and pentraxin domain-containing protein 1-like [Metaseiulus occidentalis]	--	--	--	--	--	--	-	-	-
CL109.Contig8_sinensis	483	5	1.8583	3	1.3366	gi|260831950|ref|XP_002610921.1|	hypothetical protein BRAFLDRAFT_91518 [Branchiostoma floridae] >gi|229296290|gb|EEN66931.1| hypothetical protein BRAFLDRAFT_91518 [Branchiostoma floridae]	--	--	sp|Q02985|FHR3_HUMAN	Complement factor H-related protein 3 OS=Homo sapiens GN=CFHR3 PE=1 SV=2	K03992	mannan-binding lectin serine protease 1 [EC:3.4.21.-]	-	GO:0003824//catalytic activity	-
CL109.Contig9_sinensis	438	4	1.6394	8	3.9303	gi|326674310|ref|XP_001345360.3|	PREDICTED: von Willebrand factor D and EGF domain-containing protein-like [Danio rerio]	--	--	sp|P0C6B8|SVEP1_RAT	Sushi, von Willebrand factor type A, EGF and pentraxin domain-containing protein 1 OS=Rattus norvegicus GN=Svep1 PE=1 SV=1	K01691	WNT inhibitory factor 1	-	-	-
CL1090.Contig1_sinensis	1924	64	5.9714	72	8.0527	gi|405971233|gb|EKC36080.1|	hypothetical protein CGI_10007247 [Crassostrea gigas]	--	--	--	--	--	--	-	-	-
CL1090.Contig2_sinensis	430	4	1.6699	3	1.5013	--	--	--	--	--	--	--	--	-	-	-
CL1090.Contig3_sinensis	441	3	1.2212	4	1.9518	gi|405971233|gb|EKC36080.1|	hypothetical protein CGI_10007247 [Crassostrea gigas]	--	--	--	--	--	--	-	-	-
CL1091.Contig1_sinensis	324	1	0.5541	1	0.6642	gi|378408551|gb|AFB83398.1|	sigma class glutathione S-transferase [Ruditapes philippinarum]	--	--	sp|O16116|GST3_CAEEL	Glutathione S-transferase 3 OS=Caenorhabditis elegans GN=gst-3 PE=2 SV=1	K01830	prostaglandin-H2 D-isomerase [EC:5.3.99.2]	-	-	-
CL1091.Contig2_sinensis	699	14	3.5954	19	5.8491	gi|297515935|gb|ADI44317.1|	sigma glutathione S-transferase [Ruditapes philippinarum]	--	--	sp|P30114|GST28_SCHHA	Glutathione S-transferase class-mu 28 kDa isozyme OS=Schistosoma haematobium PE=1 SV=1	K01830	prostaglandin-H2 D-isomerase [EC:5.3.99.2]	-	-	-
CL1092.Contig1_sinensis	256	0	0.0000	2	1.6811	--	--	--	--	--	--	--	--	-	-	-
CL1092.Contig2_sinensis	271	1	0.6624	6	4.7643	--	--	--	--	--	--	--	--	-	-	-
CL1093.Contig1_sinensis	4086	4293	188.6097	2408	126.8157	gi|410900085|ref|XP_003963527.1|	PREDICTED: complement receptor type 1-like [Takifugu rubripes]	--	--	sp|P08603|CFAH_HUMAN	Complement factor H OS=Homo sapiens GN=CFH PE=1 SV=4	K04012	complement receptor type 2	-	-	-
CL1093.Contig2_sinensis	266	40	26.9948	25	20.2243	--	--	--	--	--	--	--	--	-	-	-
CL1094.Contig1_sinensis	6089	337	9.9354	183	6.4673	gi|405959319|gb|EKC25371.1|	Kyphoscoliosis peptidase [Crassostrea gigas]	--	--	sp|Q8C8H8|KY_MOUSE	Kyphoscoliosis peptidase OS=Mus musculus GN=Ky PE=1 SV=1	K14786	protein KRI1	-	-	-
CL1094.Contig2_sinensis	6920	1294	33.5683	514	15.9835	gi|443714829|gb|ELU07066.1|	hypothetical protein CAPTEDRAFT_164235 [Capitella teleta]	--	--	sp|Q8C8H8|KY_MOUSE	Kyphoscoliosis peptidase OS=Mus musculus GN=Ky PE=1 SV=1	K14786	protein KRI1	-	-	-
CL1094.Contig3_sinensis	6068	258	7.6327	156	5.5322	gi|405959319|gb|EKC25371.1|	Kyphoscoliosis peptidase [Crassostrea gigas]	--	--	sp|Q8C8H8|KY_MOUSE	Kyphoscoliosis peptidase OS=Mus musculus GN=Ky PE=1 SV=1	K14786	protein KRI1	-	-	-
CL1095.Contig1_sinensis	755	8	1.9021	7	1.9951	--	--	--	--	--	--	--	--	-	-	-
CL1095.Contig2_sinensis	998	15	2.6981	17	3.6655	--	--	--	--	--	--	--	--	-	-	-
CL1096.Contig1_sinensis	1359	16	2.1135	6	0.9501	--	--	--	--	--	--	--	--	-	-	-
CL1096.Contig2_sinensis	1376	30	3.9139	18	2.8149	--	--	--	--	--	--	--	--	-	-	-
CL1097.Contig1_sinensis	732	60	14.7144	41	12.0528	--	--	--	--	--	--	--	--	-	-	-
CL1097.Contig2_sinensis	629	58	16.5531	23	7.8685	--	--	--	--	--	--	--	--	-	-	-
CL1098.Contig1_sinensis	549	4	1.3079	2	0.7839	--	--	--	--	--	--	--	--	-	-	-
CL1098.Contig2_sinensis	1665	17	1.8329	23	2.9725	--	--	--	--	--	--	--	--	-	-	-
CL1098.Contig3_sinensis	623	7	2.0170	4	1.3816	--	--	--	--	--	--	--	--	-	-	-
CL1099.Contig1_sinensis	1216	54	7.9719	29	5.1319	--	--	--	--	--	--	--	--	-	-	-
CL1099.Contig2_sinensis	1349	15	1.9961	24	3.8284	--	--	--	--	--	--	--	--	-	-	-
CL11.Contig1_sinensis	268	1	0.6698	0	0.0000	gi|326934541|ref|XP_003213347.1|	PREDICTED: gamma-interferon-inducible lysosomal thiol reductase-like [Meleagris gallopavo]	--	--	sp|A6QPN6|GILT_BOVIN	Gamma-interferon-inducible lysosomal thiol reductase OS=Bos taurus GN=IFI30 PE=2 SV=1	K08059	interferon, gamma-inducible protein 30	-	-	-
CL11.Contig2_sinensis	979	25	4.5842	38	8.3525	gi|405958119|gb|EKC24277.1|	Gamma-interferon-inducible lysosomal thiol reductase [Crassostrea gigas]	--	--	sp|P13284|GILT_HUMAN	Gamma-interferon-inducible lysosomal thiol reductase OS=Homo sapiens GN=IFI30 PE=1 SV=3	K08059	interferon, gamma-inducible protein 30	-	-	-
CL110.Contig1_sinensis	416	1	0.4315	4	2.0691	--	--	--	--	--	--	--	--	-	-	-
CL110.Contig2_sinensis	468	3	1.1507	6	2.7588	--	--	--	--	--	--	--	--	-	-	-
CL110.Contig3_sinensis	327	1	0.5490	2	1.3161	--	--	--	--	--	--	--	--	-	-	-
CL110.Contig4_sinensis	305	2	1.1771	1	0.7055	--	--	--	--	--	--	--	--	-	-	-
CL1100.Contig1_sinensis	4285	28	1.1730	24	1.2052	gi|405963516|gb|EKC29081.1|	Ras-responsive element-binding protein 1, partial [Crassostrea gigas]	--	--	sp|O57415|RREB1_CHICK	Ras-responsive element-binding protein 1 OS=Gallus gallus GN=RREB1 PE=2 SV=2	K09228	KRAB domain-containing zinc finger protein	-	-	-
CL1100.Contig2_sinensis	5922	87	2.6373	93	3.3793	gi|405963516|gb|EKC29081.1|	Ras-responsive element-binding protein 1, partial [Crassostrea gigas]	--	--	sp|O57415|RREB1_CHICK	Ras-responsive element-binding protein 1 OS=Gallus gallus GN=RREB1 PE=2 SV=2	K09228	KRAB domain-containing zinc finger protein	-	-	-
CL1100.Contig3_sinensis	3313	5	0.2709	9	0.5846	gi|405963516|gb|EKC29081.1|	Ras-responsive element-binding protein 1, partial [Crassostrea gigas]	--	--	sp|O57415|RREB1_CHICK	Ras-responsive element-binding protein 1 OS=Gallus gallus GN=RREB1 PE=2 SV=2	K09228	KRAB domain-containing zinc finger protein	-	-	-
CL1100.Contig4_sinensis	3283	7	0.3828	3	0.1966	gi|405963516|gb|EKC29081.1|	Ras-responsive element-binding protein 1, partial [Crassostrea gigas]	--	--	sp|O57415|RREB1_CHICK	Ras-responsive element-binding protein 1 OS=Gallus gallus GN=RREB1 PE=2 SV=2	K09228	KRAB domain-containing zinc finger protein	-	-	-
CL1101.Contig1_sinensis	544	11	3.6299	8	3.1645	--	--	--	--	--	--	--	--	-	-	-
CL1101.Contig2_sinensis	582	15	4.6267	7	2.5882	--	--	--	--	--	--	--	--	-	-	-
CL1102.Contig1_sinensis	300	14	8.3774	5	3.5864	--	--	gi|295854723|gb|GQ121407.1|	Mercenaria mercenaria microsatellite RUMM058 sequence	--	--	--	--	-	-	-
CL1103.Contig1_sinensis	905	20	3.9672	19	4.5177	gi|443705708|gb|ELU02113.1|	hypothetical protein CAPTEDRAFT_97159, partial [Capitella teleta]	--	--	sp|Q99758|ABCA3_HUMAN	ATP-binding cassette sub-family A member 3 OS=Homo sapiens GN=ABCA3 PE=1 SV=2	K05644	ATP-binding cassette, subfamily A (ABC1), member 4	GO:0042127//regulation of cell proliferation;GO:0040020//regulation of meiosis	-	-
CL1103.Contig2_sinensis	403	3	1.3363	2	1.0679	gi|471233776|ref|XP_004039071.1|	hypothetical protein IMG5_034790 [Ichthyophthirius multifiliis] >gi|340508044|gb|EGR33847.1| hypothetical protein IMG5_034790 [Ichthyophthirius multifiliis]	--	--	sp|Q8CF82|ABCA5_RAT	ATP-binding cassette sub-family A member 5 OS=Rattus norvegicus GN=Abca5 PE=2 SV=1	K05648	ATP-binding cassette, subfamily A (ABC1), member 5	-	-	-
CL1104.Contig1_sinensis	330	4	2.1759	2	1.3042	--	--	--	--	--	--	--	--	-	-	-
CL1105.Contig1_sinensis	6303	34	0.9684	20	0.6828	gi|405958340|gb|EKC24476.1|	hypothetical protein CGI_10019578 [Crassostrea gigas]	gi|146219019|emb|CT027673.30|	L.saxatilis DNA sequence from clone CH317-10N19, complete sequence	sp|Q6GYQ0|RGPA1_HUMAN	Ral GTPase-activating protein subunit alpha-1 OS=Homo sapiens GN=RALGAPA1 PE=1 SV=1	K07207	tuberous sclerosis 2	GO:0050794//regulation of cellular process	-	GO:0005737//cytoplasm
CL1105.Contig2_sinensis	6414	72	2.0151	35	1.1742	gi|405958340|gb|EKC24476.1|	hypothetical protein CGI_10019578 [Crassostrea gigas]	gi|146219019|emb|CT027673.30|	L.saxatilis DNA sequence from clone CH317-10N19, complete sequence	sp|Q6GYQ0|RGPA1_HUMAN	Ral GTPase-activating protein subunit alpha-1 OS=Homo sapiens GN=RALGAPA1 PE=1 SV=1	K07207	tuberous sclerosis 2	GO:0050794//regulation of cellular process	-	GO:0005737//cytoplasm
CL1105.Contig3_sinensis	6174	62	1.8027	45	1.5684	gi|405958340|gb|EKC24476.1|	hypothetical protein CGI_10019578 [Crassostrea gigas]	gi|146219019|emb|CT027673.30|	L.saxatilis DNA sequence from clone CH317-10N19, complete sequence	sp|Q6GYQ0|RGPA1_HUMAN	Ral GTPase-activating protein subunit alpha-1 OS=Homo sapiens GN=RALGAPA1 PE=1 SV=1	K07207	tuberous sclerosis 2	GO:0050794//regulation of cellular process	-	GO:0005737//cytoplasm
CL1105.Contig4_sinensis	6285	46	1.3139	23	0.7875	gi|405958340|gb|EKC24476.1|	hypothetical protein CGI_10019578 [Crassostrea gigas]	gi|146219019|emb|CT027673.30|	L.saxatilis DNA sequence from clone CH317-10N19, complete sequence	sp|Q6GYQ0|RGPA1_HUMAN	Ral GTPase-activating protein subunit alpha-1 OS=Homo sapiens GN=RALGAPA1 PE=1 SV=1	K07207	tuberous sclerosis 2	GO:0050794//regulation of cellular process	-	GO:0005737//cytoplasm
CL1106.Contig1_sinensis	325	2	1.1047	1	0.6621	--	--	--	--	--	--	--	--	-	-	-
CL1106.Contig2_sinensis	511	5	1.7565	2	0.8422	--	--	--	--	--	--	--	--	-	-	-
CL1107.Contig1_sinensis	3436	432	22.5700	203	12.7133	gi|405976488|gb|EKC40993.1|	Kelch-like protein 24 [Crassostrea gigas]	--	--	sp|Q8WZ60|KLHL6_HUMAN	Kelch-like protein 6 OS=Homo sapiens GN=KLHL6 PE=2 SV=3	K10444	kelch-like protein 6	-	-	-
CL1107.Contig2_sinensis	3511	500	25.5647	195	11.9514	gi|405976488|gb|EKC40993.1|	Kelch-like protein 24 [Crassostrea gigas]	--	--	sp|Q8WZ60|KLHL6_HUMAN	Kelch-like protein 6 OS=Homo sapiens GN=KLHL6 PE=2 SV=3	K10444	kelch-like protein 6	-	-	-
CL1108.Contig1_sinensis	470	3	1.1458	4	1.8314	--	--	--	--	--	--	--	--	-	-	-
CL1108.Contig2_sinensis	707	11	2.7930	8	2.4349	--	--	--	--	--	--	--	--	-	-	-
CL1109.Contig1_sinensis	963	14	2.6098	15	3.3518	gi|389594453|ref|XP_003722449.1|	proteophosphoglycan 5 [Leishmania major strain Friedlin] >gi|323363677|emb|CBZ12682.1| proteophosphoglycan 5 [Leishmania major strain Friedlin]	--	--	sp|Q5ZMJ9|SRRM1_CHICK	Serine/arginine repetitive matrix protein 1 OS=Gallus gallus GN=SRRM1 PE=2 SV=1	K13171	serine/arginine repetitive matrix protein 1	-	-	-
CL111.Contig1_sinensis	438	1	0.4099	0	0.0000	--	--	--	--	--	--	--	--	-	-	-
CL111.Contig2_sinensis	689	4	1.0422	1	0.3123	--	--	--	--	--	--	--	--	-	-	-
CL111.Contig3_sinensis	465	11	4.2466	4	1.8511	--	--	--	--	--	--	--	--	-	-	-
CL1110.Contig1_sinensis	2904	113	6.9853	186	13.7826	gi|405949954|gb|EKC17964.1|	Putative aminopeptidase NPEPL1 [Crassostrea gigas]	gi|326932143|ref|XM_003212132.1|	PREDICTED: Meleagris gallopavo aminopeptidase-like 1 (NPEPL1), mRNA	sp|Q6NSR8|PEPL1_MOUSE	Probable aminopeptidase NPEPL1 OS=Mus musculus GN=Npepl1 PE=2 SV=1	K09611	probable aminopeptidase NPEPL1 [EC:3.4.11.-]	GO:0019538//protein metabolic process	GO:0004177//aminopeptidase activity	GO:0005737//cytoplasm
CL1110.Contig2_sinensis	2970	125	7.5554	196	14.2009	gi|405949954|gb|EKC17964.1|	Putative aminopeptidase NPEPL1 [Crassostrea gigas]	gi|326932143|ref|XM_003212132.1|	PREDICTED: Meleagris gallopavo aminopeptidase-like 1 (NPEPL1), mRNA	sp|Q6NSR8|PEPL1_MOUSE	Probable aminopeptidase NPEPL1 OS=Mus musculus GN=Npepl1 PE=2 SV=1	K09611	probable aminopeptidase NPEPL1 [EC:3.4.11.-]	GO:0019538//protein metabolic process	GO:0004177//aminopeptidase activity	GO:0005737//cytoplasm
CL1110.Contig3_sinensis	281	2	1.2777	6	4.5947	--	--	--	--	--	--	--	--	-	-	-
CL1110.Contig4_sinensis	293	0	0.0000	0	0.0000	--	--	--	--	--	--	--	--	-	-	-
CL1111.Contig1_sinensis	2207	44	3.5789	51	4.9726	gi|405952329|gb|EKC20153.1|	PAB-dependent poly(A)-specific ribonuclease subunit 2 [Crassostrea gigas]	gi|356640189|ref|NM_001252327.1|	Mus musculus PAN2 polyA specific ribonuclease subunit homolog (S. cerevisiae) (Pan2), transcript variant 3, mRNA	sp|Q5F450|PAN2_CHICK	PAB-dependent poly(A)-specific ribonuclease subunit 2 OS=Gallus gallus GN=PAN2 PE=2 SV=1	K12571	PAB-dependent poly(A)-specific ribonuclease subunit 2 [EC:3.1.13.4]	-	GO:0016788//hydrolase activity, acting on ester bonds	GO:0044424//intracellular part
CL1111.Contig2_sinensis	1395	15	1.9303	19	2.9309	gi|405952329|gb|EKC20153.1|	PAB-dependent poly(A)-specific ribonuclease subunit 2 [Crassostrea gigas]	gi|356640189|ref|NM_001252327.1|	Mus musculus PAN2 polyA specific ribonuclease subunit homolog (S. cerevisiae) (Pan2), transcript variant 3, mRNA	sp|Q5F450|PAN2_CHICK	PAB-dependent poly(A)-specific ribonuclease subunit 2 OS=Gallus gallus GN=PAN2 PE=2 SV=1	K12571	PAB-dependent poly(A)-specific ribonuclease subunit 2 [EC:3.1.13.4]	-	GO:0016787//hydrolase activity	-
CL1112.Contig1_sinensis	294	0	0.0000	4	2.9277	--	--	--	--	--	--	--	--	-	-	-
CL1113.Contig1_sinensis	2552	49	3.4468	13	1.0962	gi|291240590|ref|XP_002740205.1|	PREDICTED: RIKEN cDNA 1810030O07-like [Saccoglossus kowalevskii]	--	--	sp|Q8TB03|CX038_HUMAN	Uncharacterized protein CXorf38 OS=Homo sapiens GN=CXorf38 PE=1 SV=1	--	--	-	-	-
CL1113.Contig2_sinensis	1412	21	2.6698	9	1.3716	gi|260802923|ref|XP_002596341.1|	hypothetical protein BRAFLDRAFT_76141 [Branchiostoma floridae] >gi|229281596|gb|EEN52353.1| hypothetical protein BRAFLDRAFT_76141 [Branchiostoma floridae]	--	--	--	--	--	--	-	-	-
CL1113.Contig3_sinensis	2970	203	12.2699	98	7.1004	gi|260802923|ref|XP_002596341.1|	hypothetical protein BRAFLDRAFT_76141 [Branchiostoma floridae] >gi|229281596|gb|EEN52353.1| hypothetical protein BRAFLDRAFT_76141 [Branchiostoma floridae]	--	--	--	--	--	--	-	-	-
CL1113.Contig4_sinensis	2559	62	4.3493	23	1.9341	gi|291240590|ref|XP_002740205.1|	PREDICTED: RIKEN cDNA 1810030O07-like [Saccoglossus kowalevskii]	--	--	sp|Q8TB03|CX038_HUMAN	Uncharacterized protein CXorf38 OS=Homo sapiens GN=CXorf38 PE=1 SV=1	--	--	-	-	-
CL1114.Contig1_sinensis	535	11	3.6910	19	7.6421	--	--	--	--	--	--	--	--	-	-	-
CL1114.Contig2_sinensis	307	2	1.1695	5	3.5047	--	--	--	--	--	--	--	--	-	-	-
CL1115.Contig1_sinensis	589	51	15.5438	17	6.2108	--	--	--	--	--	--	--	--	-	-	-
CL1115.Contig2_sinensis	255	2	1.4080	2	1.6877	--	--	--	--	--	--	--	--	-	-	-
CL1117.Contig1_sinensis	1151	2	0.3119	0	0.0000	gi|405950125|gb|EKC18129.1|	Beta-1,4-mannosyltransferase egh [Crassostrea gigas]	--	--	--	--	--	--	-	-	-
CL1117.Contig2_sinensis	1154	2	0.3111	1	0.1865	gi|405950125|gb|EKC18129.1|	Beta-1,4-mannosyltransferase egh [Crassostrea gigas]	--	--	--	--	--	--	-	-	-
CL1117.Contig3_sinensis	784	2	0.4579	1	0.2745	--	--	--	--	--	--	--	--	-	-	-
CL1117.Contig4_sinensis	1954	4	0.3675	0	0.0000	gi|405950125|gb|EKC18129.1|	Beta-1,4-mannosyltransferase egh [Crassostrea gigas]	--	--	--	--	--	--	-	-	-
CL1117.Contig5_sinensis	781	0	0.0000	0	0.0000	--	--	--	--	--	--	--	--	-	-	-
CL1117.Contig6_sinensis	1951	2	0.1840	0	0.0000	gi|405950125|gb|EKC18129.1|	Beta-1,4-mannosyltransferase egh [Crassostrea gigas]	--	--	--	--	--	--	-	-	-
CL1118.Contig1_sinensis	703	11	2.8089	12	3.6732	gi|260808656|ref|XP_002599123.1|	hypothetical protein BRAFLDRAFT_225067 [Branchiostoma floridae] >gi|229284399|gb|EEN55135.1| hypothetical protein BRAFLDRAFT_225067 [Branchiostoma floridae]	--	--	sp|Q5ZKT6|N6MT2_CHICK	N(6)-adenine-specific DNA methyltransferase 2 OS=Gallus gallus GN=N6AMT2 PE=2 SV=1	--	--	-	GO:0016740//transferase activity	-
CL1119.Contig1_sinensis	1814	98	9.6982	101	11.9812	gi|291223963|ref|XP_002731974.1|	PREDICTED: nuclear transcription factor Y, alpha-like [Saccoglossus kowalevskii]	gi|410959151|ref|XM_003986127.1|	PREDICTED: Felis catus nuclear transcription factor Y, alpha, transcript variant 2 (NFYA), mRNA	sp|P18576|NFYA_RAT	Nuclear transcription factor Y subunit alpha OS=Rattus norvegicus GN=Nfya PE=1 SV=1	K08064	nuclear transcription factor Y, alpha	-	-	-
CL1119.Contig2_sinensis	1528	81	9.5162	62	8.7314	gi|291223963|ref|XP_002731974.1|	PREDICTED: nuclear transcription factor Y, alpha-like [Saccoglossus kowalevskii]	gi|410959151|ref|XM_003986127.1|	PREDICTED: Felis catus nuclear transcription factor Y, alpha, transcript variant 2 (NFYA), mRNA	sp|P18576|NFYA_RAT	Nuclear transcription factor Y subunit alpha OS=Rattus norvegicus GN=Nfya PE=1 SV=1	K08064	nuclear transcription factor Y, alpha	-	-	-
CL112.Contig1_sinensis	809	25	5.5474	9	2.3939	--	--	--	--	--	--	--	--	-	-	-
CL112.Contig2_sinensis	823	19	4.1443	6	1.5688	--	--	--	--	--	--	--	--	-	-	-
CL1120.Contig1_sinensis	661	0	0.0000	0	0.0000	gi|291243828|ref|XP_002741804.1|	PREDICTED: CG12264-like [Saccoglossus kowalevskii]	--	--	sp|Q9VKD3|NFS1_DROME	Probable cysteine desulfurase, mitochondrial OS=Drosophila melanogaster GN=CG12264 PE=2 SV=1	K04487	cysteine desulfurase [EC:2.8.1.7]	-	-	-
CL1120.Contig2_sinensis	725	2	0.4952	3	0.8904	gi|291243828|ref|XP_002741804.1|	PREDICTED: CG12264-like [Saccoglossus kowalevskii]	--	--	sp|Q9VKD3|NFS1_DROME	Probable cysteine desulfurase, mitochondrial OS=Drosophila melanogaster GN=CG12264 PE=2 SV=1	K04487	cysteine desulfurase [EC:2.8.1.7]	-	-	-
CL1120.Contig3_sinensis	657	1	0.2732	2	0.6551	gi|405975808|gb|EKC40353.1|	Isopenicillin N epimerase, partial [Crassostrea gigas]	--	--	sp|Q54X04|NFS1_DICDI	Probable cysteine desulfurase, mitochondrial OS=Dictyostelium discoideum GN=nfs1 PE=1 SV=1	K04487	cysteine desulfurase [EC:2.8.1.7]	-	-	-
CL1121.Contig1_sinensis	544	1	0.3300	1	0.3956	--	--	--	--	--	--	--	--	-	-	-
CL1121.Contig2_sinensis	351	2	1.0229	3	1.8392	--	--	--	--	--	--	--	--	-	-	-
CL1122.Contig1_sinensis	1042	8	1.3782	8	1.6521	gi|405975134|gb|EKC39725.1|	Exportin-5 [Crassostrea gigas]	--	--	sp|Q9HAV4|XPO5_HUMAN	Exportin-5 OS=Homo sapiens GN=XPO5 PE=1 SV=1	K14289	exportin-5	GO:0044763;GO:0010467//gene expression	GO:0003723//RNA binding;GO:0005515//protein binding	GO:0005829//cytosol;GO:0005730//nucleolus;GO:0005654//nucleoplasm
CL1122.Contig2_sinensis	1045	8	1.3743	3	0.6178	gi|405975134|gb|EKC39725.1|	Exportin-5 [Crassostrea gigas]	--	--	sp|Q9HAV4|XPO5_HUMAN	Exportin-5 OS=Homo sapiens GN=XPO5 PE=1 SV=1	K14289	exportin-5	GO:0044763;GO:0010467//gene expression	GO:0003723//RNA binding;GO:0005515//protein binding	GO:0005829//cytosol;GO:0005730//nucleolus;GO:0005654//nucleoplasm
CL1123.Contig1_sinensis	768	48	11.2197	56	15.6907	--	--	--	--	--	--	--	--	-	-	-
CL1124.Contig1_sinensis	2667	51	3.4328	34	2.7433	gi|326934596|ref|XP_003213374.1|	PREDICTED: epidermal growth factor receptor substrate 15-like 1-like [Meleagris gallopavo]	gi|449491885|ref|XM_002194000.2|	PREDICTED: Taeniopygia guttata epidermal growth factor receptor pathway substrate 15-like 1 (EPS15L1), mRNA	sp|Q60902|EP15R_MOUSE	Epidermal growth factor receptor substrate 15-like 1 OS=Mus musculus GN=Eps15l1 PE=1 SV=3	K12472	epidermal growth factor receptor substrate 15	GO:0007173//epidermal growth factor receptor signaling pathway	-	GO:0044464//cell part;GO:0016020//membrane
CL1124.Contig2_sinensis	2595	12	0.8301	7	0.5805	gi|405952454|gb|EKC20264.1|	Epidermal growth factor receptor substrate 15-like 1 [Crassostrea gigas]	gi|449491885|ref|XM_002194000.2|	PREDICTED: Taeniopygia guttata epidermal growth factor receptor pathway substrate 15-like 1 (EPS15L1), mRNA	sp|Q9UBC2|EP15R_HUMAN	Epidermal growth factor receptor substrate 15-like 1 OS=Homo sapiens GN=EPS15L1 PE=1 SV=1	K12472	epidermal growth factor receptor substrate 15	GO:0007173//epidermal growth factor receptor signaling pathway	-	GO:0044464//cell part;GO:0016020//membrane
CL1124.Contig3_sinensis	2604	66	4.5499	40	3.3055	gi|405952454|gb|EKC20264.1|	Epidermal growth factor receptor substrate 15-like 1 [Crassostrea gigas]	gi|449491885|ref|XM_002194000.2|	PREDICTED: Taeniopygia guttata epidermal growth factor receptor pathway substrate 15-like 1 (EPS15L1), mRNA	sp|Q60902|EP15R_MOUSE	Epidermal growth factor receptor substrate 15-like 1 OS=Mus musculus GN=Eps15l1 PE=1 SV=3	K12472	epidermal growth factor receptor substrate 15	GO:0007173//epidermal growth factor receptor signaling pathway	-	GO:0044464//cell part;GO:0016020//membrane
CL1125.Contig1_sinensis	2379	13	0.9810	5	0.4523	gi|405959899|gb|EKC25878.1|	5&apos;-AMP-activated protein kinase subunit gamma-2 [Crassostrea gigas]	gi|47085932|ref|NM_213161.1|	Danio rerio protein kinase, AMP-activated, gamma 1 non-catalytic subunit (prkag1), mRNA >gi|37590252|gb|BC059181.1| Danio rerio protein kinase, AMP-activated, gamma 1 non-catalytic subunit, mRNA (cDNA clone MGC:63896 IMAGE:6789945), complete cds	sp|Q91WG5|AAKG2_MOUSE	5'-AMP-activated protein kinase subunit gamma-2 OS=Mus musculus GN=Prkag2 PE=1 SV=2	K07200	5'-AMP-activated protein kinase, regulatory gamma subunit	GO:0030730//sequestering of triglyceride;GO:0006629//lipid metabolic process;GO:0006468//protein phosphorylation;GO:0045787//positive regulation of cell cycle;GO:0042595//behavioral response to starvation;GO:0009267//cellular response to starvation;GO:0042632//cholesterol homeostasis;GO:0006914//autophagy;GO:2001020//regulation of response to DNA damage stimulus	GO:0004679//AMP-activated protein kinase activity	GO:0005737//cytoplasm;GO:0005634//nucleus
CL1125.Contig2_sinensis	803	0	0.0000	3	0.8039	gi|405959899|gb|EKC25878.1|	5&apos;-AMP-activated protein kinase subunit gamma-2 [Crassostrea gigas]	gi|291241796|ref|XM_002740738.1|	PREDICTED: Saccoglossus kowalevskii GF23161-like (LOC100373594), mRNA	sp|Q5R4S0|AAKG2_PONAB	5'-AMP-activated protein kinase subunit gamma-2 OS=Pongo abelii GN=PRKAG2 PE=2 SV=1	K07200	5'-AMP-activated protein kinase, regulatory gamma subunit	GO:0030730//sequestering of triglyceride;GO:0006629//lipid metabolic process;GO:0006468//protein phosphorylation;GO:0045787//positive regulation of cell cycle;GO:0042595//behavioral response to starvation;GO:0009267//cellular response to starvation;GO:0042632//cholesterol homeostasis;GO:0006914//autophagy;GO:2001020//regulation of response to DNA damage stimulus	GO:0004679//AMP-activated protein kinase activity	GO:0005737//cytoplasm;GO:0005634//nucleus
CL1125.Contig3_sinensis	1002	8	1.4333	1	0.2148	gi|405959899|gb|EKC25878.1|	5&apos;-AMP-activated protein kinase subunit gamma-2 [Crassostrea gigas]	gi|291241796|ref|XM_002740738.1|	PREDICTED: Saccoglossus kowalevskii GF23161-like (LOC100373594), mRNA	sp|Q5R4S0|AAKG2_PONAB	5'-AMP-activated protein kinase subunit gamma-2 OS=Pongo abelii GN=PRKAG2 PE=2 SV=1	K07200	5'-AMP-activated protein kinase, regulatory gamma subunit	GO:0030730//sequestering of triglyceride;GO:0006629//lipid metabolic process;GO:0006468//protein phosphorylation;GO:0045787//positive regulation of cell cycle;GO:0042595//behavioral response to starvation;GO:0009267//cellular response to starvation;GO:0042632//cholesterol homeostasis;GO:0006914//autophagy;GO:2001020//regulation of response to DNA damage stimulus	GO:0004679//AMP-activated protein kinase activity	GO:0005737//cytoplasm;GO:0005634//nucleus
CL1125.Contig4_sinensis	699	3	0.7705	4	1.2314	gi|405959899|gb|EKC25878.1|	5&apos;-AMP-activated protein kinase subunit gamma-2 [Crassostrea gigas]	gi|291241796|ref|XM_002740738.1|	PREDICTED: Saccoglossus kowalevskii GF23161-like (LOC100373594), mRNA	sp|Q5R4S0|AAKG2_PONAB	5'-AMP-activated protein kinase subunit gamma-2 OS=Pongo abelii GN=PRKAG2 PE=2 SV=1	K07200	5'-AMP-activated protein kinase, regulatory gamma subunit	GO:0030730//sequestering of triglyceride;GO:0006629//lipid metabolic process;GO:0006468//protein phosphorylation;GO:0045787//positive regulation of cell cycle;GO:0042595//behavioral response to starvation;GO:0009267//cellular response to starvation;GO:0042632//cholesterol homeostasis;GO:0006914//autophagy;GO:2001020//regulation of response to DNA damage stimulus	GO:0004679//AMP-activated protein kinase activity	GO:0005737//cytoplasm;GO:0005634//nucleus
CL1125.Contig5_sinensis	926	8	1.5509	5	1.1619	gi|405959899|gb|EKC25878.1|	5&apos;-AMP-activated protein kinase subunit gamma-2 [Crassostrea gigas]	gi|291241796|ref|XM_002740738.1|	PREDICTED: Saccoglossus kowalevskii GF23161-like (LOC100373594), mRNA	sp|Q91WG5|AAKG2_MOUSE	5'-AMP-activated protein kinase subunit gamma-2 OS=Mus musculus GN=Prkag2 PE=1 SV=2	K07200	5'-AMP-activated protein kinase, regulatory gamma subunit	GO:0030730//sequestering of triglyceride;GO:0006629//lipid metabolic process;GO:0006468//protein phosphorylation;GO:0045787//positive regulation of cell cycle;GO:0042595//behavioral response to starvation;GO:0009267//cellular response to starvation;GO:0042632//cholesterol homeostasis;GO:0006914//autophagy;GO:2001020//regulation of response to DNA damage stimulus	GO:0004679//AMP-activated protein kinase activity	GO:0005737//cytoplasm;GO:0005634//nucleus
CL1126.Contig1_sinensis	2398	52	3.8927	94	8.4352	gi|405972843|gb|EKC37590.1|	Obg-like ATPase 1 [Crassostrea gigas]	gi|257207402|emb|FN327550.1|	Schistosoma japonicum isolate Anhui non-coing mRNA clone SJFCA2413.002|FSA001-P00002-C21	sp|Q7ZU42|OLA1_DANRE	Obg-like ATPase 1 OS=Danio rerio GN=ola1 PE=2 SV=1	K06942		-	GO:0005525//GTP binding;GO:0016787//hydrolase activity;GO:0005524//ATP binding	GO:0005737//cytoplasm;GO:0005730//nucleolus
CL1126.Contig2_sinensis	2487	70	5.0527	88	7.6142	gi|405972843|gb|EKC37590.1|	Obg-like ATPase 1 [Crassostrea gigas]	gi|257207402|emb|FN327550.1|	Schistosoma japonicum isolate Anhui non-coing mRNA clone SJFCA2413.002|FSA001-P00002-C21	sp|Q7ZU42|OLA1_DANRE	Obg-like ATPase 1 OS=Danio rerio GN=ola1 PE=2 SV=1	K06942		-	GO:0005525//GTP binding;GO:0016787//hydrolase activity;GO:0005524//ATP binding	GO:0005737//cytoplasm;GO:0005730//nucleolus
CL1127.Contig1_sinensis	804	4	0.8931	6	1.6059	--	--	--	--	--	--	--	--	-	-	-
CL1128.Contig1_sinensis	1165	35	5.3932	30	5.5413	--	--	--	--	--	--	--	--	-	-	-
CL1128.Contig2_sinensis	476	0	0.0000	0	0.0000	--	--	--	--	--	--	--	--	-	-	-
CL1129.Contig1_sinensis	3904	31	1.4255	15	0.8268	--	--	gi|313757953|gb|GU250840.1|	Meretrix meretrix microsatellite MM13 sequence	--	--	--	--	-	-	-
CL1129.Contig2_sinensis	4204	55	2.3486	37	1.8939	--	--	gi|313757953|gb|GU250840.1|	Meretrix meretrix microsatellite MM13 sequence	--	--	--	--	-	-	-
CL1129.Contig3_sinensis	3622	59	2.9242	31	1.8417	--	--	gi|313757953|gb|GU250840.1|	Meretrix meretrix microsatellite MM13 sequence	--	--	--	--	-	-	-
CL1129.Contig4_sinensis	4486	50	2.0008	26	1.2472	--	--	gi|313757953|gb|GU250840.1|	Meretrix meretrix microsatellite MM13 sequence	--	--	--	--	-	-	-
CL1129.Contig5_sinensis	3345	42	2.2540	18	1.1580	--	--	gi|313757953|gb|GU250840.1|	Meretrix meretrix microsatellite MM13 sequence	--	--	--	--	-	-	-
CL1129.Contig6_sinensis	2997	5	0.2995	2	0.1436	--	--	gi|313757953|gb|GU250840.1|	Meretrix meretrix microsatellite MM13 sequence	--	--	--	--	-	-	-
CL1129.Contig7_sinensis	2763	3	0.1949	0	0.0000	--	--	gi|313757953|gb|GU250840.1|	Meretrix meretrix microsatellite MM13 sequence	--	--	--	--	-	-	-
CL1129.Contig8_sinensis	3579	12	0.6019	4	0.2405	--	--	gi|313757953|gb|GU250840.1|	Meretrix meretrix microsatellite MM13 sequence	--	--	--	--	-	-	-
CL113.Contig10_sinensis	3966	3	0.1358	2	0.1085	gi|405973348|gb|EKC38067.1|	SH3 domain-containing kinase-binding protein 1 [Crassostrea gigas]	--	--	sp|Q925Q9|SH3K1_RAT	SH3 domain-containing kinase-binding protein 1 OS=Rattus norvegicus GN=Sh3kbp1 PE=1 SV=2	K12470	SH3 domain-containing kinase-binding protein 1	GO:0044763	-	-
CL113.Contig11_sinensis	3916	5	0.2292	1	0.0550	gi|405973348|gb|EKC38067.1|	SH3 domain-containing kinase-binding protein 1 [Crassostrea gigas]	--	--	sp|Q925Q9|SH3K1_RAT	SH3 domain-containing kinase-binding protein 1 OS=Rattus norvegicus GN=Sh3kbp1 PE=1 SV=2	K12470	SH3 domain-containing kinase-binding protein 1	GO:0044763	-	-
CL113.Contig12_sinensis	3937	2	0.0912	3	0.1640	gi|405973348|gb|EKC38067.1|	SH3 domain-containing kinase-binding protein 1 [Crassostrea gigas]	--	--	sp|Q925Q9|SH3K1_RAT	SH3 domain-containing kinase-binding protein 1 OS=Rattus norvegicus GN=Sh3kbp1 PE=1 SV=2	K12470	SH3 domain-containing kinase-binding protein 1	GO:0044763	-	-
CL113.Contig1_sinensis	4549	19	0.7498	16	0.7569	gi|348503331|ref|XP_003439218.1|	PREDICTED: SH3 domain-containing kinase-binding protein 1-like [Oreochromis niloticus]	gi|390333915|ref|XM_781248.3|	PREDICTED: Strongylocentrotus purpuratus SH3 domain-containing kinase-binding protein 1-like (LOC581235), mRNA	sp|Q96B97|SH3K1_HUMAN	SH3 domain-containing kinase-binding protein 1 OS=Homo sapiens GN=SH3KBP1 PE=1 SV=2	K12470	SH3 domain-containing kinase-binding protein 1	GO:0044763	GO:0005515//protein binding	-
CL113.Contig2_sinensis	3958	2	0.0907	1	0.0544	gi|405973348|gb|EKC38067.1|	SH3 domain-containing kinase-binding protein 1 [Crassostrea gigas]	--	--	sp|Q925Q9|SH3K1_RAT	SH3 domain-containing kinase-binding protein 1 OS=Rattus norvegicus GN=Sh3kbp1 PE=1 SV=2	K12470	SH3 domain-containing kinase-binding protein 1	GO:0044763	-	-
CL113.Contig3_sinensis	4620	9	0.3497	14	0.6521	gi|326679706|ref|XP_002666707.2|	PREDICTED: SH3 domain-containing kinase-binding protein 1-like [Danio rerio]	gi|390333915|ref|XM_781248.3|	PREDICTED: Strongylocentrotus purpuratus SH3 domain-containing kinase-binding protein 1-like (LOC581235), mRNA	sp|Q96B97|SH3K1_HUMAN	SH3 domain-containing kinase-binding protein 1 OS=Homo sapiens GN=SH3KBP1 PE=1 SV=2	K12470	SH3 domain-containing kinase-binding protein 1	GO:0044763	-	-
CL113.Contig4_sinensis	991	7	1.2680	5	1.0857	gi|405973348|gb|EKC38067.1|	SH3 domain-containing kinase-binding protein 1 [Crassostrea gigas]	--	--	--	--	K12470	SH3 domain-containing kinase-binding protein 1	-	-	-
CL113.Contig5_sinensis	3300	6	0.3264	4	0.2608	gi|405973348|gb|EKC38067.1|	SH3 domain-containing kinase-binding protein 1 [Crassostrea gigas]	--	--	--	--	K12470	SH3 domain-containing kinase-binding protein 1	-	-	-
CL113.Contig6_sinensis	4578	23	0.9019	30	1.4101	gi|348503331|ref|XP_003439218.1|	PREDICTED: SH3 domain-containing kinase-binding protein 1-like [Oreochromis niloticus]	gi|390333915|ref|XM_781248.3|	PREDICTED: Strongylocentrotus purpuratus SH3 domain-containing kinase-binding protein 1-like (LOC581235), mRNA	sp|Q96B97|SH3K1_HUMAN	SH3 domain-containing kinase-binding protein 1 OS=Homo sapiens GN=SH3KBP1 PE=1 SV=2	K12470	SH3 domain-containing kinase-binding protein 1	GO:0044763	GO:0005515//protein binding	-
CL113.Contig7_sinensis	4591	22	0.8602	8	0.3750	gi|326679706|ref|XP_002666707.2|	PREDICTED: SH3 domain-containing kinase-binding protein 1-like [Danio rerio]	gi|390333915|ref|XM_781248.3|	PREDICTED: Strongylocentrotus purpuratus SH3 domain-containing kinase-binding protein 1-like (LOC581235), mRNA	sp|Q96B97|SH3K1_HUMAN	SH3 domain-containing kinase-binding protein 1 OS=Homo sapiens GN=SH3KBP1 PE=1 SV=2	K12470	SH3 domain-containing kinase-binding protein 1	GO:0044763	-	-
CL113.Contig8_sinensis	3887	11	0.5080	7	0.3875	gi|405973348|gb|EKC38067.1|	SH3 domain-containing kinase-binding protein 1 [Crassostrea gigas]	--	--	sp|Q925Q9|SH3K1_RAT	SH3 domain-containing kinase-binding protein 1 OS=Rattus norvegicus GN=Sh3kbp1 PE=1 SV=2	K12470	SH3 domain-containing kinase-binding protein 1	GO:0044763	-	-
CL113.Contig9_sinensis	3929	0	0.0000	0	0.0000	gi|405973348|gb|EKC38067.1|	SH3 domain-containing kinase-binding protein 1 [Crassostrea gigas]	--	--	sp|Q925Q9|SH3K1_RAT	SH3 domain-containing kinase-binding protein 1 OS=Rattus norvegicus GN=Sh3kbp1 PE=1 SV=2	K12470	SH3 domain-containing kinase-binding protein 1	GO:0044763	-	-
CL1130.Contig1_sinensis	2852	100	6.2944	104	7.8469	gi|166240199|ref|XP_635459.2|	hypothetical protein DDB_G0291063 [Dictyostelium discoideum AX4] >gi|165988479|gb|EAL61962.2| hypothetical protein DDB_G0291063 [Dictyostelium discoideum AX4]	gi|9650602|emb|AL390738.4|	Human DNA sequence from clone RP11-438F9 on chromosome 13, complete sequence	sp|Q8WXA9|SREK1_HUMAN	Splicing regulatory glutamine/lysine-rich protein 1 OS=Homo sapiens GN=SREK1 PE=1 SV=1	K13172	serine/arginine repetitive matrix protein 2	-	-	-
CL1131.Contig1_sinensis	3294	2067	112.6467	1238	80.8746	gi|405954654|gb|EKC22036.1|	Caprin-2 [Crassostrea gigas]	--	--	sp|Q6IR41|C1QT6_MOUSE	Complement C1q tumor necrosis factor-related protein 6 OS=Mus musculus GN=C1qtnf6 PE=2 SV=1	--	--	-	-	-
CL1131.Contig2_sinensis	3116	1823	105.0246	1128	77.8981	gi|405954654|gb|EKC22036.1|	Caprin-2 [Crassostrea gigas]	--	--	sp|Q6IR41|C1QT6_MOUSE	Complement C1q tumor necrosis factor-related protein 6 OS=Mus musculus GN=C1qtnf6 PE=2 SV=1	--	--	-	-	-
CL1132.Contig1_sinensis	400	3	1.3464	4	2.1519	gi|407410539|gb|EKF32935.1|	6-phospho-1-fructokinase, putative [Trypanosoma cruzi marinkellei]	--	--	sp|P90521|K6PF_DICDI	6-phosphofructokinase OS=Dictyostelium discoideum GN=pfkA PE=2 SV=2	K00850	6-phosphofructokinase [EC:2.7.1.11]	GO:0044237//cellular metabolic process	GO:0016740//transferase activity	-
CL1133.Contig1_sinensis	1179	421	64.1018	207	37.7808	gi|167391581|ref|XP_001739846.1|	intracellular protein transport protein USO1 [Entamoeba dispar SAW760]	--	--	sp|Q8IIG7|YPF05_PLAF7	Uncharacterized protein PF11_0207 OS=Plasmodium falciparum (isolate 3D7) GN=PF11_0207 PE=4 SV=2	K12327	caldesmon	-	-	-
CL1133.Contig2_sinensis	396	42	19.0395	15	8.1510	--	--	--	--	--	--	--	--	-	-	-
CL1133.Contig3_sinensis	626	39	11.1839	11	3.7812	gi|258597277|ref|XP_001347878.2|	conserved Plasmodium protein [Plasmodium falciparum 3D7] >gi|347595762|sp|Q8IIG7.2|YPF05_PLAF7 RecName: Full=Uncharacterized protein PF11_0207 >gi|254832640|gb|AAN35791.2| conserved Plasmodium protein [Plasmodium falciparum 3D7]	--	--	sp|Q8IIG7|YPF05_PLAF7	Uncharacterized protein PF11_0207 OS=Plasmodium falciparum (isolate 3D7) GN=PF11_0207 PE=4 SV=2	--	--	-	-	-
CL1134.Contig1_sinensis	1143	2	0.3141	17	3.2005	gi|405965204|gb|EKC30603.1|	Zinc finger CW-type PWWP domain protein 2 [Crassostrea gigas]	--	--	sp|Q5ZJ69|ARI5B_CHICK	AT-rich interactive domain-containing protein 5B OS=Gallus gallus GN=ARID5B PE=2 SV=1	K11653	AT-rich interactive domain-containing protein 1	GO:0048513//organ development;GO:0044767;GO:0009987//cellular process	-	-
CL1134.Contig2_sinensis	267	1	0.6723	1	0.8059	--	--	--	--	--	--	--	--	-	-	-
CL1135.Contig1_sinensis	456	5	1.9684	1	0.4719	--	--	--	--	--	--	--	--	-	-	-
CL1136.Contig1_sinensis	312	6	3.4522	5	3.4485	--	--	--	--	--	--	--	--	-	-	-
CL1137.Contig1_sinensis	3750	31	1.4840	27	1.5493	gi|405966254|gb|EKC31561.1|	GTPase-activating protein and VPS9 domain-containing protein 1 [Crassostrea gigas]	--	--	sp|A5D794|GAPD1_BOVIN	GTPase-activating protein and VPS9 domain-containing protein 1 OS=Bos taurus GN=GAPVD1 PE=2 SV=1	K12740	NK-tumor recognition protein	-	-	-
CL1137.Contig2_sinensis	3780	37	1.7572	35	1.9925	gi|405966254|gb|EKC31561.1|	GTPase-activating protein and VPS9 domain-containing protein 1 [Crassostrea gigas]	--	--	sp|A5D794|GAPD1_BOVIN	GTPase-activating protein and VPS9 domain-containing protein 1 OS=Bos taurus GN=GAPVD1 PE=2 SV=1	K12740	NK-tumor recognition protein	GO:0051223//regulation of protein transport	GO:0005085//guanyl-nucleotide exchange factor activity;GO:0032794//GTPase activating protein binding	GO:0005829//cytosol
CL1138.Contig1_sinensis	1964	78	7.1294	55	6.0261	gi|296434247|ref|NP_001171793.1|	asparagine-linked glycosylation protein 11-like [Saccoglossus kowalevskii]	gi|330792357|ref|XM_003284208.1|	Dictyostelium purpureum hypothetical protein, mRNA	sp|Q2TAA5|ALG11_HUMAN	GDP-Man:Man(3)GlcNAc(2)-PP-Dol alpha-1,2-mannosyltransferase OS=Homo sapiens GN=ALG11 PE=1 SV=2	K03844	alpha-1,2-mannosyltransferase [EC:2.4.1.-]	-	-	-
CL1139.Contig1_sinensis	1387	47	6.0831	18	2.7926	--	--	--	--	--	--	--	--	-	-	-
CL1139.Contig2_sinensis	461	6	2.3364	0	0.0000	--	--	--	--	--	--	--	--	-	-	-
CL114.Contig1_sinensis	297	9	5.4399	3	2.1736	--	--	--	--	--	--	--	--	-	-	-
CL1140.Contig1_sinensis	1724	10	1.0413	0	0.0000	gi|443711522|gb|ELU05271.1|	hypothetical protein CAPTEDRAFT_225673 [Capitella teleta]	--	--	--	--	--	--	-	-	-
CL1140.Contig2_sinensis	2203	1	0.0815	0	0.0000	gi|443711522|gb|ELU05271.1|	hypothetical protein CAPTEDRAFT_225673 [Capitella teleta]	--	--	--	--	--	--	-	-	-
CL1140.Contig3_sinensis	1849	2	0.1942	1	0.1164	gi|443711522|gb|ELU05271.1|	hypothetical protein CAPTEDRAFT_225673 [Capitella teleta]	--	--	--	--	--	--	-	-	-
CL1140.Contig4_sinensis	639	3	0.8428	0	0.0000	gi|470520823|ref|XP_004353653.1|	aminotransferase, class V superfamily protein [Acanthamoeba castellanii str. Neff] >gi|440803216|gb|ELR24125.1| aminotransferase, class V superfamily protein [Acanthamoeba castellanii str. Neff]	--	--	--	--	--	--	-	-	-
CL1140.Contig5_sinensis	2328	6	0.4627	1	0.0924	gi|443711522|gb|ELU05271.1|	hypothetical protein CAPTEDRAFT_225673 [Capitella teleta]	--	--	--	--	--	--	-	-	-
CL1141.Contig1_sinensis	905	13	2.5787	3	0.7133	--	--	--	--	--	--	--	--	-	-	-
CL1142.Contig1_sinensis	1190	17	2.5645	17	3.0741	--	--	--	--	--	--	--	--	-	-	-
CL1142.Contig2_sinensis	392	5	2.2897	5	2.7447	--	--	--	--	--	--	--	--	-	-	-
CL1143.Contig1_sinensis	1166	8	1.2317	6	1.1073	gi|443684927|gb|ELT88716.1|	hypothetical protein CAPTEDRAFT_157156 [Capitella teleta]	--	--	--	--	--	--	-	-	-
CL1143.Contig2_sinensis	1862	56	5.3990	36	4.1604	gi|443684927|gb|ELT88716.1|	hypothetical protein CAPTEDRAFT_157156 [Capitella teleta]	--	--	sp|G5E8K6|MOT6_MOUSE	Monocarboxylate transporter 6 OS=Mus musculus GN=Slc16a5 PE=3 SV=1	K08180	MFS transporter, MCP family, solute carrier family 16 (monocarboxylic acid transporters), member 3	-	-	-
CL1144.Contig1_sinensis	1794	95	9.5061	33	3.9583	--	--	--	--	--	--	--	--	-	-	-
CL1145.Contig1_sinensis	2526	6	0.4264	10	0.8519	gi|405960409|gb|EKC26335.1|	Pleckstrin-like protein domain-containing family H member 2 [Crassostrea gigas]	--	--	sp|Q8C115|PKHH2_MOUSE	Pleckstrin homology domain-containing family H member 2 OS=Mus musculus GN=Plekhh2 PE=2 SV=3	K12559	myosin X	-	-	-
CL1145.Contig2_sinensis	2527	15	1.0656	3	0.2555	gi|405960409|gb|EKC26335.1|	Pleckstrin-like protein domain-containing family H member 2 [Crassostrea gigas]	--	--	sp|Q8C115|PKHH2_MOUSE	Pleckstrin homology domain-containing family H member 2 OS=Mus musculus GN=Plekhh2 PE=2 SV=3	K12559	myosin X	-	-	-
CL1146.Contig1_sinensis	2912	240	14.7952	229	16.9223	gi|470407524|ref|XP_004336046.1|	serine-tRNA ligase domain containing protein [Acanthamoeba castellanii str. Neff] >gi|440792825|gb|ELR14033.1| serine-tRNA ligase domain containing protein [Acanthamoeba castellanii str. Neff]	gi|348562816|ref|XM_003467157.1|	PREDICTED: Cavia porcellus seryl-tRNA synthetase, mitochondrial-like (LOC100730340), mRNA	sp|Q9JJL8|SYSM_MOUSE	Serine--tRNA ligase, mitochondrial OS=Mus musculus GN=Sars2 PE=2 SV=2	K01875	seryl-tRNA synthetase [EC:6.1.1.11]	GO:0006412//translation;GO:0006399//tRNA metabolic process	GO:0016874//ligase activity	GO:0005737//cytoplasm
CL1146.Contig2_sinensis	496	2	0.7239	3	1.3015	gi|296491782|tpg|DAA33815.1|	TPA: predicted protein-like [Bos taurus]	--	--	sp|Q9UF83|YM012_HUMAN	Uncharacterized protein DKFZp434B061 OS=Homo sapiens PE=2 SV=2	--	--	-	-	-
CL1146.Contig3_sinensis	294	1	0.6106	3	2.1958	--	--	--	--	--	--	K01875	seryl-tRNA synthetase [EC:6.1.1.11]	-	-	-
CL1147.Contig1_sinensis	4236	238	10.0861	163	8.2803	--	--	gi|116743917|gb|DQ849958.1|	Lithognathus mormyrus clone lithmor328 mRNA sequence	--	--	--	--	-	-	-
CL1148.Contig1_sinensis	1848	3171	308.0320	1938	225.6663	gi|405972312|gb|EKC37087.1|	Myosin-2 essential light chain [Crassostrea gigas]	gi|91087668|ref|XM_968641.1|	PREDICTED: Tribolium castaneum similar to putative myosin II essential light chain (LOC662551), mRNA	sp|P54357|MLC2_DROME	Myosin-2 essential light chain OS=Drosophila melanogaster GN=Mlc-c PE=1 SV=1	K12752	myosin light chain, invertebrate	GO:0055114//oxidation-reduction process;GO:0030048//actin filament-based movement	GO:0032036//myosin heavy chain binding;GO:0005509//calcium ion binding;GO:0032440//2-alkenal reductase [NAD(P)] activity	GO:0031476//myosin VI complex;GO:0031477//myosin VII complex;GO:0016460//myosin II complex;GO:0031475//myosin V complex
CL1149.Contig1_sinensis	304	2	1.1810	6	4.2471	gi|321444432|gb|EFX60403.1|	hypothetical protein DAPPUDRAFT_343955 [Daphnia pulex]	--	--	--	--	--	--	-	-	-
CL1149.Contig2_sinensis	600	11	3.2911	2	0.7173	gi|123430771|ref|XP_001307951.1|	DNA-binding protein HU [Trichomonas vaginalis G3]	--	--	--	--	--	--	-	-	-
CL1149.Contig3_sinensis	584	4	1.2296	1	0.3685	--	--	--	--	--	--	--	--	-	-	-
CL1149.Contig4_sinensis	1510	83	9.8674	80	11.4006	gi|123430771|ref|XP_001307951.1|	DNA-binding protein HU [Trichomonas vaginalis G3]	--	--	--	--	--	--	-	-	-
CL1149.Contig5_sinensis	421	1	0.4264	3	1.5334	--	--	--	--	--	--	--	--	-	-	-
CL115.Contig1_sinensis	2112	40	3.3999	39	3.9736	gi|405953988|gb|EKC21541.1|	Acyl-CoA synthetase family member 2, mitochondrial [Crassostrea gigas]	--	--	sp|Q4R4Z9|ACSF2_MACFA	Acyl-CoA synthetase family member 2, mitochondrial OS=Macaca fascicularis GN=ACSF2 PE=2 SV=1	K00666	fatty-acyl-CoA synthase [EC:6.2.1.-]	-	-	-
CL1150.Contig1_sinensis	276	5	3.2521	2	1.5593	--	--	--	--	--	--	--	--	-	-	-
CL1151.Contig1_sinensis	2270	67	5.2985	31	2.9387	--	--	--	--	--	--	--	--	-	-	-
CL1151.Contig2_sinensis	319	9	5.0647	5	3.3728	--	--	--	--	--	--	--	--	-	-	-
CL1152.Contig1_sinensis	1020	17	2.9919	30	6.3290	gi|405962920|gb|EKC28550.1|	Cell division protein kinase 10 [Crassostrea gigas]	gi|126304987|ref|XM_001377589.1|	PREDICTED: Monodelphis domestica cyclin-dependent kinase 10 (CDK10), mRNA	sp|Q3UMM4|CDK10_MOUSE	Cyclin-dependent kinase 10 OS=Mus musculus GN=Cdk10 PE=2 SV=1	K02449	cyclin-dependent kinase 10 [EC:2.7.11.22]	GO:0006468//protein phosphorylation	GO:0008353//RNA polymerase II carboxy-terminal domain kinase activity;GO:0005524//ATP binding	-
CL1153.Contig1_sinensis	1122	121	19.3595	69	13.2334	--	--	--	--	--	--	--	--	-	-	-
CL1153.Contig2_sinensis	1026	86	15.0471	52	10.9061	--	--	--	--	--	--	--	--	-	-	-
CL1154.Contig1_sinensis	569	7	2.2084	8	3.0255	--	--	--	--	--	--	--	--	-	-	-
CL1155.Contig1_sinensis	300	3	1.7952	1	0.7173	--	--	--	--	--	--	--	--	-	-	-
CL1156.Contig1_sinensis	2084	58	4.9961	131	13.5266	gi|444706038|gb|ELW47401.1|	Cubilin [Tupaia chinensis]	--	--	sp|Q9TU53|CUBN_CANFA	Cubilin OS=Canis familiaris GN=CUBN PE=1 SV=1	K14616	cubilin	-	-	-
CL1156.Contig2_sinensis	252	6	4.2742	5	4.2696	--	--	--	--	--	--	--	--	-	-	-
CL1156.Contig3_sinensis	452	6	2.3829	4	1.9043	--	--	--	--	--	--	--	--	-	-	-
CL1156.Contig4_sinensis	299	2	1.2008	7	5.0378	--	--	--	--	--	--	--	--	-	-	-
CL1156.Contig5_sinensis	284	4	2.5284	7	5.3039	--	--	--	--	--	--	--	--	-	-	-
CL1156.Contig6_sinensis	303	18	10.6643	16	11.3630	--	--	--	--	--	--	--	--	-	-	-
CL1157.Contig1_sinensis	556	3	0.9686	4	1.5481	gi|391328311|ref|XP_003738633.1|	PREDICTED: probable ribonucleoside-diphosphate reductase small subunit 048L-like [Metaseiulus occidentalis]	--	--	sp|P48592|RIR2_DROME	Ribonucleoside-diphosphate reductase subunit M2 OS=Drosophila melanogaster GN=RnrS PE=1 SV=2	K10808	ribonucleoside-diphosphate reductase subunit M2 [EC:1.17.4.1]	-	-	-
CL1158.Contig1_sinensis	16147	218	2.4236	725	9.6619	gi|405976574|gb|EKC41076.1|	Dynein beta chain, ciliary [Crassostrea gigas]	gi|291224339|ref|XM_002732117.1|	PREDICTED: Saccoglossus kowalevskii dynein, axonemal, heavy chain 5-like (LOC100374716), mRNA	sp|Q63164|DYH1_RAT	Dynein heavy chain 1, axonemal OS=Rattus norvegicus GN=Dnah1 PE=2 SV=2	K10408	dynein heavy chain, axonemal	-	-	-
CL1158.Contig2_sinensis	1387	5	0.6471	7	1.0860	gi|405976574|gb|EKC41076.1|	Dynein beta chain, ciliary [Crassostrea gigas]	--	--	sp|Q91XQ0|DYH8_MOUSE	Dynein heavy chain 8, axonemal OS=Mus musculus GN=Dnahc8 PE=2 SV=2	K10408	dynein heavy chain, axonemal	GO:0009987//cellular process	GO:0017111//nucleoside-triphosphatase activity	GO:0043234//protein complex;GO:0015630//microtubule cytoskeleton;GO:0031514//motile cilium;GO:0005737//cytoplasm;GO:0044430//cytoskeletal part
CL1159.Contig1_sinensis	753	5	1.1920	1	0.2858	gi|156405765|ref|XP_001640902.1|	predicted protein [Nematostella vectensis] >gi|156228038|gb|EDO48839.1| predicted protein [Nematostella vectensis]	--	--	sp|A0JNB1|ZN227_BOVIN	Zinc finger protein 227 OS=Bos taurus GN=ZNF227 PE=2 SV=1	K09228	KRAB domain-containing zinc finger protein	-	-	-
CL1159.Contig2_sinensis	598	2	0.6004	1	0.3598	gi|156405765|ref|XP_001640902.1|	predicted protein [Nematostella vectensis] >gi|156228038|gb|EDO48839.1| predicted protein [Nematostella vectensis]	--	--	sp|A0JNB1|ZN227_BOVIN	Zinc finger protein 227 OS=Bos taurus GN=ZNF227 PE=2 SV=1	K09228	KRAB domain-containing zinc finger protein	-	-	-
CL116.Contig1_sinensis	4520	237	9.4126	186	8.8550	gi|405975248|gb|EKC39829.1|	Uncharacterized protein C2orf24-like protein [Crassostrea gigas]	--	--	sp|Q5ZJH7|CNPD1_CHICK	Protein CNPPD1 OS=Gallus gallus GN=CNPPD1 PE=2 SV=1	K06236	collagen, type I/II/III/V/XI, alpha	-	-	-
CL116.Contig2_sinensis	4580	338	13.2481	283	13.2965	gi|405975248|gb|EKC39829.1|	Uncharacterized protein C2orf24-like protein [Crassostrea gigas]	--	--	sp|Q5ZJH7|CNPD1_CHICK	Protein CNPPD1 OS=Gallus gallus GN=CNPPD1 PE=2 SV=1	K06236	collagen, type I/II/III/V/XI, alpha	-	-	-
CL1160.Contig1_sinensis	389	2	0.9230	0	0.0000	--	--	--	--	--	--	--	--	-	-	-
CL1160.Contig2_sinensis	1032	14	2.4353	5	1.0426	--	--	--	--	--	--	--	--	-	-	-
CL1161.Contig1_sinensis	506	5	1.7739	3	1.2758	gi|405971451|gb|EKC36287.1|	Dynein heavy chain 5, axonemal [Crassostrea gigas]	gi|291244995|ref|XM_002742334.1|	PREDICTED: Saccoglossus kowalevskii dynein, axonemal, heavy chain 5-like (LOC100373093), mRNA	sp|Q8VHE6|DYH5_MOUSE	Dynein heavy chain 5, axonemal OS=Mus musculus GN=Dnah5 PE=1 SV=2	K10408	dynein heavy chain, axonemal	GO:0001539//ciliary or flagellar motility;GO:0007018//microtubule-based movement	GO:0003777//microtubule motor activity;GO:0005524//ATP binding;GO:0016887//ATPase activity	GO:0035085//cilium axoneme;GO:0005858//axonemal dynein complex;GO:0005874//microtubule
CL1162.Contig1_sinensis	496	13	4.7050	9	3.9046	gi|358256815|dbj|GAA57968.1|	uronate isomerase, partial [Clonorchis sinensis]	--	--	--	--	--	--	-	-	-
CL1163.Contig1_sinensis	3722	114	5.4983	50	2.8907	gi|405976550|gb|EKC41052.1|	Huntingtin-interacting protein 1 [Crassostrea gigas]	--	--	sp|O00291|HIP1_HUMAN	Huntingtin-interacting protein 1 OS=Homo sapiens GN=HIP1 PE=1 SV=5	K04559	huntingtin interacting protein 1	GO:0048268//clathrin coat assembly;GO:0006919//activation of cysteine-type endopeptidase activity involved in apoptotic process;GO:0006917//induction of apoptosis;GO:0048260//positive regulation of receptor-mediated endocytosis;GO:0009790//embryo development	GO:0035091//phosphatidylinositol binding;GO:0030276//clathrin binding	GO:0016020//membrane;GO:0005794//Golgi apparatus;GO:0030136//clathrin-coated vesicle
CL1163.Contig2_sinensis	3707	107	5.1816	40	2.3219	gi|405976550|gb|EKC41052.1|	Huntingtin-interacting protein 1 [Crassostrea gigas]	--	--	sp|O00291|HIP1_HUMAN	Huntingtin-interacting protein 1 OS=Homo sapiens GN=HIP1 PE=1 SV=5	K04559	huntingtin interacting protein 1	GO:0048268//clathrin coat assembly;GO:0006919//activation of cysteine-type endopeptidase activity involved in apoptotic process;GO:0006917//induction of apoptosis;GO:0048260//positive regulation of receptor-mediated endocytosis;GO:0009790//embryo development	GO:0035091//phosphatidylinositol binding;GO:0030276//clathrin binding	GO:0016020//membrane;GO:0005794//Golgi apparatus;GO:0030136//clathrin-coated vesicle
CL1164.Contig1_sinensis	452	33	13.1062	9	4.2847	--	--	--	--	--	--	--	--	-	-	-
CL1164.Contig2_sinensis	1519	114	13.4725	27	3.8249	--	--	--	--	--	--	--	--	-	-	-
CL1165.Contig1_sinensis	1234	60	8.7285	41	7.1496	--	--	--	--	--	--	--	--	-	-	-
CL1165.Contig2_sinensis	486	0	0.0000	1	0.4428	--	--	--	--	--	--	--	--	-	-	-
CL1165.Contig3_sinensis	563	4	1.2754	0	0.0000	--	--	--	--	--	--	--	--	-	-	-
CL1165.Contig4_sinensis	264	10	6.7998	8	6.5208	--	--	--	--	--	--	--	--	-	-	-
CL1166.Contig1_sinensis	1424	1171	147.6211	867	131.0159	gi|405959794|gb|EKC25786.1|	Leucine-zipper-like transcriptional regulator 1 [Crassostrea gigas]	gi|354785424|gb|JN949925.1|	Mus musculus targeted non-conditional, lacZ-tagged mutant allele 2510049J12Rik:tm1e(KOMP)Wtsi tm1e(KOMP)Ucd; transgenic	sp|P56959|FUS_MOUSE	RNA-binding protein FUS OS=Mus musculus GN=Fus PE=2 SV=1	K13098	RNA-binding protein FUS	-	GO:1901363;GO:0097159//organic cyclic compound binding	GO:0005737//cytoplasm;GO:0005634//nucleus
CL1166.Contig2_sinensis	1526	1125	132.3426	946	133.3987	gi|405959794|gb|EKC25786.1|	Leucine-zipper-like transcriptional regulator 1 [Crassostrea gigas]	gi|354785424|gb|JN949925.1|	Mus musculus targeted non-conditional, lacZ-tagged mutant allele 2510049J12Rik:tm1e(KOMP)Wtsi tm1e(KOMP)Ucd; transgenic	sp|P56959|FUS_MOUSE	RNA-binding protein FUS OS=Mus musculus GN=Fus PE=2 SV=1	K13098	RNA-binding protein FUS	-	GO:1901363;GO:0097159//organic cyclic compound binding	GO:0005737//cytoplasm;GO:0005634//nucleus
CL1167.Contig1_sinensis	700	14	3.5903	17	5.2260	--	--	gi|33235780|gb|AC111137.10|	Mus musculus chromosome 5, clone RP23-357C4, complete sequence	--	--	--	--	-	-	-
CL1167.Contig2_sinensis	578	3	0.9317	4	1.4892	--	--	gi|33235780|gb|AC111137.10|	Mus musculus chromosome 5, clone RP23-357C4, complete sequence	--	--	--	--	-	-	-
CL1168.Contig1_sinensis	256	16	11.2197	20	16.8114	--	--	--	--	--	--	--	--	-	-	-
CL1168.Contig2_sinensis	260	11	7.5949	4	3.3106	--	--	--	--	--	--	--	--	-	-	-
CL1168.Contig3_sinensis	305	22	12.9486	20	14.1106	--	--	--	--	--	--	--	--	-	-	-
CL1169.Contig1_sinensis	1849	817	79.3207	1069	124.4101	gi|94308944|gb|ABF14366.1|	Cu/Zn superoxide dismutase [Crassostrea ariakensis]	gi|272574596|gb|GU188694.1|	Meretrix meretrix Cu/Zn-SOD mRNA, complete cds	sp|Q8HXP8|SODC_CALJA	Superoxide dismutase [Cu-Zn] OS=Callithrix jacchus GN=SOD1 PE=2 SV=3	K04565	Cu/Zn superoxide dismutase [EC:1.15.1.1]	GO:0006801//superoxide metabolic process;GO:0055114//oxidation-reduction process	GO:0046872//metal ion binding;GO:0004784//superoxide dismutase activity	-
CL117.Contig1_sinensis	468	5	1.9179	1	0.4598	--	--	--	--	--	--	--	--	-	-	-
CL1170.Contig1_sinensis	2899	7298	451.9155	6665	494.7285	gi|308450159|ref|XP_003088200.1|	hypothetical protein CRE_03576 [Caenorhabditis remanei] >gi|308248801|gb|EFO92753.1| hypothetical protein CRE_03576 [Caenorhabditis remanei]	gi|78097480|gb|AC167666.4|	Culex pipiens quinquefasciatus, clone Culex pipiens quinquefasciatus-3940120D9, complete sequence	--	--	--	--	-	-	-
CL1171.Contig1_sinensis	337	2	1.0654	2	1.2771	--	--	--	--	--	--	--	--	-	-	-
CL1171.Contig2_sinensis	430	5	2.0874	1	0.5004	--	--	--	--	--	--	--	--	-	-	-
CL1172.Contig10_sinensis	5130	8	0.2799	5	0.2097	gi|405952322|gb|EKC20147.1|	Palmitoyltransferase ZDHHC2 [Crassostrea gigas]	--	--	sp|Q0VC89|ZDH20_BOVIN	Probable palmitoyltransferase ZDHHC20 OS=Bos taurus GN=ZDHHC20 PE=2 SV=1	--	--	-	-	-
CL1172.Contig1_sinensis	5037	7	0.2495	6	0.2563	gi|405952322|gb|EKC20147.1|	Palmitoyltransferase ZDHHC2 [Crassostrea gigas]	--	--	sp|Q5FWL7|ZDH15_XENLA	Palmitoyltransferase ZDHHC15 OS=Xenopus laevis GN=zdhhc15 PE=2 SV=1	--	--	-	GO:0046872//metal ion binding;GO:0003824//catalytic activity	-
CL1172.Contig2_sinensis	969	17	3.1494	7	1.5545	gi|405952322|gb|EKC20147.1|	Palmitoyltransferase ZDHHC2 [Crassostrea gigas]	gi|291232480|ref|XM_002736139.1|	PREDICTED: Saccoglossus kowalevskii zinc finger, DHHC-type containing 2-like (LOC100367468), mRNA	sp|Q5FWL7|ZDH15_XENLA	Palmitoyltransferase ZDHHC15 OS=Xenopus laevis GN=zdhhc15 PE=2 SV=1	K05766	slingshot	GO:0018345//protein palmitoylation	GO:0046872//metal ion binding;GO:0016491//oxidoreductase activity;GO:0019706//protein-cysteine S-palmitoleyltransferase activity	GO:0005886//plasma membrane
CL1172.Contig3_sinensis	5512	5	0.1628	1	0.0390	gi|405952322|gb|EKC20147.1|	Palmitoyltransferase ZDHHC2 [Crassostrea gigas]	gi|291232480|ref|XM_002736139.1|	PREDICTED: Saccoglossus kowalevskii zinc finger, DHHC-type containing 2-like (LOC100367468), mRNA	sp|Q5FWL7|ZDH15_XENLA	Palmitoyltransferase ZDHHC15 OS=Xenopus laevis GN=zdhhc15 PE=2 SV=1	K05766	slingshot	-	GO:0046872//metal ion binding;GO:0016491//oxidoreductase activity	-
CL1172.Contig4_sinensis	6001	3	0.0897	1	0.0359	gi|405952322|gb|EKC20147.1|	Palmitoyltransferase ZDHHC2 [Crassostrea gigas]	gi|291232480|ref|XM_002736139.1|	PREDICTED: Saccoglossus kowalevskii zinc finger, DHHC-type containing 2-like (LOC100367468), mRNA	sp|Q5FWL7|ZDH15_XENLA	Palmitoyltransferase ZDHHC15 OS=Xenopus laevis GN=zdhhc15 PE=2 SV=1	K05766	slingshot	-	GO:0046872//metal ion binding;GO:0016491//oxidoreductase activity	-
CL1172.Contig5_sinensis	5419	40	1.3251	20	0.7942	gi|405952322|gb|EKC20147.1|	Palmitoyltransferase ZDHHC2 [Crassostrea gigas]	gi|291232480|ref|XM_002736139.1|	PREDICTED: Saccoglossus kowalevskii zinc finger, DHHC-type containing 2-like (LOC100367468), mRNA	sp|Q5FWL7|ZDH15_XENLA	Palmitoyltransferase ZDHHC15 OS=Xenopus laevis GN=zdhhc15 PE=2 SV=1	K05766	slingshot	-	GO:0046872//metal ion binding;GO:0003824//catalytic activity	-
CL1172.Contig6_sinensis	4932	37	1.3467	16	0.6981	gi|405952322|gb|EKC20147.1|	Palmitoyltransferase ZDHHC2 [Crassostrea gigas]	--	--	sp|Q5FWL7|ZDH15_XENLA	Palmitoyltransferase ZDHHC15 OS=Xenopus laevis GN=zdhhc15 PE=2 SV=1	--	--	-	GO:0003824//catalytic activity;GO:0008270//zinc ion binding	-
CL1172.Contig7_sinensis	5908	5	0.1519	1	0.0364	gi|405952322|gb|EKC20147.1|	Palmitoyltransferase ZDHHC2 [Crassostrea gigas]	gi|291232480|ref|XM_002736139.1|	PREDICTED: Saccoglossus kowalevskii zinc finger, DHHC-type containing 2-like (LOC100367468), mRNA	sp|Q5FWL7|ZDH15_XENLA	Palmitoyltransferase ZDHHC15 OS=Xenopus laevis GN=zdhhc15 PE=2 SV=1	K05766	slingshot	-	GO:0046872//metal ion binding;GO:0016491//oxidoreductase activity	-
CL1172.Contig8_sinensis	5025	5	0.1786	0	0.0000	gi|405952322|gb|EKC20147.1|	Palmitoyltransferase ZDHHC2 [Crassostrea gigas]	--	--	sp|Q5W0Z9|ZDH20_HUMAN	Probable palmitoyltransferase ZDHHC20 OS=Homo sapiens GN=ZDHHC20 PE=1 SV=1	--	--	-	GO:0008270//zinc ion binding;GO:0016491//oxidoreductase activity	-
CL1172.Contig9_sinensis	1599	5	0.5613	3	0.4037	gi|405952322|gb|EKC20147.1|	Palmitoyltransferase ZDHHC2 [Crassostrea gigas]	gi|291232480|ref|XM_002736139.1|	PREDICTED: Saccoglossus kowalevskii zinc finger, DHHC-type containing 2-like (LOC100367468), mRNA	sp|Q5FWL7|ZDH15_XENLA	Palmitoyltransferase ZDHHC15 OS=Xenopus laevis GN=zdhhc15 PE=2 SV=1	K05766	slingshot	-	GO:0046872//metal ion binding;GO:0016491//oxidoreductase activity	-
CL1173.Contig1_sinensis	796	151	34.0538	36	9.7321	--	--	--	--	--	--	--	--	-	-	-
CL1173.Contig2_sinensis	826	44	9.5626	23	5.9919	--	--	--	--	--	--	--	--	-	-	-
CL1174.Contig1_sinensis	340	3	1.5840	7	4.4303	gi|291225523|ref|XP_002732749.1|	PREDICTED: nucleotide-binding oligomerization domain containing 2-like [Saccoglossus kowalevskii]	--	--	--	--	--	--	-	-	-
CL1174.Contig2_sinensis	819	249	54.5779	79	20.7567	gi|291225523|ref|XP_002732749.1|	PREDICTED: nucleotide-binding oligomerization domain containing 2-like [Saccoglossus kowalevskii]	--	--	sp|Q86Y13|DZIP3_HUMAN	E3 ubiquitin-protein ligase DZIP3 OS=Homo sapiens GN=DZIP3 PE=1 SV=2	K10642	E3 ubiquitin-protein ligase DZIP3 [EC:6.3.2.19]	-	-	-
CL1175.Contig1_sinensis	2275	1	0.0789	7	0.6621	gi|197245540|gb|AAI69188.1|	Unknown (protein for IMAGE:7645010) [Xenopus (Silurana) tropicalis]	gi|432849945|ref|XM_004066643.1|	PREDICTED: Oryzias latipes tensin-1-like (LOC101164874), mRNA	sp|Q9HBL0|TENS1_HUMAN	Tensin-1 OS=Homo sapiens GN=TNS1 PE=1 SV=2	K01110	phosphatidylinositol-3,4,5-trisphosphate 3-phosphatase [EC:3.1.3.67]	-	-	-
CL1175.Contig2_sinensis	2307	5	0.3891	4	0.3731	gi|405973144|gb|EKC37874.1|	Importin subunit beta-1 [Crassostrea gigas]	gi|432849945|ref|XM_004066643.1|	PREDICTED: Oryzias latipes tensin-1-like (LOC101164874), mRNA	sp|Q04205|TENS_CHICK	Tensin OS=Gallus gallus GN=TNS PE=1 SV=2	K01110	phosphatidylinositol-3,4,5-trisphosphate 3-phosphatase [EC:3.1.3.67]	-	-	-
CL1175.Contig3_sinensis	2257	6	0.4772	3	0.2860	gi|197245540|gb|AAI69188.1|	Unknown (protein for IMAGE:7645010) [Xenopus (Silurana) tropicalis]	gi|432849945|ref|XM_004066643.1|	PREDICTED: Oryzias latipes tensin-1-like (LOC101164874), mRNA	sp|Q9HBL0|TENS1_HUMAN	Tensin-1 OS=Homo sapiens GN=TNS1 PE=1 SV=2	K01110	phosphatidylinositol-3,4,5-trisphosphate 3-phosphatase [EC:3.1.3.67]	-	-	-
CL1175.Contig4_sinensis	2289	2	0.1569	0	0.0000	gi|405973144|gb|EKC37874.1|	Importin subunit beta-1 [Crassostrea gigas]	gi|432849945|ref|XM_004066643.1|	PREDICTED: Oryzias latipes tensin-1-like (LOC101164874), mRNA	sp|Q04205|TENS_CHICK	Tensin OS=Gallus gallus GN=TNS PE=1 SV=2	K01110	phosphatidylinositol-3,4,5-trisphosphate 3-phosphatase [EC:3.1.3.67]	-	-	-
CL1176.Contig1_sinensis	722	21	5.2214	33	9.8354	gi|327263415|ref|XP_003216515.1|	PREDICTED: probable gluconokinase-like [Anolis carolinensis]	--	--	sp|B0BML1|GNTK_XENTR	Probable gluconokinase OS=Xenopus tropicalis GN=idnk PE=2 SV=1	K00851	gluconokinase [EC:2.7.1.12]	GO:0008152//metabolic process	GO:0016301//kinase activity	-
CL1176.Contig2_sinensis	270	1	0.6649	4	3.1879	gi|363744543|ref|XP_425027.2|	PREDICTED: probable gluconokinase [Gallus gallus]	--	--	sp|Q8R0J8|GNTK_MOUSE	Probable gluconokinase OS=Mus musculus GN=Idnk PE=2 SV=2	K00851	gluconokinase [EC:2.7.1.12]	GO:0005975//carbohydrate metabolic process;GO:0044237//cellular metabolic process	GO:0016773//phosphotransferase activity, alcohol group as acceptor;GO:0016301//kinase activity;GO:0000166//nucleotide binding	GO:0005737//cytoplasm
CL1177.Contig1_sinensis	2714	153	10.1201	702	55.6599	gi|405954096|gb|EKC21625.1|	Tetratricopeptide repeat protein 25 [Crassostrea gigas]	--	--	sp|Q96NG3|TTC25_HUMAN	Tetratricopeptide repeat protein 25 OS=Homo sapiens GN=TTC25 PE=2 SV=2	K04460	protein phosphatase 5 [EC:3.1.3.16]	-	-	GO:0005737//cytoplasm
CL1177.Contig2_sinensis	2504	120	8.6030	631	54.2263	gi|405954096|gb|EKC21625.1|	Tetratricopeptide repeat protein 25 [Crassostrea gigas]	--	--	sp|Q7ZU45|TTC25_DANRE	Tetratricopeptide repeat protein 25 OS=Danio rerio GN=ttc25 PE=2 SV=1	K04460	protein phosphatase 5 [EC:3.1.3.16]	-	-	-
CL1178.Contig1_sinensis	549	0	0.0000	2	0.7839	gi|390359309|ref|XP_003729454.1|	PREDICTED: RNA-directed DNA polymerase from mobile element jockey-like [Strongylocentrotus purpuratus]	--	--	sp|Q9NBX4|RTXE_DROME	Probable RNA-directed DNA polymerase from transposon X-element OS=Drosophila melanogaster GN=X-element\ORF2 PE=3 SV=1	K05658	ATP-binding cassette, subfamily B (MDR/TAP), member 1	-	-	-
CL1178.Contig2_sinensis	4920	360	13.1353	207	9.0536	gi|390353251|ref|XP_003728072.1|	PREDICTED: RNA-directed DNA polymerase from mobile element jockey-like [Strongylocentrotus purpuratus]	gi|451898015|emb|HF677625.1|	Alcyonium digitatum microsatellite DNA locus Adig037, clone DMF87A07	sp|Q95SX7|RTBS_DROME	Probable RNA-directed DNA polymerase from transposon BS OS=Drosophila melanogaster GN=RTase PE=2 SV=1	K08017	advillin	-	-	-
CL1179.Contig1_sinensis	2390	3	0.2253	5	0.4502	gi|405956994|gb|EKC23233.1|	IQ domain-containing protein E [Crassostrea gigas]	--	--	sp|Q6IPM2|IQCE_HUMAN	IQ domain-containing protein E OS=Homo sapiens GN=IQCE PE=1 SV=2	K10352	myosin heavy chain	-	-	-
CL1179.Contig2_sinensis	2769	4	0.2593	5	0.3886	gi|405956994|gb|EKC23233.1|	IQ domain-containing protein E [Crassostrea gigas]	--	--	sp|Q6IPM2|IQCE_HUMAN	IQ domain-containing protein E OS=Homo sapiens GN=IQCE PE=1 SV=2	K10352	myosin heavy chain	-	-	-
CL1179.Contig3_sinensis	2279	1	0.0788	7	0.6610	gi|405956994|gb|EKC23233.1|	IQ domain-containing protein E [Crassostrea gigas]	--	--	sp|Q6IPM2|IQCE_HUMAN	IQ domain-containing protein E OS=Homo sapiens GN=IQCE PE=1 SV=2	K13172	serine/arginine repetitive matrix protein 2	-	-	-
CL1179.Contig4_sinensis	2658	6	0.4052	5	0.4048	gi|405956994|gb|EKC23233.1|	IQ domain-containing protein E [Crassostrea gigas]	--	--	sp|Q6IPM2|IQCE_HUMAN	IQ domain-containing protein E OS=Homo sapiens GN=IQCE PE=1 SV=2	K13172	serine/arginine repetitive matrix protein 2	-	-	-
CL1179.Contig5_sinensis	1546	1	0.1161	0	0.0000	gi|405956994|gb|EKC23233.1|	IQ domain-containing protein E [Crassostrea gigas]	--	--	sp|Q6PCQ0|IQCE_MOUSE	IQ domain-containing protein E OS=Mus musculus GN=Iqce PE=2 SV=1	K13172	serine/arginine repetitive matrix protein 2	-	-	-
CL1179.Contig6_sinensis	1435	0	0.0000	3	0.4499	gi|405956994|gb|EKC23233.1|	IQ domain-containing protein E [Crassostrea gigas]	--	--	sp|Q6PCQ0|IQCE_MOUSE	IQ domain-containing protein E OS=Mus musculus GN=Iqce PE=2 SV=1	K13172	serine/arginine repetitive matrix protein 2	-	-	-
CL118.Contig1_sinensis	4770	215	8.0914	156	7.0375	gi|405953430|gb|EKC21093.1|	Ribosome-binding protein 1 [Crassostrea gigas]	--	--	sp|Q28298|RRBP1_CANFA	Ribosome-binding protein 1 OS=Canis familiaris GN=RRBP1 PE=2 SV=1	K05674	ATP-binding cassette, subfamily C (CFTR/MRP), member 10	-	-	-
CL118.Contig2_sinensis	4866	240	8.8540	169	7.4736	gi|405953430|gb|EKC21093.1|	Ribosome-binding protein 1 [Crassostrea gigas]	gi|291242904|ref|XM_002741327.1|	PREDICTED: Saccoglossus kowalevskii YALI0F02387p-like (LOC100369294), mRNA	sp|Q28298|RRBP1_CANFA	Ribosome-binding protein 1 OS=Canis familiaris GN=RRBP1 PE=2 SV=1	K05674	ATP-binding cassette, subfamily C (CFTR/MRP), member 10	-	-	-
CL1180.Contig1_sinensis	2930	81	4.9627	43	3.1580	gi|405967379|gb|EKC32545.1|	Conserved oligomeric Golgi complex subunit 3, partial [Crassostrea gigas]	gi|195114927|ref|XM_002001983.1|	Drosophila mojavensis GI14259 (Dmoj\GI14259), mRNA	sp|Q8CI04|COG3_MOUSE	Conserved oligomeric Golgi complex subunit 3 OS=Mus musculus GN=Cog3 PE=1 SV=3	--	--	GO:0006890//retrograde vesicle-mediated transport, Golgi to ER;GO:0006891//intra-Golgi vesicle-mediated transport;GO:0033365//protein localization to organelle;GO:0050821//protein stabilization;GO:0006486//protein glycosylation;GO:0006888//ER to Golgi vesicle-mediated transport;GO:0015031//protein transport	GO:0008565//protein transporter activity	GO:0005730//nucleolus;GO:0017119//Golgi transport complex;GO:0005886//plasma membrane
CL1180.Contig2_sinensis	2261	59	4.6844	32	3.0455	gi|405967379|gb|EKC32545.1|	Conserved oligomeric Golgi complex subunit 3, partial [Crassostrea gigas]	gi|195114927|ref|XM_002001983.1|	Drosophila mojavensis GI14259 (Dmoj\GI14259), mRNA	sp|Q8CI04|COG3_MOUSE	Conserved oligomeric Golgi complex subunit 3 OS=Mus musculus GN=Cog3 PE=1 SV=3	--	--	GO:0006890//retrograde vesicle-mediated transport, Golgi to ER;GO:0006891//intra-Golgi vesicle-mediated transport;GO:0033365//protein localization to organelle;GO:0050821//protein stabilization;GO:0006486//protein glycosylation;GO:0006888//ER to Golgi vesicle-mediated transport	GO:0008565//protein transporter activity	GO:0005730//nucleolus;GO:0017119//Golgi transport complex;GO:0005886//plasma membrane
CL1181.Contig1_sinensis	1929	11	1.0237	39	4.3506	gi|405974267|gb|EKC38926.1|	Halomucin [Crassostrea gigas]	--	--	sp|Q54X08|MYBV_DICDI	Myb-like protein V OS=Dictyostelium discoideum GN=mybV PE=4 SV=2	K13171	serine/arginine repetitive matrix protein 1	-	-	-
CL1181.Contig2_sinensis	1048	5	0.8565	7	1.4373	gi|405974267|gb|EKC38926.1|	Halomucin [Crassostrea gigas]	--	--	--	--	--	--	-	-	-
CL1182.Contig1_sinensis	6586	1717	46.8005	2184	71.3585	gi|410935709|gb|AFV94411.1|	serine protease-like protein [Euprymna scolopes]	--	--	sp|P25155|FA10_CHICK	Coagulation factor X OS=Gallus gallus GN=F10 PE=1 SV=1	K01314	coagulation factor X [EC:3.4.21.6]	-	GO:0003824//catalytic activity	-
CL1182.Contig2_sinensis	6552	1591	43.5911	2192	71.9916	gi|410935709|gb|AFV94411.1|	serine protease-like protein [Euprymna scolopes]	--	--	sp|P25155|FA10_CHICK	Coagulation factor X OS=Gallus gallus GN=F10 PE=1 SV=1	K01314	coagulation factor X [EC:3.4.21.6]	-	GO:0003824//catalytic activity	-
CL1183.Contig1_sinensis	713	14	3.5248	8	2.4144	gi|260833490|ref|XP_002611690.1|	hypothetical protein BRAFLDRAFT_63626 [Branchiostoma floridae] >gi|229297061|gb|EEN67700.1| hypothetical protein BRAFLDRAFT_63626 [Branchiostoma floridae]	--	--	--	--	--	--	-	-	-
CL1184.Contig1_sinensis	2165	71	5.8871	54	5.3672	gi|443709246|gb|ELU03994.1|	hypothetical protein CAPTEDRAFT_159204 [Capitella teleta]	--	--	sp|Q9D668|ARRD2_MOUSE	Arrestin domain-containing protein 2 OS=Mus musculus GN=Arrdc2 PE=2 SV=1	--	--	-	-	-
CL1184.Contig2_sinensis	1813	63	6.2380	33	3.9168	gi|443709246|gb|ELU03994.1|	hypothetical protein CAPTEDRAFT_159204 [Capitella teleta]	--	--	sp|Q9D668|ARRD2_MOUSE	Arrestin domain-containing protein 2 OS=Mus musculus GN=Arrdc2 PE=2 SV=1	--	--	-	-	-
CL1185.Contig1_sinensis	1378	4	0.5211	12	1.8739	gi|405978883|gb|EKC43242.1|	Monocarboxylate transporter 13 [Crassostrea gigas]	--	--	sp|Q5ZJU0|MOT9_CHICK	Monocarboxylate transporter 9 OS=Gallus gallus GN=SLC16A9 PE=2 SV=1	K08190	MFS transporter, MCP family, solute carrier family 16 (monocarboxylic acid transporters), member 14	-	-	-
CL1185.Contig2_sinensis	1396	6	0.7716	11	1.6956	gi|405978883|gb|EKC43242.1|	Monocarboxylate transporter 13 [Crassostrea gigas]	--	--	sp|Q5ZJU0|MOT9_CHICK	Monocarboxylate transporter 9 OS=Gallus gallus GN=SLC16A9 PE=2 SV=1	K08190	MFS transporter, MCP family, solute carrier family 16 (monocarboxylic acid transporters), member 14	-	-	-
CL1185.Contig3_sinensis	1385	4	0.5185	10	1.5537	gi|405978883|gb|EKC43242.1|	Monocarboxylate transporter 13 [Crassostrea gigas]	--	--	sp|Q5ZJU0|MOT9_CHICK	Monocarboxylate transporter 9 OS=Gallus gallus GN=SLC16A9 PE=2 SV=1	K08190	MFS transporter, MCP family, solute carrier family 16 (monocarboxylic acid transporters), member 14	-	-	-
CL1185.Contig4_sinensis	1367	3	0.3940	5	0.7871	gi|405978883|gb|EKC43242.1|	Monocarboxylate transporter 13 [Crassostrea gigas]	--	--	sp|Q5ZJU0|MOT9_CHICK	Monocarboxylate transporter 9 OS=Gallus gallus GN=SLC16A9 PE=2 SV=1	K08190	MFS transporter, MCP family, solute carrier family 16 (monocarboxylic acid transporters), member 14	-	-	-
CL1186.Contig1_sinensis	441	3	1.2212	2	0.9759	--	--	--	--	--	--	--	--	-	-	-
CL1186.Contig2_sinensis	482	1	0.3724	1	0.4464	--	--	--	--	--	--	--	--	-	-	-
CL1186.Contig3_sinensis	384	0	0.0000	1	0.5604	--	--	--	--	--	--	--	--	-	-	-
CL1187.Contig1_sinensis	1956	103	9.4530	126	13.8617	gi|405976287|gb|EKC40799.1|	Beta-catenin-like protein 1 [Crassostrea gigas]	gi|387915919|gb|JX053341.1|	Callorhinchus milii clone P06B07.Testis.t16 mRNA sequence	sp|O62703|CTBL1_BOVIN	Beta-catenin-like protein 1 OS=Bos taurus GN=CTNNBL1 PE=2 SV=3	K12864	beta-catenin-like protein 1	GO:0008380//RNA splicing;GO:0043065//positive regulation of apoptotic process;GO:0006397//mRNA processing;GO:0016445//somatic diversification of immunoglobulins	GO:0019899//enzyme binding	GO:0005681//spliceosomal complex;GO:0000974//Prp19 complex
CL1188.Contig1_sinensis	297	14	8.4620	2	1.4491	--	--	--	--	--	--	--	--	-	-	-
CL1189.Contig1_sinensis	261	17	11.6926	11	9.0692	--	--	--	--	--	--	--	--	-	-	-
CL119.Contig1_sinensis	1071	20	3.3523	13	2.6120	gi|443710454|gb|ELU04707.1|	hypothetical protein CAPTEDRAFT_173647 [Capitella teleta]	--	--	sp|Q0VCR6|TMM68_BOVIN	Transmembrane protein 68 OS=Bos taurus GN=TMEM68 PE=2 SV=1	K14457	2-acylglycerol O-acyltransferase 2 [EC:2.3.1.22]	-	GO:0016740//transferase activity	-
CL119.Contig2_sinensis	994	15	2.7090	8	1.7319	gi|443710454|gb|ELU04707.1|	hypothetical protein CAPTEDRAFT_173647 [Capitella teleta]	--	--	sp|Q0VCR6|TMM68_BOVIN	Transmembrane protein 68 OS=Bos taurus GN=TMEM68 PE=2 SV=1	K14457	2-acylglycerol O-acyltransferase 2 [EC:2.3.1.22]	-	GO:0016740//transferase activity	-
CL1190.Contig1_sinensis	2583	59	4.1004	33	2.7492	gi|328781083|ref|XP_003249918.1|	PREDICTED: histone-lysine N-methyltransferase E(z) isoform 2 [Apis mellifera]	gi|426348101|ref|XM_004041631.1|	PREDICTED: Gorilla gorilla gorilla enhancer of zeste homolog 1 (Drosophila), transcript variant 3 (EZH1), mRNA	sp|Q61188|EZH2_MOUSE	Histone-lysine N-methyltransferase EZH2 OS=Mus musculus GN=Ezh2 PE=1 SV=2	K11430	enhancer of zeste [EC:2.1.1.43]	GO:0042127//regulation of cell proliferation;GO:0051154//negative regulation of striated muscle cell differentiation;GO:2000134//negative regulation of G1/S transition of mitotic cell cycle;GO:0001932//regulation of protein phosphorylation;GO:0070314//G1 to G0 transition;GO:0021695//cerebellar cortex development;GO:0070734//histone H3-K27 methylation;GO:0034244//negative regulation of transcripti…	GO:0005515//protein binding;GO:0042054//histone methyltransferase activity;GO:0001047//core promoter binding;GO:0043565//sequence-specific DNA binding;GO:0003723//RNA binding;GO:0003682//chromatin binding	GO:0035098//ESC/E(Z) complex;GO:0045120//pronucleus
CL1190.Contig2_sinensis	1149	7	1.0937	9	1.6855	gi|405972178|gb|EKC36964.1|	Histone-lysine N-methyltransferase E(z) [Crassostrea gigas]	gi|363730293|ref|XM_418879.3|	PREDICTED: Gallus gallus enhancer of zeste homolog 2 (Drosophila), transcript variant 2 (EZH2), mRNA	sp|Q61188|EZH2_MOUSE	Histone-lysine N-methyltransferase EZH2 OS=Mus musculus GN=Ezh2 PE=1 SV=2	K11430	enhancer of zeste [EC:2.1.1.43]	GO:0042127//regulation of cell proliferation;GO:0048387//negative regulation of retinoic acid receptor signaling pathway;GO:0045892//negative regulation of transcription, DNA-dependent;GO:0051154//negative regulation of striated muscle cell differentiation;GO:2000134//negative regulation of G1/S transition of mitotic cell cycle;GO:0001932//regulation of protein phosphorylation;GO:0070314//G1 to G…	GO:0005515//protein binding;GO:0042054//histone methyltransferase activity;GO:0001047//core promoter binding;GO:0043565//sequence-specific DNA binding;GO:0003723//RNA binding;GO:0003682//chromatin binding	GO:0035098//ESC/E(Z) complex;GO:0045120//pronucleus
CL1191.Contig1_sinensis	1103	3115	506.9722	2337	455.9300	gi|390362678|ref|XP_003730208.1|	PREDICTED: avidin-related protein 4/5-like [Strongylocentrotus purpuratus]	--	--	--	--	--	--	-	-	-
CL1192.Contig1_sinensis	7299	310	7.6243	199	5.8668	gi|405971353|gb|EKC36194.1|	Hexokinase type 2 [Crassostrea gigas]	gi|409970889|emb|HF544984.1|	Crassostrea angulata mRNA for glucokinase (GK gene)	sp|P05708|HXK1_RAT	Hexokinase-1 OS=Rattus norvegicus GN=Hk1 PE=1 SV=4	K00844	hexokinase [EC:2.7.1.1]	GO:0001678//cellular glucose homeostasis;GO:0060361//flight;GO:0006096//glycolysis	GO:0000166//nucleotide binding;GO:0004340//glucokinase activity;GO:0019158//mannokinase activity;GO:0008865//fructokinase activity	GO:0005829//cytosol
CL1192.Contig2_sinensis	6789	79	2.0889	94	2.9795	gi|405971353|gb|EKC36194.1|	Hexokinase type 2 [Crassostrea gigas]	gi|409970889|emb|HF544984.1|	Crassostrea angulata mRNA for glucokinase (GK gene)	sp|P52789|HXK2_HUMAN	Hexokinase-2 OS=Homo sapiens GN=HK2 PE=1 SV=2	K00844	hexokinase [EC:2.7.1.1]	GO:0001678//cellular glucose homeostasis;GO:0060361//flight;GO:0006096//glycolysis	GO:0000166//nucleotide binding;GO:0004340//glucokinase activity;GO:0019158//mannokinase activity;GO:0008865//fructokinase activity	GO:0005829//cytosol
CL1192.Contig3_sinensis	6548	226	6.1959	168	5.5210	gi|405971353|gb|EKC36194.1|	Hexokinase type 2 [Crassostrea gigas]	gi|409970889|emb|HF544984.1|	Crassostrea angulata mRNA for glucokinase (GK gene)	sp|P17710|HXK1_MOUSE	Hexokinase-1 OS=Mus musculus GN=Hk1 PE=1 SV=3	K00844	hexokinase [EC:2.7.1.1]	GO:0001678//cellular glucose homeostasis;GO:0060361//flight;GO:0006096//glycolysis	GO:0000166//nucleotide binding;GO:0004340//glucokinase activity;GO:0019158//mannokinase activity;GO:0008865//fructokinase activity	GO:0005829//cytosol
CL1193.Contig1_sinensis	491	15	5.4842	5	2.1913	--	--	--	--	--	--	--	--	-	-	-
CL1193.Contig2_sinensis	314	17	9.7190	5	3.4265	--	--	--	--	--	--	--	--	-	-	-
CL1194.Contig1_sinensis	1027	34	5.9431	13	2.7239	--	--	--	--	--	--	--	--	-	-	-
CL1194.Contig2_sinensis	4443	852	34.4243	460	22.2790	gi|443686921|gb|ELT90039.1|	hypothetical protein CAPTEDRAFT_206412 [Capitella teleta]	--	--	--	--	--	--	-	-	-
CL1194.Contig3_sinensis	353	3	1.5256	1	0.6096	--	--	--	--	--	--	--	--	-	-	-
CL1195.Contig1_sinensis	514	0	0.0000	4	1.6746	--	--	--	--	--	--	--	--	-	-	-
CL1195.Contig2_sinensis	420	3	1.2823	1	0.5123	--	--	--	--	--	--	--	--	-	-	-
CL1196.Contig1_sinensis	342	0	0.0000	5	3.1460	--	--	--	--	--	--	--	--	-	-	-
CL1197.Contig1_sinensis	7125	228	5.7445	105	3.1712	gi|405953685|gb|EKC21299.1|	Regulator of differentiation 1 [Crassostrea gigas]	gi|470636176|ref|XM_004323443.1|	PREDICTED: Tursiops truncatus polypyrimidine tract binding protein 2, transcript variant 3 (PTBP2), mRNA	sp|Q00438|PTBP1_RAT	Polypyrimidine tract-binding protein 1 OS=Rattus norvegicus GN=Ptbp1 PE=1 SV=1	K14948	olypyrimidine tract-binding protein 2	GO:0000381//regulation of alternative mRNA splicing, via spliceosome;GO:0048025//negative regulation of mRNA splicing, via spliceosome;GO:0051148//negative regulation of muscle cell differentiation	GO:0008187//poly-pyrimidine tract binding;GO:0036002//pre-mRNA binding;GO:0005515//protein binding	GO:0005730//nucleolus;GO:0005654//nucleoplasm
CL1197.Contig2_sinensis	7224	11	0.2733	6	0.1787	gi|380018871|ref|XP_003693343.1|	PREDICTED: polypyrimidine tract-binding protein 2-like [Apis florea]	gi|470636176|ref|XM_004323443.1|	PREDICTED: Tursiops truncatus polypyrimidine tract binding protein 2, transcript variant 3 (PTBP2), mRNA	sp|Q00438|PTBP1_RAT	Polypyrimidine tract-binding protein 1 OS=Rattus norvegicus GN=Ptbp1 PE=1 SV=1	K14948	olypyrimidine tract-binding protein 2	GO:0033119//negative regulation of RNA splicing;GO:0048024//regulation of mRNA splicing, via spliceosome	GO:0003723//RNA binding;GO:0005515//protein binding	GO:0005634//nucleus
CL1197.Contig3_sinensis	7169	668	16.7271	257	7.7142	gi|380018871|ref|XP_003693343.1|	PREDICTED: polypyrimidine tract-binding protein 2-like [Apis florea]	gi|292618100|ref|XM_001335931.3|	PREDICTED: Danio rerio si:dkey-27p1.2 (si:dkey-27p1.2), mRNA	sp|Q00438|PTBP1_RAT	Polypyrimidine tract-binding protein 1 OS=Rattus norvegicus GN=Ptbp1 PE=1 SV=1	K14948	olypyrimidine tract-binding protein 2	GO:0048856//anatomical structure development;GO:0033119//negative regulation of RNA splicing	-	-
CL1197.Contig4_sinensis	7094	552	13.9685	246	7.4621	gi|405953685|gb|EKC21299.1|	Regulator of differentiation 1 [Crassostrea gigas]	gi|292618100|ref|XM_001335931.3|	PREDICTED: Danio rerio si:dkey-27p1.2 (si:dkey-27p1.2), mRNA	sp|Q00438|PTBP1_RAT	Polypyrimidine tract-binding protein 1 OS=Rattus norvegicus GN=Ptbp1 PE=1 SV=1	K14948	olypyrimidine tract-binding protein 2	GO:0000381//regulation of alternative mRNA splicing, via spliceosome;GO:0048025//negative regulation of mRNA splicing, via spliceosome;GO:0051148//negative regulation of muscle cell differentiation	GO:0008187//poly-pyrimidine tract binding;GO:0036002//pre-mRNA binding;GO:0005515//protein binding	GO:0005730//nucleolus;GO:0005654//nucleoplasm
CL1197.Contig5_sinensis	7200	147	3.6651	53	1.5840	gi|291227384|ref|XP_002733659.1|	PREDICTED: polypyrimidine tract-binding protein 1-like [Saccoglossus kowalevskii]	gi|470636176|ref|XM_004323443.1|	PREDICTED: Tursiops truncatus polypyrimidine tract binding protein 2, transcript variant 3 (PTBP2), mRNA	sp|Q00438|PTBP1_RAT	Polypyrimidine tract-binding protein 1 OS=Rattus norvegicus GN=Ptbp1 PE=1 SV=1	K14948	olypyrimidine tract-binding protein 2	GO:0033119//negative regulation of RNA splicing;GO:0048024//regulation of mRNA splicing, via spliceosome	GO:0003723//RNA binding;GO:0005515//protein binding	GO:0005634//nucleus
CL1197.Contig6_sinensis	7193	208	5.1910	86	2.5728	gi|405953685|gb|EKC21299.1|	Regulator of differentiation 1 [Crassostrea gigas]	gi|292618100|ref|XM_001335931.3|	PREDICTED: Danio rerio si:dkey-27p1.2 (si:dkey-27p1.2), mRNA	sp|Q00438|PTBP1_RAT	Polypyrimidine tract-binding protein 1 OS=Rattus norvegicus GN=Ptbp1 PE=1 SV=1	K14948	olypyrimidine tract-binding protein 2	GO:0044260;GO:0006974//response to DNA damage stimulus;GO:0010467//gene expression;GO:0007286//spermatid development;GO:0044238//primary metabolic process;GO:0050794//regulation of cellular process;GO:0007476//imaginal disc-derived wing morphogenesis	GO:0003729//mRNA binding	GO:0044424//intracellular part
CL1198.Contig1_sinensis	1061	9	1.5228	7	1.4197	--	--	--	--	--	--	--	--	-	-	-
CL1198.Contig2_sinensis	261	4	2.7512	0	0.0000	--	--	--	--	--	--	--	--	-	-	-
CL1198.Contig3_sinensis	4030	477	21.2478	334	17.8343	gi|405969968|gb|EKC34911.1|	Circularly permutated Ras protein 1 [Crassostrea gigas]	--	--	sp|Q75J93|CPAS1_DICDI	Circularly permutated Ras protein 1 OS=Dictyostelium discoideum GN=cpras1 PE=3 SV=1	K07974	Ras family, other	GO:0009987//cellular process	-	-
CL1199.Contig1_sinensis	1124	20	3.1942	26	4.9776	--	--	--	--	--	--	--	--	-	-	-
CL12.Contig1_sinensis	1493	19	2.2845	25	3.6033	gi|308451205|ref|XP_003088583.1|	hypothetical protein CRE_26900 [Caenorhabditis remanei] >gi|308246494|gb|EFO90446.1| hypothetical protein CRE_26900 [Caenorhabditis remanei]	--	--	--	--	--	--	GO:0006810//transport	GO:0016887//ATPase activity;GO:0000166//nucleotide binding;GO:0005215//transporter activity	-
CL1201.Contig1_sinensis	285	1	0.6299	1	0.7550	--	--	--	--	--	--	--	--	-	-	-
CL1201.Contig2_sinensis	754	3	0.7143	2	0.5708	gi|443725647|gb|ELU13154.1|	hypothetical protein CAPTEDRAFT_121979 [Capitella teleta]	--	--	--	--	--	--	-	-	-
CL1201.Contig3_sinensis	1584	27	3.0599	25	3.3963	gi|443725647|gb|ELU13154.1|	hypothetical protein CAPTEDRAFT_121979 [Capitella teleta]	--	--	--	--	--	--	-	-	-
CL1202.Contig1_sinensis	415	16	6.9211	8	4.1482	--	--	--	--	--	--	--	--	-	-	-
CL1202.Contig2_sinensis	547	6	1.9691	3	1.1802	--	--	--	--	--	--	--	--	-	-	-
CL1203.Contig1_sinensis	1246	25	3.6018	16	2.7632	--	--	--	--	--	--	--	--	-	-	-
CL1203.Contig2_sinensis	1294	62	8.6012	36	5.9866	--	--	--	--	--	--	--	--	-	-	-
CL1204.Contig1_sinensis	1115	22	3.5420	26	5.0178	gi|380030852|ref|XP_003699053.1|	PREDICTED: RNA polymerase sigma factor rpoD-like [Apis florea]	--	--	sp|Q8CHG3|GCC2_MOUSE	GRIP and coiled-coil domain-containing protein 2 OS=Mus musculus GN=Gcc2 PE=1 SV=2	K08286	protein-serine/threonine kinase [EC:2.7.11.-]	-	-	-
CL1205.Contig1_sinensis	1668	89	9.5785	59	7.6115	gi|405956929|gb|EKC23171.1|	Putative deoxyribose-phosphate aldolase [Crassostrea gigas]	--	--	sp|Q3T0V9|DEOC_BOVIN	Putative deoxyribose-phosphate aldolase OS=Bos taurus GN=DERA PE=2 SV=1	K01619	deoxyribose-phosphate aldolase [EC:4.1.2.4]	GO:0046121//deoxyribonucleoside catabolic process;GO:0009264//deoxyribonucleotide catabolic process;GO:0046386//deoxyribose phosphate catabolic process	GO:0004139//deoxyribose-phosphate aldolase activity	GO:0005737//cytoplasm
CL1205.Contig2_sinensis	1533	30	3.5130	14	1.9652	gi|405956929|gb|EKC23171.1|	Putative deoxyribose-phosphate aldolase [Crassostrea gigas]	--	--	sp|Q3T0V9|DEOC_BOVIN	Putative deoxyribose-phosphate aldolase OS=Bos taurus GN=DERA PE=2 SV=1	K01619	deoxyribose-phosphate aldolase [EC:4.1.2.4]	GO:0046121//deoxyribonucleoside catabolic process;GO:0006796//phosphate-containing compound metabolic process;GO:0046434//organophosphate catabolic process	GO:0004139//deoxyribose-phosphate aldolase activity	-
CL1206.Contig1_sinensis	468	1	0.3836	4	1.8392	--	--	--	--	--	--	--	--	-	-	-
CL1206.Contig2_sinensis	1437	7	0.8745	45	6.7386	gi|405968947|gb|EKC33970.1|	Putative RNA-directed DNA polymerase from transposon BS [Crassostrea gigas]	gi|41016185|gb|AC112260.6|	Mus musculus BAC clone RP23-185L5 from chromosome 18, complete sequence	--	--	K00787	farnesyl diphosphate synthase [EC:2.5.1.1 2.5.1.10]	-	-	-
CL1207.Contig1_sinensis	527	4	1.3625	1	0.4083	--	--	--	--	--	--	--	--	-	-	-
CL1207.Contig2_sinensis	1081	13	2.1588	3	0.5972	--	--	--	--	sp|Q13546|RIPK1_HUMAN	Receptor-interacting serine/threonine-protein kinase 1 OS=Homo sapiens GN=RIPK1 PE=1 SV=3	K02861	receptor-interacting serine/threonine-protein kinase 1 [EC:2.7.11.1]	-	-	-
CL1207.Contig3_sinensis	339	0	0.0000	4	2.5391	--	--	--	--	--	--	--	--	-	-	-
CL1207.Contig4_sinensis	859	19	3.9707	20	5.0102	gi|390365194|ref|XP_001176471.2|	PREDICTED: uncharacterized protein LOC752124 isoform 1 [Strongylocentrotus purpuratus]	--	--	--	--	--	--	-	-	-
CL1208.Contig1_sinensis	4307	60	2.5008	58	2.8978	gi|334310387|ref|XP_001378561.2|	PREDICTED: DDB1- and CUL4-associated factor 5 [Monodelphis domestica]	gi|332228973|ref|XM_003263615.1|	PREDICTED: Nomascus leucogenys DDB1 and CUL4 associated factor 5 (DCAF5), mRNA	sp|Q80T85|DCAF5_MOUSE	DDB1- and CUL4-associated factor 5 OS=Mus musculus GN=Dcaf5 PE=1 SV=2	K11800	WD repeat-containing protein 22	-	-	GO:0044424//intracellular part
CL1209.Contig1_sinensis	1971	92	8.3792	65	7.0965	gi|221122293|ref|XP_002158724.1|	PREDICTED: costars family protein ABRACL-like [Hydra magnipapillata]	--	--	sp|Q6TGV7|ABRAL_DANRE	Costars family protein ABRACL OS=Danio rerio GN=abracl PE=3 SV=1	--	--	-	-	-
CL121.Contig1_sinensis	560	5	1.6028	6	2.3056	gi|126330127|ref|XP_001379918.1|	PREDICTED: trans-1,2-dihydrobenzene-1,2-diol dehydrogenase-like [Monodelphis domestica]	--	--	sp|Q7JK39|DHDH_MACFU	Trans-1,2-dihydrobenzene-1,2-diol dehydrogenase OS=Macaca fuscata fuscata GN=DHDH PE=1 SV=1	K00078	dihydrodiol dehydrogenase / D-xylose 1-dehydrogenase (NADP) [EC:1.3.1.20 1.1.1.179]	-	-	-
CL1210.Contig1_sinensis	1528	100	11.7484	55	7.7456	--	--	--	--	--	--	--	--	-	-	-
CL1211.Contig1_sinensis	402	166	74.1282	120	64.2348	--	--	--	--	--	--	--	--	-	-	-
CL1212.Contig1_sinensis	336	4	2.1371	1	0.6404	--	--	--	--	--	--	--	--	-	-	-
CL1212.Contig2_sinensis	582	6	1.8507	8	2.9579	gi|405951867|gb|EKC19740.1|	Nuclear receptor ROR-alpha [Crassostrea gigas]	--	--	sp|P51448|RORA_MOUSE	Nuclear receptor ROR-alpha OS=Mus musculus GN=Rora PE=1 SV=1	K08701	nuclear receptor subfamily 1 group D member 3	-	GO:0005488//binding	-
CL1212.Contig3_sinensis	2711	73	4.8339	49	3.8894	gi|405951869|gb|EKC19742.1|	Nuclear receptor ROR-gamma [Crassostrea gigas]	--	--	sp|Q92753|RORB_HUMAN	Nuclear receptor ROR-beta OS=Homo sapiens GN=RORB PE=2 SV=3	K14033	nuclear receptor subfamily 1 group F member 4	-	-	-
CL1213.Contig1_sinensis	1103	35	5.6963	52	10.1448	gi|405972344|gb|EKC37117.1|	Solute carrier family 25 member 42 [Crassostrea gigas]	gi|328792745|ref|XM_396993.4|	PREDICTED: Apis mellifera solute carrier family 25 member 42-like, transcript variant 1 (LOC413551), mRNA	sp|Q05AQ3|S2542_XENTR	Mitochondrial coenzyme A transporter SLC25A42 OS=Xenopus tropicalis GN=slc25a42 PE=2 SV=1	K15085	solute carrier family 25, member 42	GO:0035349//coenzyme A transmembrane transport;GO:0015867//ATP transport;GO:0015866//ADP transport;GO:0080121//AMP transport	GO:0080122//AMP transmembrane transporter activity;GO:0015217//ADP transmembrane transporter activity;GO:0043262//adenosine-diphosphatase activity;GO:0015228//coenzyme A transmembrane transporter activity;GO:0005347//ATP transmembrane transporter activity	GO:0005743//mitochondrial inner membrane
CL1214.Contig1_sinensis	300	1	0.5984	0	0.0000	--	--	--	--	--	--	--	--	-	-	-
CL1214.Contig2_sinensis	320	1	0.5610	1	0.6725	--	--	--	--	--	--	--	--	-	-	-
CL1215.Contig1_sinensis	2155	30	2.4991	20	1.9971	gi|443705337|gb|ELU01947.1|	hypothetical protein CAPTEDRAFT_158323 [Capitella teleta]	--	--	sp|Q9CYF5|WBS16_MOUSE	Williams-Beuren syndrome chromosomal region 16 protein homolog OS=Mus musculus GN=Wbscr16 PE=2 SV=1	K10615	E3 ubiquitin-protein ligase HERC4 [EC:6.3.2.19]	-	-	GO:0005739//mitochondrion
CL1215.Contig2_sinensis	1852	27	2.6171	6	0.6971	gi|443705337|gb|ELU01947.1|	hypothetical protein CAPTEDRAFT_158323 [Capitella teleta]	--	--	sp|Q9CYF5|WBS16_MOUSE	Williams-Beuren syndrome chromosomal region 16 protein homolog OS=Mus musculus GN=Wbscr16 PE=2 SV=1	K10615	E3 ubiquitin-protein ligase HERC4 [EC:6.3.2.19]	-	-	GO:0005739//mitochondrion
CL1215.Contig3_sinensis	845	3	0.6373	7	1.7826	gi|260804625|ref|XP_002597188.1|	hypothetical protein BRAFLDRAFT_276208 [Branchiostoma floridae] >gi|229282451|gb|EEN53200.1| hypothetical protein BRAFLDRAFT_276208 [Branchiostoma floridae]	--	--	sp|Q9CYF5|WBS16_MOUSE	Williams-Beuren syndrome chromosomal region 16 protein homolog OS=Mus musculus GN=Wbscr16 PE=2 SV=1	K10614	E3 ubiquitin-protein ligase HERC3 [EC:6.3.2.19]	-	-	GO:0005739//mitochondrion
CL1215.Contig4_sinensis	1210	5	0.7418	2	0.3557	gi|260804625|ref|XP_002597188.1|	hypothetical protein BRAFLDRAFT_276208 [Branchiostoma floridae] >gi|229282451|gb|EEN53200.1| hypothetical protein BRAFLDRAFT_276208 [Branchiostoma floridae]	--	--	sp|Q9CYF5|WBS16_MOUSE	Williams-Beuren syndrome chromosomal region 16 protein homolog OS=Mus musculus GN=Wbscr16 PE=2 SV=1	K10615	E3 ubiquitin-protein ligase HERC4 [EC:6.3.2.19]	-	-	GO:0005739//mitochondrion
CL1216.Contig1_sinensis	480	8	2.9919	0	0.0000	gi|405977937|gb|EKC42361.1|	X-linked retinitis pigmentosa GTPase regulator [Crassostrea gigas]	--	--	sp|Q9N1T2|RPGR_CANFA	X-linked retinitis pigmentosa GTPase regulator OS=Canis familiaris GN=RPGR PE=2 SV=1	K10615	E3 ubiquitin-protein ligase HERC4 [EC:6.3.2.19]	-	-	GO:0043231//intracellular membrane-bounded organelle
CL1217.Contig1_sinensis	944	25	4.7541	18	4.1031	gi|333449413|gb|AEF33393.1|	mediator complex subunit 30-like protein [Crassostrea ariakensis]	--	--	sp|Q172Y1|MED30_AEDAE	Mediator of RNA polymerase II transcription subunit 30 OS=Aedes aegypti GN=MED30 PE=3 SV=1	K15143	mediator of RNA polymerase II transcription subunit 30	GO:0006367//transcription initiation from RNA polymerase II promoter;GO:0019827//stem cell maintenance;GO:0045893//positive regulation of transcription, DNA-dependent;GO:0030521//androgen receptor signaling pathway	GO:0004872//receptor activity;GO:0001104//RNA polymerase II transcription cofactor activity;GO:0046966//thyroid hormone receptor binding	GO:0016592//mediator complex
CL1217.Contig2_sinensis	987	11	2.0007	14	3.0523	gi|333449413|gb|AEF33393.1|	mediator complex subunit 30-like protein [Crassostrea ariakensis]	--	--	sp|Q172Y1|MED30_AEDAE	Mediator of RNA polymerase II transcription subunit 30 OS=Aedes aegypti GN=MED30 PE=3 SV=1	K15143	mediator of RNA polymerase II transcription subunit 30	GO:0006367//transcription initiation from RNA polymerase II promoter;GO:0019827//stem cell maintenance;GO:0045893//positive regulation of transcription, DNA-dependent;GO:0030521//androgen receptor signaling pathway	GO:0004872//receptor activity;GO:0001104//RNA polymerase II transcription cofactor activity;GO:0046966//thyroid hormone receptor binding	GO:0016592//mediator complex
CL1218.Contig1_sinensis	2994	217	13.0110	64	4.5998	gi|405950318|gb|EKC18314.1|	hypothetical protein CGI_10013729 [Crassostrea gigas]	--	--	sp|Q6ZSB9|ZBT49_HUMAN	Zinc finger and BTB domain-containing protein 49 OS=Homo sapiens GN=ZBTB49 PE=2 SV=3	K09228	KRAB domain-containing zinc finger protein	-	-	-
CL1218.Contig2_sinensis	3533	305	15.4974	73	4.4463	gi|405950318|gb|EKC18314.1|	hypothetical protein CGI_10013729 [Crassostrea gigas]	--	--	sp|Q6ZSB9|ZBT49_HUMAN	Zinc finger and BTB domain-containing protein 49 OS=Homo sapiens GN=ZBTB49 PE=2 SV=3	K09228	KRAB domain-containing zinc finger protein	-	-	-
CL1219.Contig1_sinensis	703	146	37.2820	79	24.1817	--	--	--	--	--	--	--	--	-	-	-
CL122.Contig1_sinensis	1378	28	3.6476	27	4.2163	--	--	--	--	--	--	--	--	-	-	-
CL122.Contig2_sinensis	489	5	1.8355	2	0.8801	--	--	--	--	--	--	--	--	-	-	-
CL122.Contig3_sinensis	443	1	0.4052	0	0.0000	--	--	--	--	--	--	--	--	-	-	-
CL1220.Contig1_sinensis	500	2	0.7181	6	2.5822	--	--	--	--	--	--	--	--	-	-	-
CL1221.Contig1_sinensis	302	4	2.3777	2	1.4251	--	--	--	--	--	--	--	--	-	-	-
CL1222.Contig1_sinensis	491	12	4.3873	13	5.6974	gi|380022207|ref|XP_003694944.1|	PREDICTED: cell division protein FtsZ-like [Apis florea]	--	--	sp|Q54Z54|FTSZA_DICDI	Mitochondrial division protein fszA OS=Dictyostelium discoideum GN=fszA PE=3 SV=1	--	--	-	-	-
CL1223.Contig1_sinensis	470	0	0.0000	0	0.0000	--	--	--	--	--	--	--	--	-	-	-
CL1223.Contig2_sinensis	712	1	0.2521	6	1.8134	--	--	--	--	sp|Q54G21|FKBP5_DICDI	FK506-binding protein 5 OS=Dictyostelium discoideum GN=fkbp5 PE=1 SV=1	--	--	-	-	-
CL1224.Contig1_sinensis	449	2	0.7996	0	0.0000	gi|405972832|gb|EKC37580.1|	Neuronal membrane glycoprotein M6-a [Crassostrea gigas]	--	--	sp|Q812E9|GPM6A_RAT	Neuronal membrane glycoprotein M6-a OS=Rattus norvegicus GN=Gpm6a PE=1 SV=1	--	--	GO:0007051//spindle organization;GO:0030048//actin filament-based movement;GO:0016044//cellular membrane organization;GO:0001745//compound eye morphogenesis;GO:0051647//nucleus localization;GO:0016333//morphogenesis of follicular epithelium;GO:0046956//positive phototaxis;GO:0001708//cell fate specification;GO:0008363//larval chitin-based cuticle development;GO:0045921//positive regulation of exo…	GO:0017111//nucleoside-triphosphatase activity;GO:0070856//myosin VI light chain binding;GO:0008017//microtubule binding;GO:0051015//actin filament binding;GO:0005516//calmodulin binding	GO:0070865//investment cone;GO:0031941//filamentous actin;GO:0045172//germline ring canal;GO:0031476//myosin VI complex;GO:0030139//endocytic vesicle;GO:0045178//basal part of cell;GO:0005875//microtubule associated complex;GO:0005886//plasma membrane;GO:0005938//cell cortex
CL1224.Contig2_sinensis	401	0	0.0000	0	0.0000	gi|405972832|gb|EKC37580.1|	Neuronal membrane glycoprotein M6-a [Crassostrea gigas]	--	--	sp|Q812E9|GPM6A_RAT	Neuronal membrane glycoprotein M6-a OS=Rattus norvegicus GN=Gpm6a PE=1 SV=1	--	--	GO:0007051//spindle organization;GO:0030048//actin filament-based movement;GO:0016044//cellular membrane organization;GO:0001745//compound eye morphogenesis;GO:0051647//nucleus localization;GO:0016333//morphogenesis of follicular epithelium;GO:0046956//positive phototaxis;GO:0001708//cell fate specification;GO:0008363//larval chitin-based cuticle development;GO:0045921//positive regulation of exo…	GO:0017111//nucleoside-triphosphatase activity;GO:0070856//myosin VI light chain binding;GO:0008017//microtubule binding;GO:0051015//actin filament binding;GO:0005516//calmodulin binding	GO:0070865//investment cone;GO:0031941//filamentous actin;GO:0045172//germline ring canal;GO:0031476//myosin VI complex;GO:0030139//endocytic vesicle;GO:0045178//basal part of cell;GO:0005875//microtubule associated complex;GO:0005886//plasma membrane;GO:0005938//cell cortex
CL1224.Contig3_sinensis	1871	24	2.3027	11	1.2651	gi|443703773|gb|ELU01175.1|	hypothetical protein CAPTEDRAFT_228771 [Capitella teleta]	--	--	sp|Q5R9Q3|GPM6A_PONAB	Neuronal membrane glycoprotein M6-a OS=Pongo abelii GN=GPM6A PE=2 SV=1	--	--	GO:0007051//spindle organization;GO:0030048//actin filament-based movement;GO:0001745//compound eye morphogenesis;GO:0051647//nucleus localization;GO:0016333//morphogenesis of follicular epithelium;GO:0046956//positive phototaxis;GO:0001708//cell fate specification;GO:0008363//larval chitin-based cuticle development;GO:0045921//positive regulation of exocytosis;GO:0030317//sperm motility;GO:00072…	GO:0070856//myosin VI light chain binding;GO:0008017//microtubule binding;GO:0051015//actin filament binding;GO:0005516//calmodulin binding	GO:0070865//investment cone;GO:0031941//filamentous actin;GO:0045172//germline ring canal;GO:0031476//myosin VI complex;GO:0030139//endocytic vesicle;GO:0045178//basal part of cell;GO:0005875//microtubule associated complex;GO:0005886//plasma membrane;GO:0005938//cell cortex
CL1224.Contig4_sinensis	1823	26	2.5603	16	1.8886	gi|443703773|gb|ELU01175.1|	hypothetical protein CAPTEDRAFT_228771 [Capitella teleta]	--	--	sp|Q5R9Q3|GPM6A_PONAB	Neuronal membrane glycoprotein M6-a OS=Pongo abelii GN=GPM6A PE=2 SV=1	--	--	GO:0007051//spindle organization;GO:0030048//actin filament-based movement;GO:0001745//compound eye morphogenesis;GO:0051647//nucleus localization;GO:0016333//morphogenesis of follicular epithelium;GO:0046956//positive phototaxis;GO:0001708//cell fate specification;GO:0008363//larval chitin-based cuticle development;GO:0045921//positive regulation of exocytosis;GO:0030317//sperm motility;GO:00072…	GO:0070856//myosin VI light chain binding;GO:0008017//microtubule binding;GO:0051015//actin filament binding;GO:0005516//calmodulin binding	GO:0070865//investment cone;GO:0031941//filamentous actin;GO:0045172//germline ring canal;GO:0031476//myosin VI complex;GO:0030139//endocytic vesicle;GO:0045178//basal part of cell;GO:0005875//microtubule associated complex;GO:0005886//plasma membrane;GO:0005938//cell cortex
CL1225.Contig1_sinensis	423	12	5.0926	15	7.6307	--	--	--	--	--	--	--	--	-	-	-
CL1225.Contig2_sinensis	337	2	1.0654	1	0.6385	--	--	--	--	--	--	--	--	-	-	-
CL1226.Contig1_sinensis	443	19	7.6993	24	11.6580	gi|224586901|ref|NP_001139127.1|	oxygen resistance gene 1 [Bombyx mori] >gi|224176429|dbj|BAH23575.1| BmOXR1 [Bombyx mori]	--	--	--	--	--	--	-	-	-
CL1227.Contig1_sinensis	1445	23	2.8573	29	4.3186	gi|348544496|ref|XP_003459717.1|	PREDICTED: poly [ADP-ribose] polymerase 14-like [Oreochromis niloticus]	--	--	sp|Q460N5|PAR14_HUMAN	Poly [ADP-ribose] polymerase 14 OS=Homo sapiens GN=PARP14 PE=1 SV=3	K15261	poly [ADP-ribose] polymerase 10/14/15 [EC:2.4.2.30]	-	-	-
CL1227.Contig2_sinensis	7281	253	6.2378	539	15.9299	gi|405952087|gb|EKC19937.1|	Poly [ADP-ribose] polymerase 14 [Crassostrea gigas]	--	--	sp|Q2EMV9|PAR14_MOUSE	Poly [ADP-ribose] polymerase 14 OS=Mus musculus GN=Parp14 PE=1 SV=3	K15261	poly [ADP-ribose] polymerase 10/14/15 [EC:2.4.2.30]	-	-	-
CL1228.Contig1_sinensis	1555	154	17.7784	67	9.2717	gi|340381720|ref|XP_003389369.1|	PREDICTED: fibrinogen C domain-containing protein 1-A-like [Amphimedon queenslandica]	--	--	sp|P19477|FIBA_PARPA	Fibrinogen-like protein A OS=Parastichopus parvimensis PE=2 SV=1	K10104	ficolin	-	-	-
CL1228.Contig2_sinensis	1558	169	19.4725	62	8.5633	gi|340381720|ref|XP_003389369.1|	PREDICTED: fibrinogen C domain-containing protein 1-A-like [Amphimedon queenslandica]	--	--	sp|P19477|FIBA_PARPA	Fibrinogen-like protein A OS=Parastichopus parvimensis PE=2 SV=1	K10104	ficolin	-	-	-
CL1228.Contig3_sinensis	1991	122	10.9999	47	5.0797	gi|340381720|ref|XP_003389369.1|	PREDICTED: fibrinogen C domain-containing protein 1-A-like [Amphimedon queenslandica]	--	--	sp|P19477|FIBA_PARPA	Fibrinogen-like protein A OS=Parastichopus parvimensis PE=2 SV=1	K10104	ficolin	-	-	-
CL1228.Contig4_sinensis	1988	61	5.5083	12	1.2989	gi|340381720|ref|XP_003389369.1|	PREDICTED: fibrinogen C domain-containing protein 1-A-like [Amphimedon queenslandica]	--	--	sp|P19477|FIBA_PARPA	Fibrinogen-like protein A OS=Parastichopus parvimensis PE=2 SV=1	K10104	ficolin	-	-	-
CL1229.Contig1_sinensis	870	2	0.4127	6	1.4840	gi|321477664|gb|EFX88622.1|	hypothetical protein DAPPUDRAFT_191142 [Daphnia pulex]	--	--	sp|Q9NQE7|TSSP_HUMAN	Thymus-specific serine protease OS=Homo sapiens GN=PRSS16 PE=2 SV=2	K09649	protease, serine, 16 (thymus) [EC:3.4.-.-]	-	-	-
CL1229.Contig2_sinensis	791	1	0.2269	6	1.6323	gi|156391046|ref|XP_001635580.1|	predicted protein [Nematostella vectensis] >gi|156222675|gb|EDO43517.1| predicted protein [Nematostella vectensis]	--	--	sp|Q9NQE7|TSSP_HUMAN	Thymus-specific serine protease OS=Homo sapiens GN=PRSS16 PE=2 SV=2	K09649	protease, serine, 16 (thymus) [EC:3.4.-.-]	-	-	-
CL123.Contig1_sinensis	517	3	1.0417	4	1.6649	--	--	--	--	--	--	--	--	-	-	-
CL123.Contig2_sinensis	349	2	1.0287	1	0.6166	--	--	--	--	--	--	--	--	-	-	-
CL1230.Contig1_sinensis	330	2	1.0880	0	0.0000	--	--	--	--	--	--	--	--	-	-	-
CL1230.Contig2_sinensis	604	0	0.0000	7	2.4939	--	--	--	--	--	--	--	--	-	-	-
CL1231.Contig1_sinensis	1296	21	2.9088	2	0.3321	--	--	--	--	--	--	--	--	-	-	-
CL1231.Contig2_sinensis	282	3	1.9097	0	0.0000	--	--	--	--	--	--	--	--	-	-	-
CL1231.Contig3_sinensis	1306	14	1.9244	1	0.1648	--	--	--	--	--	--	--	--	-	-	-
CL1232.Contig1_sinensis	4191	12	0.5140	6	0.3081	gi|301613667|ref|XP_002936330.1|	PREDICTED: dynactin subunit 1 [Xenopus (Silurana) tropicalis]	gi|260817684|ref|XM_002603670.1|	Branchiostoma floridae hypothetical protein, mRNA	sp|Q6PCJ1|DCTN1_XENLA	Dynactin subunit 1 OS=Xenopus laevis GN=dctn1 PE=2 SV=1	K04648	dynactin 1	GO:0019886//antigen processing and presentation of exogenous peptide antigen via MHC class II;GO:0006987//activation of signaling protein activity involved in unfolded protein response;GO:0000086//G2/M transition of mitotic cell cycle	GO:0005515//protein binding	GO:0005829//cytosol;GO:0005874//microtubule;GO:0000776//kinetochore;GO:0005813//centrosome;GO:0000922//spindle pole
CL1232.Contig2_sinensis	4197	5	0.2139	6	0.3076	gi|390343201|ref|XP_784891.3|	PREDICTED: dynactin subunit 1-like [Strongylocentrotus purpuratus]	gi|260817684|ref|XM_002603670.1|	Branchiostoma floridae hypothetical protein, mRNA	sp|Q6PCJ1|DCTN1_XENLA	Dynactin subunit 1 OS=Xenopus laevis GN=dctn1 PE=2 SV=1	K04648	dynactin 1	GO:0019886//antigen processing and presentation of exogenous peptide antigen via MHC class II;GO:0006987//activation of signaling protein activity involved in unfolded protein response;GO:0000086//G2/M transition of mitotic cell cycle	GO:0005515//protein binding	GO:0005829//cytosol;GO:0005874//microtubule;GO:0000776//kinetochore;GO:0005813//centrosome;GO:0000922//spindle pole
CL1232.Contig3_sinensis	4183	4	0.1717	2	0.1029	gi|390343201|ref|XP_784891.3|	PREDICTED: dynactin subunit 1-like [Strongylocentrotus purpuratus]	gi|260817684|ref|XM_002603670.1|	Branchiostoma floridae hypothetical protein, mRNA	sp|Q6PCJ1|DCTN1_XENLA	Dynactin subunit 1 OS=Xenopus laevis GN=dctn1 PE=2 SV=1	K04648	dynactin 1	GO:0019886//antigen processing and presentation of exogenous peptide antigen via MHC class II;GO:0006987//activation of signaling protein activity involved in unfolded protein response;GO:0000086//G2/M transition of mitotic cell cycle	GO:0005515//protein binding	GO:0005829//cytosol;GO:0005874//microtubule;GO:0000776//kinetochore;GO:0005813//centrosome;GO:0000922//spindle pole
CL1232.Contig4_sinensis	4153	29	1.2535	16	0.8290	gi|390343201|ref|XP_784891.3|	PREDICTED: dynactin subunit 1-like [Strongylocentrotus purpuratus]	gi|260817684|ref|XM_002603670.1|	Branchiostoma floridae hypothetical protein, mRNA	sp|Q6PCJ1|DCTN1_XENLA	Dynactin subunit 1 OS=Xenopus laevis GN=dctn1 PE=2 SV=1	K04648	dynactin 1	GO:0019886//antigen processing and presentation of exogenous peptide antigen via MHC class II;GO:0006987//activation of signaling protein activity involved in unfolded protein response;GO:0000086//G2/M transition of mitotic cell cycle	GO:0005515//protein binding	GO:0005829//cytosol;GO:0005874//microtubule;GO:0000776//kinetochore;GO:0005813//centrosome;GO:0000922//spindle pole
CL1232.Contig5_sinensis	4177	54	2.3208	30	1.5455	gi|301613667|ref|XP_002936330.1|	PREDICTED: dynactin subunit 1 [Xenopus (Silurana) tropicalis]	gi|260817684|ref|XM_002603670.1|	Branchiostoma floridae hypothetical protein, mRNA	sp|Q6PCJ1|DCTN1_XENLA	Dynactin subunit 1 OS=Xenopus laevis GN=dctn1 PE=2 SV=1	K04648	dynactin 1	GO:0019886//antigen processing and presentation of exogenous peptide antigen via MHC class II;GO:0006987//activation of signaling protein activity involved in unfolded protein response;GO:0000086//G2/M transition of mitotic cell cycle	GO:0005515//protein binding	GO:0005829//cytosol;GO:0005874//microtubule;GO:0000776//kinetochore;GO:0005813//centrosome;GO:0000922//spindle pole
CL1232.Contig6_sinensis	4207	7	0.2987	6	0.3069	gi|301613667|ref|XP_002936330.1|	PREDICTED: dynactin subunit 1 [Xenopus (Silurana) tropicalis]	gi|260817684|ref|XM_002603670.1|	Branchiostoma floridae hypothetical protein, mRNA	sp|Q6PCJ1|DCTN1_XENLA	Dynactin subunit 1 OS=Xenopus laevis GN=dctn1 PE=2 SV=1	K04648	dynactin 1	GO:0019886//antigen processing and presentation of exogenous peptide antigen via MHC class II;GO:0006987//activation of signaling protein activity involved in unfolded protein response;GO:0000086//G2/M transition of mitotic cell cycle	GO:0005515//protein binding	GO:0005829//cytosol;GO:0005874//microtubule;GO:0000776//kinetochore;GO:0005813//centrosome;GO:0000922//spindle pole
CL1232.Contig7_sinensis	4167	2	0.0862	3	0.1549	gi|390343201|ref|XP_784891.3|	PREDICTED: dynactin subunit 1-like [Strongylocentrotus purpuratus]	gi|260817684|ref|XM_002603670.1|	Branchiostoma floridae hypothetical protein, mRNA	sp|Q6PCJ1|DCTN1_XENLA	Dynactin subunit 1 OS=Xenopus laevis GN=dctn1 PE=2 SV=1	K04648	dynactin 1	GO:0019886//antigen processing and presentation of exogenous peptide antigen via MHC class II;GO:0006987//activation of signaling protein activity involved in unfolded protein response;GO:0000086//G2/M transition of mitotic cell cycle	GO:0005515//protein binding	GO:0005829//cytosol;GO:0005874//microtubule;GO:0000776//kinetochore;GO:0005813//centrosome;GO:0000922//spindle pole
CL1232.Contig8_sinensis	4221	15	0.6379	22	1.1216	gi|301613667|ref|XP_002936330.1|	PREDICTED: dynactin subunit 1 [Xenopus (Silurana) tropicalis]	gi|260817684|ref|XM_002603670.1|	Branchiostoma floridae hypothetical protein, mRNA	sp|Q6PCJ1|DCTN1_XENLA	Dynactin subunit 1 OS=Xenopus laevis GN=dctn1 PE=2 SV=1	K04648	dynactin 1	GO:0019886//antigen processing and presentation of exogenous peptide antigen via MHC class II;GO:0006987//activation of signaling protein activity involved in unfolded protein response;GO:0000086//G2/M transition of mitotic cell cycle	GO:0005515//protein binding	GO:0005829//cytosol;GO:0005874//microtubule;GO:0000776//kinetochore;GO:0005813//centrosome;GO:0000922//spindle pole
CL1233.Contig1_sinensis	3081	126	7.3414	147	10.2669	gi|405968123|gb|EKC33223.1|	Splicing factor, arginine/serine-rich 1 [Crassostrea gigas]	gi|148228288|ref|NM_001094931.1|	Xenopus laevis serine/arginine-rich splicing factor 9 (srsf9), mRNA	sp|Q6DII2|SRSF1_XENTR	Serine/arginine-rich splicing factor 1 OS=Xenopus tropicalis GN=srsf1 PE=2 SV=1	K12890	splicing factor, arginine/serine-rich 1/9	GO:0009792//embryo development ending in birth or egg hatching;GO:0008380//RNA splicing	GO:0003723//RNA binding;GO:0005515//protein binding	-
CL1233.Contig2_sinensis	3566	160	8.0545	202	12.1895	gi|405968123|gb|EKC33223.1|	Splicing factor, arginine/serine-rich 1 [Crassostrea gigas]	gi|148228288|ref|NM_001094931.1|	Xenopus laevis serine/arginine-rich splicing factor 9 (srsf9), mRNA	sp|Q6DII2|SRSF1_XENTR	Serine/arginine-rich splicing factor 1 OS=Xenopus tropicalis GN=srsf1 PE=2 SV=1	K12890	splicing factor, arginine/serine-rich 1/9	GO:0009792//embryo development ending in birth or egg hatching;GO:0008380//RNA splicing	GO:0003723//RNA binding;GO:0005515//protein binding	-
CL1234.Contig1_sinensis	908	4	0.7908	2	0.4740	--	--	--	--	--	--	--	--	-	-	-
CL1234.Contig2_sinensis	1124	21	3.3539	8	1.5316	gi|405971329|gb|EKC36172.1|	Spectrin beta chain, brain 4 [Crassostrea gigas]	--	--	--	--	--	--	-	-	-
CL1235.Contig1_sinensis	413	105	45.6395	66	34.3882	--	--	--	--	--	--	--	--	-	-	-
CL1235.Contig2_sinensis	2319	179	13.8565	49	4.5468	--	--	--	--	--	--	--	--	-	-	-
CL1235.Contig3_sinensis	2019	95	8.4467	46	4.9027	--	--	--	--	--	--	--	--	-	-	-
CL1235.Contig4_sinensis	2097	126	10.7863	46	4.7204	--	--	--	--	--	--	--	--	-	-	-
CL1235.Contig5_sinensis	2397	216	16.1766	68	6.1046	--	--	--	--	--	--	--	--	-	-	-
CL1235.Contig6_sinensis	264	98	66.6383	85	69.2835	--	--	--	--	--	--	--	--	-	-	-
CL1236.Contig1_sinensis	513	2	0.6999	2	0.8389	gi|333827631|gb|AEG19518.1|	lysozyme [Cyclina sinensis]	gi|333827630|gb|HM246243.1|	Cyclina sinensis lysozyme mRNA, complete cds	sp|Q17005|LYSC1_ANOGA	Lysozyme c-1 OS=Anopheles gambiae GN=AGAP007347 PE=2 SV=2	K13915	lysozyme C [EC:3.2.1.17]	-	GO:0016787//hydrolase activity	-
CL1236.Contig2_sinensis	649	9	2.4894	14	4.6419	gi|333827631|gb|AEG19518.1|	lysozyme [Cyclina sinensis]	gi|333827630|gb|HM246243.1|	Cyclina sinensis lysozyme mRNA, complete cds	sp|Q17005|LYSC1_ANOGA	Lysozyme c-1 OS=Anopheles gambiae GN=AGAP007347 PE=2 SV=2	K13915	lysozyme C [EC:3.2.1.17]	-	GO:0003824//catalytic activity	-
CL1237.Contig1_sinensis	1629	171	18.8442	58	7.6616	--	--	--	--	--	--	--	--	-	-	-
CL1237.Contig2_sinensis	1696	184	19.4757	68	8.6278	--	--	--	--	--	--	--	--	-	-	-
CL1238.Contig1_sinensis	1824	27	2.6573	32	3.7752	gi|443716738|gb|ELU08121.1|	hypothetical protein CAPTEDRAFT_135463 [Capitella teleta]	--	--	sp|Q09624|PKD1_CAEEL	Location of vulva defective 1 OS=Caenorhabditis elegans GN=lov-1 PE=1 SV=4	--	--	-	-	-
CL1238.Contig2_sinensis	431	4	1.6660	1	0.4993	gi|443716738|gb|ELU08121.1|	hypothetical protein CAPTEDRAFT_135463 [Capitella teleta]	--	--	--	--	--	--	-	-	-
CL1239.Contig1_sinensis	9051	85	1.6859	643	15.2873	gi|405957164|gb|EKC23395.1|	hypothetical protein CGI_10019612 [Crassostrea gigas]	gi|449666319|ref|XM_002160360.2|	PREDICTED: Hydra magnipapillata uncharacterized LOC100210255 (LOC100210255), partial mRNA	sp|Q75JC9|Y8484_DICDI	Uncharacterized protein DDB_G0271670 OS=Dictyostelium discoideum GN=DDB_G0271670 PE=4 SV=1	K02308	death-associated protein 6	-	GO:0005524//ATP binding	-
CL1239.Contig2_sinensis	2423	4	0.2964	44	3.9076	gi|405957164|gb|EKC23395.1|	hypothetical protein CGI_10019612 [Crassostrea gigas]	--	--	--	--	--	--	-	-	-
CL1239.Contig3_sinensis	301	0	0.0000	3	2.1447	gi|405957164|gb|EKC23395.1|	hypothetical protein CGI_10019612 [Crassostrea gigas]	--	--	--	--	--	--	-	-	-
CL1239.Contig4_sinensis	258	3	2.0874	1	0.8341	gi|405957164|gb|EKC23395.1|	hypothetical protein CGI_10019612 [Crassostrea gigas]	gi|449679289|ref|XM_002168132.2|	PREDICTED: Hydra magnipapillata uncharacterized LOC100211694 (LOC100211694), partial mRNA	--	--	--	--	-	GO:0043167//ion binding	-
CL124.Contig1_sinensis	872	13	2.6763	19	4.6887	gi|307204646|gb|EFN83268.1|	Putative ATP-dependent Clp protease proteolytic subunit, mitochondrial [Harpegnathos saltator]	--	--	sp|A8WPG6|CLPP1_CAEBR	ATP-dependent Clp protease proteolytic subunit 1, mitochondrial OS=Caenorhabditis briggsae GN=clpp-1 PE=3 SV=2	K01358	ATP-dependent Clp protease, protease subunit [EC:3.4.21.92]	-	GO:0008236//serine-type peptidase activity	-
CL1240.Contig1_sinensis	814	16	3.5286	26	6.8733	gi|470523715|ref|XP_004355058.1|	Multicopper oxidase, type 2 [Acanthamoeba castellanii str. Neff] >gi|440803595|gb|ELR24484.1| Multicopper oxidase, type 2 [Acanthamoeba castellanii str. Neff]	--	--	sp|Q9BTV7|CABL2_HUMAN	CDK5 and ABL1 enzyme substrate 2 OS=Homo sapiens GN=CABLES2 PE=1 SV=3	--	--	-	-	-
CL1240.Contig2_sinensis	354	21	10.6492	17	10.3338	gi|108873997|gb|EAT38222.1|	AAEL009856-PA [Aedes aegypti]	--	--	sp|Q28615|S13A2_RABIT	Solute carrier family 13 member 2 OS=Oryctolagus cuniculus GN=SLC13A2 PE=2 SV=1	K14445	solute carrier family 13 (sodium-dependent dicarboxylate transporter), member 2/3/5	-	-	-
CL1240.Contig3_sinensis	3162	299	16.9750	286	19.4634	gi|24638444|ref|NP_733768.1|	solute carrier family 13 member 5 [Rattus norvegicus] >gi|81866506|sp|Q8CJ44.1|S13A5_RAT RecName: Full=Solute carrier family 13 member 5; AltName: Full=Na(+)/citrate cotransporter; Short=NaCT; AltName: Full=Sodium-coupled citrate transporter; AltName: Full=Sodium-dependent citrate transporter >gi|24210857|gb|AAN52081.1| sodium-coupled citrate transporter [Rattus norvegicus] >gi|149053282|gb|EDM05…	--	--	sp|Q86YT5|S13A5_HUMAN	Solute carrier family 13 member 5 OS=Homo sapiens GN=SLC13A5 PE=1 SV=1	K14445	solute carrier family 13 (sodium-dependent dicarboxylate transporter), member 2/3/5	GO:0015744//succinate transport;GO:0006842//tricarboxylic acid transport;GO:0034220//ion transmembrane transport	GO:0005310//dicarboxylic acid transmembrane transporter activity;GO:0005343//organic acid:sodium symporter activity;GO:0015142//tricarboxylic acid transmembrane transporter activity	GO:0044425//membrane part
CL1240.Contig4_sinensis	624	0	0.0000	9	3.1037	gi|326428605|gb|EGD74175.1|	laccase 1 [Salpingoeca sp. ATCC 50818]	--	--	--	--	--	--	-	-	-
CL1240.Contig5_sinensis	292	2	1.2296	5	3.6847	--	--	--	--	--	--	--	--	-	-	-
CL1240.Contig6_sinensis	355	2	1.0114	4	2.4246	--	--	--	--	--	--	--	--	-	-	-
CL1240.Contig7_sinensis	329	8	4.3651	7	4.5784	--	--	--	--	--	--	--	--	-	-	-
CL1240.Contig8_sinensis	382	33	15.5079	31	17.4628	gi|405953720|gb|EKC21327.1|	Solute carrier family 13 member 5 [Crassostrea gigas]	--	--	sp|Q86YT5|S13A5_HUMAN	Solute carrier family 13 member 5 OS=Homo sapiens GN=SLC13A5 PE=1 SV=1	K14445	solute carrier family 13 (sodium-dependent dicarboxylate transporter), member 2/3/5	-	-	-
CL1241.Contig1_sinensis	706	9	2.2884	4	1.2192	--	--	--	--	--	--	--	--	-	-	-
CL1241.Contig2_sinensis	1464	7	0.8583	20	2.9397	gi|156358750|ref|XP_001624678.1|	predicted protein [Nematostella vectensis] >gi|156211472|gb|EDO32578.1| predicted protein [Nematostella vectensis]	--	--	--	--	K12585	exosome complex exonuclease DIS3/RRP44 [EC:3.1.13.-]	-	-	-
CL1242.Contig1_sinensis	368	27	13.1710	33	19.2966	--	--	--	--	--	--	--	--	-	-	-
CL1243.Contig1_sinensis	3907	2	0.0919	3	0.1652	gi|405957485|gb|EKC23692.1|	Golgi-specific brefeldin A-resistance guanine nucleotide exchange factor 1 [Crassostrea gigas]	--	--	sp|F1MJR8|TEX14_BOVIN	Inactive serine/threonine-protein kinase TEX14 OS=Bos taurus GN=TEX14 PE=2 SV=2	K04422	mitogen-activated protein kinase kinase kinase 13 [EC:2.7.11.25]	GO:0044763;GO:0016043//cellular component organization;GO:0065007//biological regulation	GO:0005488//binding	GO:0044464//cell part
CL1243.Contig2_sinensis	4006	2	0.0896	7	0.3760	gi|405957485|gb|EKC23692.1|	Golgi-specific brefeldin A-resistance guanine nucleotide exchange factor 1 [Crassostrea gigas]	--	--	sp|F1MJR8|TEX14_BOVIN	Inactive serine/threonine-protein kinase TEX14 OS=Bos taurus GN=TEX14 PE=2 SV=2	K04422	mitogen-activated protein kinase kinase kinase 13 [EC:2.7.11.25]	GO:0044763;GO:0016043//cellular component organization;GO:0065007//biological regulation	GO:0005488//binding	GO:0044464//cell part
CL1243.Contig3_sinensis	3988	2	0.0900	5	0.2698	gi|405957485|gb|EKC23692.1|	Golgi-specific brefeldin A-resistance guanine nucleotide exchange factor 1 [Crassostrea gigas]	--	--	sp|F1MJR8|TEX14_BOVIN	Inactive serine/threonine-protein kinase TEX14 OS=Bos taurus GN=TEX14 PE=2 SV=2	K04422	mitogen-activated protein kinase kinase kinase 13 [EC:2.7.11.25]	GO:0044763;GO:0016043//cellular component organization;GO:0065007//biological regulation	GO:0005488//binding	GO:0044464//cell part
CL1243.Contig4_sinensis	3889	5	0.2308	23	1.2726	gi|405957485|gb|EKC23692.1|	Golgi-specific brefeldin A-resistance guanine nucleotide exchange factor 1 [Crassostrea gigas]	--	--	sp|F1MJR8|TEX14_BOVIN	Inactive serine/threonine-protein kinase TEX14 OS=Bos taurus GN=TEX14 PE=2 SV=2	K04422	mitogen-activated protein kinase kinase kinase 13 [EC:2.7.11.25]	GO:0044763;GO:0016043//cellular component organization;GO:0065007//biological regulation	GO:0005488//binding	GO:0044464//cell part
CL1243.Contig5_sinensis	3972	3	0.1356	39	2.1129	gi|405957485|gb|EKC23692.1|	Golgi-specific brefeldin A-resistance guanine nucleotide exchange factor 1 [Crassostrea gigas]	--	--	sp|F1MJR8|TEX14_BOVIN	Inactive serine/threonine-protein kinase TEX14 OS=Bos taurus GN=TEX14 PE=2 SV=2	K04422	mitogen-activated protein kinase kinase kinase 13 [EC:2.7.11.25]	GO:0044763;GO:0016043//cellular component organization;GO:0065007//biological regulation	GO:0005488//binding	GO:0044464//cell part
CL1243.Contig6_sinensis	4089	1	0.0439	13	0.6841	gi|405957485|gb|EKC23692.1|	Golgi-specific brefeldin A-resistance guanine nucleotide exchange factor 1 [Crassostrea gigas]	--	--	sp|F1MJR8|TEX14_BOVIN	Inactive serine/threonine-protein kinase TEX14 OS=Bos taurus GN=TEX14 PE=2 SV=2	K04422	mitogen-activated protein kinase kinase kinase 13 [EC:2.7.11.25]	GO:0044763;GO:0016043//cellular component organization;GO:0065007//biological regulation	GO:0005488//binding	GO:0044464//cell part
CL1243.Contig7_sinensis	3990	2	0.0900	3	0.1618	gi|405957485|gb|EKC23692.1|	Golgi-specific brefeldin A-resistance guanine nucleotide exchange factor 1 [Crassostrea gigas]	--	--	sp|F1MJR8|TEX14_BOVIN	Inactive serine/threonine-protein kinase TEX14 OS=Bos taurus GN=TEX14 PE=2 SV=2	K04422	mitogen-activated protein kinase kinase kinase 13 [EC:2.7.11.25]	GO:0044763;GO:0016043//cellular component organization;GO:0065007//biological regulation	GO:0005488//binding	GO:0044464//cell part
CL1243.Contig8_sinensis	4071	1	0.0441	11	0.5814	gi|405957485|gb|EKC23692.1|	Golgi-specific brefeldin A-resistance guanine nucleotide exchange factor 1 [Crassostrea gigas]	--	--	sp|F1MJR8|TEX14_BOVIN	Inactive serine/threonine-protein kinase TEX14 OS=Bos taurus GN=TEX14 PE=2 SV=2	K04422	mitogen-activated protein kinase kinase kinase 13 [EC:2.7.11.25]	GO:0044763;GO:0016043//cellular component organization;GO:0065007//biological regulation	GO:0005488//binding	GO:0044464//cell part
CL1244.Contig1_sinensis	3256	33	1.8194	23	1.5201	gi|221041048|dbj|BAH12201.1|	unnamed protein product [Homo sapiens]	gi|449493228|ref|XM_004175397.1|	PREDICTED: Taeniopygia guttata trafficking protein, kinesin binding 1 (TRAK1), mRNA	sp|Q9UPV9|TRAK1_HUMAN	Trafficking kinesin-binding protein 1 OS=Homo sapiens GN=TRAK1 PE=1 SV=1	K15369	trafficking kinesin-binding protein 1	GO:0008333//endosome to lysosome transport	GO:0005515//protein binding	GO:0005739//mitochondrion;GO:0005769//early endosome
CL1244.Contig2_sinensis	3298	35	1.9051	36	2.3489	gi|221041048|dbj|BAH12201.1|	unnamed protein product [Homo sapiens]	gi|449493228|ref|XM_004175397.1|	PREDICTED: Taeniopygia guttata trafficking protein, kinesin binding 1 (TRAK1), mRNA	sp|Q9UPV9|TRAK1_HUMAN	Trafficking kinesin-binding protein 1 OS=Homo sapiens GN=TRAK1 PE=1 SV=1	K15369	trafficking kinesin-binding protein 1	GO:0008333//endosome to lysosome transport	GO:0005515//protein binding	GO:0005739//mitochondrion;GO:0005769//early endosome
CL1245.Contig1_sinensis	2837	404	25.5637	242	18.3557	gi|348534545|ref|XP_003454762.1|	PREDICTED: hypothetical protein LOC100691941 [Oreochromis niloticus]	--	--	sp|Q54J55|MYBX_DICDI	Myb-like protein X OS=Dictyostelium discoideum GN=mybX PE=3 SV=1	K14437	chromodomain-helicase-DNA-binding protein 7 [EC:3.6.4.12]	-	-	-
CL1246.Contig1_sinensis	1534	25	2.9256	46	6.4528	gi|405968248|gb|EKC33333.1|	Histone-lysine N-methyltransferase SUV39H2 [Crassostrea gigas]	--	--	sp|Q9H5I1|SUV92_HUMAN	Histone-lysine N-methyltransferase SUV39H2 OS=Homo sapiens GN=SUV39H2 PE=1 SV=2	K11419	histone-lysine N-methyltransferase SUV39H [EC:2.1.1.43]	GO:0006333//chromatin assembly or disassembly;GO:0006338//chromatin remodeling	GO:0046974//histone methyltransferase activity (H3-K9 specific);GO:0005515//protein binding	GO:0000785//chromatin
CL1247.Contig1_sinensis	863	100	20.8013	50	12.4674	--	--	--	--	--	--	--	--	-	-	-
CL1247.Contig2_sinensis	375	17	8.1380	7	4.0168	--	--	--	--	--	--	--	--	-	-	-
CL1249.Contig1_sinensis	3394	29	1.5339	174	11.0320	gi|405973279|gb|EKC38002.1|	Transcription factor Sox-8 [Crassostrea gigas]	--	--	sp|Q8CGW4|SOX30_MOUSE	Transcription factor SOX-30 OS=Mus musculus GN=Sox30 PE=2 SV=1	K09271	transcription factor SOX, other	GO:0006357//regulation of transcription from RNA polymerase II promoter;GO:0031960//response to corticosteroid stimulus	GO:0000981//sequence-specific DNA binding RNA polymerase II transcription factor activity;GO:0043565//sequence-specific DNA binding	GO:0005634//nucleus
[truncated: 68,564 more rows]
