# Supplementary material for: De novo RNA-Seq Analysis of the Venus Clam, Cyclina sinensis, and the Identification of Immune-Related Genes
Source: PLoS One. 2015 Apr 8;10(4):e0123296. doi: 10.1371/journal.pone.0123296 (PMC4390376; doi:10.1371/journal.pone.0123296)
Supplement: S2 Table — (XLS) [file pone.0123296.s002.xls]

geneID	geneLength	M_rawfragments(5570554)	M_FPKM	T_rawfragments(4647132)	T_FPKM	Nr-ID	Nr-Score	Nr-Evalue	Nr-annotation	Nt-ID	Nt-Score	Nt-Evalue	Nt-annotation	Swissprot-ID	Swissprot-Score	Swissprot-Evalue	Swissprot-annotation	COG-Protein-or-Domain	COG-Score	COG-Evalue	COG-ID	COG-Function-Description	KO_id	KEGG-Evalue	KEGG-Score	KEGG-Gene	ko_definition	GO-BiologicalProcess	GO-MolecularFunction	Go-CellularComponent
alpha-2-macroglobulin(A2M)
CL5522.Contig1_sinensis	3167	1125	63.7685	724	49.1932	gi|443693614|gb|ELT94944.1|	97.4	5.00E-18	hypothetical protein CAPTEDRAFT_228650 [Capitella teleta]	--	--	--	--	sp|Q8IZJ3|CPMD8_HUMAN	67	2.00E-10	C3 and PZP-like alpha-2-macroglobulin domain-containing protein 8 OS=Homo sapiens GN=CPAMD8 PE=1 SV=2	--	--	--	--	--	K03910	6.00E-14	80.9	bfo:BRAFLDRAFT_219323	alpha-2-macroglobulin	-	-	-
CL5522.Contig2_sinensis	2838	420	26.5668	307	23.2777	gi|443693614|gb|ELT94944.1|	97.4	4.00E-18	hypothetical protein CAPTEDRAFT_228650 [Capitella teleta]	--	--	--	--	sp|Q8IZJ3|CPMD8_HUMAN	67	2.00E-10	C3 and PZP-like alpha-2-macroglobulin domain-containing protein 8 OS=Homo sapiens GN=CPAMD8 PE=1 SV=2	--	--	--	--	--	K03910	5.00E-14	80.9	bfo:BRAFLDRAFT_219323	alpha-2-macroglobulin	-	-	-
Unigene27223_sinensis	723	9	2.2346	6	1.7858	gi|224037270|gb|ACN37845.1|	203.4	8.00E-51	complement component C3 [Ruditapes decussatus]	--	--	--	--	sp|Q63041|A1M_RAT	79.7	6.00E-15	Alpha-1-macroglobulin OS=Rattus norvegicus GN=A1m PE=1 SV=1	--	--	--	--	--	K06530	9.00E-20	97.4	nve:NEMVE_v1g210666	CD109 antigen	-	-	-
Unigene39137_sinensis	4806	3023	112.9161	2359	105.6232	gi|40074252|gb|AAR39412.1|	743	0	alpha macroglobulin [Azumapecten farreri]	gi|326912650|ref|XM_003202614.1|	67.9	4.00E-07	PREDICTED: Meleagris gallopavo alpha-2-macroglobulin-like protein 1-like (LOC100542931), mRNA	sp|A8K2U0|A2ML1_HUMAN	454	9.00E-127	Alpha-2-macroglobulin-like protein 1 OS=Homo sapiens GN=A2ML1 PE=1 SV=3	Rv1078	52.4	8.00E-06	COG1714	Predicted membrane protein/domain	K03910	2.00E-121	438	pon:100173946	alpha-2-macroglobulin	-	GO:0030414//peptidase inhibitor activity	GO:0005576//extracellular region
CL469.Contig1_sinensis	7594	343	8.1082	278	7.8775	gi|281833718|gb|ADA77517.1|	344.7	4.00E-92	thioester-containing protein-F [Azumapecten farreri]	gi|402766766|ref|NM_001162160.2|	73.8	1.00E-08	Acyrthosiphon pisum uncharacterized protein C9orf78 homolog (LOC100164612), mRNA	sp|P28665|MUG1_MOUSE	330	2.00E-89	Murinoglobulin-1 OS=Mus musculus GN=Mug1 PE=1 SV=3	TM0984	70.5	4.00E-11	COG2373	Large extracellular alpha-helical protein	K03910	4.00E-97	358	tgu:100190538	alpha-2-macroglobulin	-	-	-
CL2887.Contig1_sinensis	5906	8958	272.2822	6261	228.121	gi|194293520|gb|ACF39935.1|	1460.3	0	alpha2-macroglobulin [Cristaria plicata]	gi|432892786|ref|XR_177492.1|	63.9	8.00E-06	PREDICTED: Oryzias latipes alpha-2-macroglobulin-like (LOC101160335), misc_RNA	sp|P20742|PZP_HUMAN	567	9.00E-161	Pregnancy zone protein OS=Homo sapiens GN=PZP PE=1 SV=4	TM0984	59.3	8.00E-08	COG2373	Large extracellular alpha-helical protein	K03910	6.00E-164	580	xla:447743	alpha-2-macroglobulin	-	-	-
CL2887.Contig2_sinensis	5900	7269	221.169	5237	191.0054	gi|194293520|gb|ACF39935.1|	1445.6	0	alpha2-macroglobulin [Cristaria plicata]	gi|432892786|ref|XR_177492.1|	63.9	8.00E-06	PREDICTED: Oryzias latipes alpha-2-macroglobulin-like (LOC101160335), misc_RNA	sp|P20742|PZP_HUMAN	577	8.00E-164	Pregnancy zone protein OS=Homo sapiens GN=PZP PE=1 SV=4	TM0984	58.9	1.00E-07	COG2373	Large extracellular alpha-helical protein	K03910	3.00E-166	587	xla:447743	alpha-2-macroglobulin	-	-	GO:0070062//extracellular vesicular exosome
CL2887.Contig3_sinensis	2582	1416	98.4484	1014	84.5078	gi|116242541|gb|ABJ89824.1|	639.8	0	alpha-2-macroglobulin [Hyriopsis cumingii]	--	--	--	--	sp|Q8IZJ3|CPMD8_HUMAN	199	2.00E-50	C3 and PZP-like alpha-2-macroglobulin domain-containing protein 8 OS=Homo sapiens GN=CPAMD8 PE=1 SV=2	--	--	--	--	--	K03910	1.00E-49	199	gga:418251	alpha-2-macroglobulin	-	-	-
bactericidal/permeability-increasing protein(BPI)
Unigene7363_sinensis	619	25	7.2502	23	7.9956	gi|375073715|gb|AFA34414.1|	156.8	6.00E-37	LBP/BPI Lipopolysacharide binding protein-permeability increasing protein, partial [Ostrea edulis]	--	--	--	--	sp|Q61805|LBP_MOUSE	112	5.00E-25	Lipopolysaccharide-binding protein OS=Mus musculus GN=Lbp PE=2 SV=2	--	--	--	--	--	K05399	3.00E-27	122	mdo:100032863	lipopolysaccharide-binding protein	-	-	-
Unigene34697_sinensis	298	20	12.048	13	9.3873	gi|378748968|gb|AFC37171.1|	84.7	1.00E-15	bactericidal permeability increasing protein [Mytilus galloprovincialis]	--	--	--	--	--	--	--	--	--	--	--	--	--	--	--	--	--	--	-	-	-
Unigene34945_sinensis	663	83	22.4733	134	43.4917	gi|375073715|gb|AFA34414.1|	121.7	2.00E-26	LBP/BPI Lipopolysacharide binding protein-permeability increasing protein, partial [Ostrea edulis]	--	--	--	--	sp|P17454|LBP_RABIT	90.5	3.00E-18	Lipopolysaccharide-binding protein OS=Oryctolagus cuniculus GN=LBP PE=1 SV=2	--	--	--	--	--	K05399	9.00E-18	90.5	nve:NEMVE_v1g170435	lipopolysaccharide-binding protein	-	-	-
CL3395.Contig1_sinensis	4291	4648	194.4506	1520	76.2255	gi|306811327|gb|ADN05759.1|	385.2	1.00E-104	bactericidal permeability increasing protein [Crassostrea gigas]	--	--	--	--	sp|P18428|LBP_HUMAN	218	9.00E-56	Lipopolysaccharide-binding protein OS=Homo sapiens GN=LBP PE=1 SV=3	--	--	--	--	--	K05399	2.00E-61	239	nve:NEMVE_v1g170435	lipopolysaccharide-binding protein	-	-	-
CL3395.Contig2_sinensis	1287	93	12.972	154	25.7488	gi|229472850|gb|ACQ72929.1|	278.1	7.00E-73	bactericidal permeability increasing protein [Crassostrea gigas]	--	--	--	--	sp|P18428|LBP_HUMAN	140	8.00E-33	Lipopolysaccharide-binding protein OS=Homo sapiens GN=LBP PE=1 SV=3	--	--	--	--	--	K05399	5.00E-45	182	nve:NEMVE_v1g170435	lipopolysaccharide-binding protein	-	-	-
Unigene475_sinensis	2258	288	22.8966	493	46.9827	gi|229472850|gb|ACQ72929.1|	331.6	1.00E-88	bactericidal permeability increasing protein [Crassostrea gigas]	--	--	--	--	sp|P18428|LBP_HUMAN	164	1.00E-39	Lipopolysaccharide-binding protein OS=Homo sapiens GN=LBP PE=1 SV=3	--	--	--	--	--	K05399	5.00E-54	213	nve:NEMVE_v1g170435	lipopolysaccharide-binding protein	-	-	-
caprin
CL6001.Contig1_sinensis	1805	60	5.9673	24	2.8612	gi|426252217|ref|XP_004019812.1|	578.9	3.00E-163	PREDICTED: dipeptidyl peptidase 1, partial [Ovis aries]	--	--	--	--	sp|Q3ZCJ8|CATC_BOVIN	563	6.00E-160	Dipeptidyl peptidase 1 OS=Bos taurus GN=CTSC PE=2 SV=1	AF1946_2	80.1	1.00E-14	COG4870	Cysteine protease	K01275	2.00E-159	563	bta:352958	cathepsin C [EC:3.4.14.1]	GO:0044699;GO:0031638//zymogen activation;GO:0006508//proteolysis;GO:0006955//immune response	GO:0005515//protein binding;GO:0008234//cysteine-type peptidase activity	GO:0005764//lysosome
Unigene34788_sinensis	1806	49	4.8706	33	3.932	gi|426252217|ref|XP_004019812.1|	578.9	3.00E-163	PREDICTED: dipeptidyl peptidase 1, partial [Ovis aries]	--	--	--	--	sp|Q3ZCJ8|CATC_BOVIN	563	6.00E-160	Dipeptidyl peptidase 1 OS=Bos taurus GN=CTSC PE=2 SV=1	AF1946_2	80.1	1.00E-14	COG4870	Cysteine protease	K01275	2.00E-159	563	bta:352958	cathepsin C [EC:3.4.14.1]	GO:0044699;GO:0031638//zymogen activation;GO:0006508//proteolysis;GO:0006955//immune response	GO:0005515//protein binding;GO:0008234//cysteine-type peptidase activity	GO:0005764//lysosome
Unigene26975_sinensis	1861	22	2.1222	34	3.9314	gi|348513320|ref|XP_003444190.1|	463.8	1.00E-128	PREDICTED: tubulointerstitial nephritis antigen-like [Oreochromis niloticus]	--	--	--	--	sp|Q99JR5|TINAL_MOUSE	410	5.00E-114	Tubulointerstitial nephritis antigen-like OS=Mus musculus GN=Tinagl1 PE=1 SV=1	AF1946_2	59.3	2.00E-08	COG4870	Cysteine protease	K01363	1.00E-44	181	bfo:BRAFLDRAFT_247264	cathepsin B [EC:3.4.22.1]	GO:0002040//sprouting angiogenesis	GO:0043236//laminin binding	GO:0005737//cytoplasm
Unigene34558_sinensis	1541	842	98.0869	513	71.6357	gi|170787211|gb|ACB38229.1|	688	0	cathepsin B [Meretrix meretrix]	gi|170787210|gb|EU366145.1|	777	0	Meretrix meretrix cathepsin B mRNA, complete cds	sp|P07688|CATB_BOVIN	380	6.00E-105	Cathepsin B OS=Bos taurus GN=CTSB PE=1 SV=5	AF1946_2	63.5	9.00E-10	COG4870	Cysteine protease	K01363	1.00E-112	407	bfo:BRAFLDRAFT_199166	cathepsin B [EC:3.4.22.1]	GO:0006508//proteolysis	GO:0008234//cysteine-type peptidase activity	GO:0043231//intracellular membrane-bounded organelle;GO:0044444//cytoplasmic part
CD36 antigen
Unigene41431_sinensis	323	3	1.6673	1	0.6662	gi|405971106|gb|EKC35961.1|	114	2.00E-24	Platelet glycoprotein 4 [Crassostrea gigas]	--	--	--	--	sp|Q8SQC1|SCRB1_PIG	75.5	3.00E-14	Scavenger receptor class B member 1 OS=Sus scrofa GN=SCARB1 PE=2 SV=1	--	--	--	--	--	K12384	2.00E-14	77.8	bfo:BRAFLDRAFT_126670	lysosome membrane protein 2	GO:0044763;GO:0006869//lipid transport;GO:0044707;GO:0050789//regulation of biological process;GO:0008152//metabolic process	GO:0005488//binding	GO:0016020//membrane
Unigene46492_sinensis	276	1	0.6504	0	0	gi|405971106|gb|EKC35961.1|	109	7.00E-23	Platelet glycoprotein 4 [Crassostrea gigas]	--	--	--	--	sp|P70110|CD36_MESAU	60.1	1.00E-09	Platelet glycoprotein 4 OS=Mesocricetus auratus GN=CD36 PE=2 SV=3	--	--	--	--	--	K12384	2.00E-12	70.9	acs:100557822	lysosome membrane protein 2	GO:0035071//salivary gland cell autophagic cell death	-	GO:0005886//plasma membrane
FAS-associated death domain protein(FADD)
Unigene8276_sinensis	2227	96	7.7384	85	8.2132	gi|328905044|gb|AEB54797.1|	125.6	1.00E-26	FAS-associating death domain-containing protein [Crassostrea gigas] >gi|328905046|gb|AEB54798.1| FAS-associating death domain-containing protein [Crassostrea gigas]	--	--	--	--	sp|Q8R3N6|THOC1_MOUSE	56.2	3.00E-07	THO complex subunit 1 OS=Mus musculus GN=Thoc1 PE=1 SV=1	--	--	--	--	--	K02373	5.00E-12	73.9	spu:587131	FAS (TNFRSF6)-associated via death domain	-	-	-
Unigene27398_sinensis	911	5	0.9853	22	5.1966	gi|328905044|gb|AEB54797.1|	115.2	4.00E-24	FAS-associating death domain-containing protein [Crassostrea gigas] >gi|328905046|gb|AEB54798.1| FAS-associating death domain-containing protein [Crassostrea gigas]	--	--	--	--	sp|Q13158|FADD_HUMAN	65.5	2.00E-10	Protein FADD OS=Homo sapiens GN=FADD PE=1 SV=1	--	--	--	--	--	K02373	3.00E-15	83.2	bfo:BRAFLDRAFT_243662	FAS (TNFRSF6)-associated via death domain	-	-	-
galectin
Unigene2736_sinensis	373	1	0.4813	14	8.0767	gi|405975976|gb|EKC40501.1|	81.3	1.00E-14	Galectin-9 [Crassostrea gigas]	--	--	--	--	sp|P08699|LEG3_RAT	61.6	4.00E-10	Galectin-3 OS=Rattus norvegicus GN=Lgals3 PE=1 SV=4	--	--	--	--	--	K10093	4.00E-10	63.5	dre:327284	galectin-9	-	-	-
CL337.Contig1_sinensis	1936	13	1.2054	25	2.7788	gi|167888935|gb|ACA09732.1|	469.5	2.00E-130	tandem repeat galectin [Ruditapes philippinarum]	--	--	--	--	sp|P97840|LEG9_RAT	195	3.00E-49	Galectin-9 OS=Rattus norvegicus GN=Lgals9 PE=2 SV=2	--	--	--	--	--	K10093	5.00E-51	203	ecb:100058771	galectin-9	GO:0044699	-	-
CL337.Contig2_sinensis	1828	12	1.1784	4	0.4709	gi|167888935|gb|ACA09732.1|	479.6	2.00E-133	tandem repeat galectin [Ruditapes philippinarum]	--	--	--	--	sp|P38552|LEG4_RAT	196	2.00E-49	Galectin-4 OS=Rattus norvegicus GN=Lgals4 PE=1 SV=1	--	--	--	--	--	K10093	5.00E-53	209	bta:510813	galectin-9	-	-	-
CL337.Contig3_sinensis	2180	14	1.1529	10	0.9871	gi|167888935|gb|ACA09732.1|	530.4	1.00E-148	tandem repeat galectin [Ruditapes philippinarum]	--	--	--	--	sp|Q8K419|LEG4_MOUSE	189	2.00E-47	Galectin-4 OS=Mus musculus GN=Lgals4 PE=1 SV=2	--	--	--	--	--	K10091	7.00E-48	192	mdo:100011146	galectin-4	-	-	-
CL337.Contig4_sinensis	2507	45	3.2223	33	2.8325	gi|167888935|gb|ACA09732.1|	520.4	1.00E-145	tandem repeat galectin [Ruditapes philippinarum]	--	--	--	--	sp|Q8K419|LEG4_MOUSE	187	1.00E-46	Galectin-4 OS=Mus musculus GN=Lgals4 PE=1 SV=2	--	--	--	--	--	K10091	4.00E-47	190	mdo:100011146	galectin-4	-	GO:0005488//binding	-
CL337.Contig5_sinensis	2505	127	9.1012	73	6.2709	gi|167888935|gb|ACA09732.1|	469.5	3.00E-130	tandem repeat galectin [Ruditapes philippinarum]	--	--	--	--	sp|P97840|LEG9_RAT	195	4.00E-49	Galectin-9 OS=Rattus norvegicus GN=Lgals9 PE=2 SV=2	--	--	--	--	--	K10093	6.00E-51	203	ecb:100058771	galectin-9	GO:0044699	-	-
CL337.Contig6_sinensis	2178	73	6.0168	70	6.916	gi|167888935|gb|ACA09732.1|	479.6	3.00E-133	tandem repeat galectin [Ruditapes philippinarum]	--	--	--	--	sp|P38552|LEG4_RAT	196	2.00E-49	Galectin-4 OS=Rattus norvegicus GN=Lgals4 PE=1 SV=1	--	--	--	--	--	K10093	6.00E-53	209	bta:510813	galectin-9	-	-	-
CL337.Contig7_sinensis	2286	37	2.9055	34	3.2005	gi|167888935|gb|ACA09732.1|	469.5	3.00E-130	tandem repeat galectin [Ruditapes philippinarum]	--	--	--	--	sp|P97840|LEG9_RAT	195	3.00E-49	Galectin-9 OS=Rattus norvegicus GN=Lgals9 PE=2 SV=2	--	--	--	--	--	K10093	6.00E-51	203	ecb:100058771	galectin-9	GO:0044699	-	-
CL337.Contig8_sinensis	1830	22	2.1581	19	2.2342	gi|167888935|gb|ACA09732.1|	530.4	1.00E-148	tandem repeat galectin [Ruditapes philippinarum]	--	--	--	--	sp|Q8K419|LEG4_MOUSE	189	2.00E-47	Galectin-4 OS=Mus musculus GN=Lgals4 PE=1 SV=2	--	--	--	--	--	K10091	6.00E-48	192	mdo:100011146	galectin-4	-	-	-
CL337.Contig9_sinensis	2397	95	7.1147	74	6.6432	gi|167888935|gb|ACA09732.1|	479.6	3.00E-133	tandem repeat galectin [Ruditapes philippinarum]	--	--	--	--	sp|P38552|LEG4_RAT	196	3.00E-49	Galectin-4 OS=Rattus norvegicus GN=Lgals4 PE=1 SV=1	--	--	--	--	--	K10093	6.00E-53	209	bta:510813	galectin-9	-	-	-
CL337.Contig10_sinensis	2399	51	3.8163	50	4.4849	gi|167888935|gb|ACA09732.1|	530.4	1.00E-148	tandem repeat galectin [Ruditapes philippinarum]	--	--	--	--	sp|Q8K419|LEG4_MOUSE	189	2.00E-47	Galectin-4 OS=Mus musculus GN=Lgals4 PE=1 SV=2	--	--	--	--	--	K10091	8.00E-48	192	mdo:100011146	galectin-4	-	-	-
CL337.Contig11_sinensis	1938	2	0.1853	2	0.2221	gi|167888935|gb|ACA09732.1|	520.4	1.00E-145	tandem repeat galectin [Ruditapes philippinarum]	--	--	--	--	sp|Q8K419|LEG4_MOUSE	187	9.00E-47	Galectin-4 OS=Mus musculus GN=Lgals4 PE=1 SV=2	--	--	--	--	--	K10091	3.00E-47	190	mdo:100011146	galectin-4	-	GO:0005488//binding	-
CL337.Contig12_sinensis	2288	20	1.5692	20	1.881	gi|167888935|gb|ACA09732.1|	520.4	1.00E-145	tandem repeat galectin [Ruditapes philippinarum]	--	--	--	--	sp|Q8K419|LEG4_MOUSE	187	1.00E-46	Galectin-4 OS=Mus musculus GN=Lgals4 PE=1 SV=2	--	--	--	--	--	K10091	4.00E-47	190	mdo:100011146	galectin-4	-	GO:0005488//binding	-
Unigene9462_sinensis	965	3061	569.4264	1829	407.8509	gi|167888935|gb|ACA09732.1|	63.2	2.00E-08	tandem repeat galectin [Ruditapes philippinarum]	--	--	--	--	sp|P47967|LEG5_RAT	103	7.00E-22	Galectin-5 OS=Rattus norvegicus GN=Lgals5 PE=1 SV=2	--	--	--	--	--	K10093	4.00E-21	102	bta:510813	galectin-9	GO:0043123//positive regulation of I-kappaB kinase/NF-kappaB cascade	GO:0004871//signal transducer activity;GO:0030246//carbohydrate binding	-
Unigene38239_sinensis	297	2	1.2089	1	0.7245	gi|167888935|gb|ACA09732.1|	85.9	6.00E-16	tandem repeat galectin [Ruditapes philippinarum]	gi|46485966|gb|AC131719.5|	61.9	2.00E-06	Mus musculus BAC clone RP23-151H15 from chromosome 19, complete sequence	sp|P17931|LEG3_HUMAN	65.5	3.00E-11	Galectin-3 OS=Homo sapiens GN=LGALS3 PE=1 SV=5	--	--	--	--	--	K06832	3.00E-11	67	gga:430948	galectin-8	-	-	-
Unigene38242_sinensis	312	6	3.4522	7	4.8279	gi|167888935|gb|ACA09732.1|	53.9	2.00E-06	tandem repeat galectin [Ruditapes philippinarum]	--	--	--	--	sp|P47967|LEG5_RAT	80.9	6.00E-16	Galectin-5 OS=Rattus norvegicus GN=Lgals5 PE=1 SV=2	--	--	--	--	--	K10093	1.00E-14	78.6	rno:25476	galectin-9	GO:0007165//signal transduction	-	-
CL2448.Contig1_sinensis	1017	513	90.552	337	71.3056	gi|167888935|gb|ACA09732.1|	86.7	2.00E-15	tandem repeat galectin [Ruditapes philippinarum]	--	--	--	--	sp|O00214|LEG8_HUMAN	73.9	5.00E-13	Galectin-8 OS=Homo sapiens GN=LGALS8 PE=1 SV=4	--	--	--	--	--	K06832	2.00E-12	73.9	hsa:3964	galectin-8	-	-	-
GNBP
Unigene38481_sinensis	4673	445	17.0949	240	11.0517	gi|405977690|gb|EKC42126.1|	718.4	0	Gametogenetin-binding protein 2 [Crassostrea gigas]	gi|392331860|ref|XM_003752361.1|	77.8	4.00E-10	PREDICTED: Rattus norvegicus gametogenetin binding protein 2, transcript variant 2 (Ggnbp2), mRNA	sp|Q6GVH4|GGNB2_CHICK	534	8.00E-151	Gametogenetin-binding protein 2 OS=Gallus gallus GN=GGNBP2 PE=2 SV=1	--	--	--	--	--	--	--	--	--	--	GO:0044699	-	GO:0005737//cytoplasm;GO:0005634//nucleus
Unigene38483_sinensis	334	14	7.5246	6	3.8656	gi|405977690|gb|EKC42126.1|	87.4	2.00E-16	Gametogenetin-binding protein 2 [Crassostrea gigas]	--	--	--	--	sp|Q6GVH5|GGNB2_RAT	55.1	4.00E-08	Gametogenetin-binding protein 2 OS=Rattus norvegicus GN=Ggnbp2 PE=2 SV=1	--	--	--	--	--	--	--	--	--	--	-	-	-
Interleukin-1 receptor-associated kinase (IRAK)
Unigene16_sinensis	3604	119	5.9274	74	4.4184	gi|57106847|ref|XP_543727.1|	94.7	3.00E-17	PREDICTED: interleukin-1 receptor-associated kinase 4 isoform 1 [Canis lupus familiaris]	--	--	--	--	sp|Q1RMT8|IRAK4_BOVIN	86.3	5.00E-16	Interleukin-1 receptor-associated kinase 4 OS=Bos taurus GN=IRAK4 PE=2 SV=1	BS_yloP_1	73.9	2.00E-12	COG0515	Serine/threonine protein kinase	K04733	5.00E-18	94.7	cfa:486601	interleukin-1 receptor-associated kinase 4 [EC:2.7.11.1]	-	-	-
MYD88
CL5904.Contig1_sinensis	5231	32	1.0982	45	1.8512	gi|405966991|gb|EKC32208.1|	94.7	5.00E-17	Myeloid differentiation primary response protein MyD88 [Crassostrea gigas]	--	--	--	--	sp|A8QMS7|MYD88_TAKRU	69.7	7.00E-11	Myeloid differentiation primary response protein MyD88 OS=Takifugu rubripes GN=myd88 PE=2 SV=1	--	--	--	--	--	K04729	6.00E-11	71.6	spu:575081	myeloid differentiation primary response protein MyD88	-	-	-
CL5904.Contig2_sinensis	5371	49	1.6377	46	1.843	gi|170046850|ref|XP_001850960.1|	70.9	9.00E-10	salivary gland secretion protein 4 [Culex quinquefasciatus] >gi|167869466|gb|EDS32849.1| salivary gland secretion protein 4 [Culex quinquefasciatus]	--	--	--	--	sp|A8QMS7|MYD88_TAKRU	69.7	7.00E-11	Myeloid differentiation primary response protein MyD88 OS=Takifugu rubripes GN=myd88 PE=2 SV=1	--	--	--	--	--	K04729	7.00E-11	71.6	spu:575081	myeloid differentiation primary response protein MyD88	-	-	-
CL5904.Contig3_sinensis	5073	74	2.6186	71	3.0117	gi|170046850|ref|XP_001850960.1|	70.9	8.00E-10	salivary gland secretion protein 4 [Culex quinquefasciatus] >gi|167869466|gb|EDS32849.1| salivary gland secretion protein 4 [Culex quinquefasciatus]	--	--	--	--	sp|A8QMS7|MYD88_TAKRU	69.7	6.00E-11	Myeloid differentiation primary response protein MyD88 OS=Takifugu rubripes GN=myd88 PE=2 SV=1	--	--	--	--	--	K04729	6.00E-11	71.6	spu:575081	myeloid differentiation primary response protein MyD88	-	-	-
CL5904.Contig4_sinensis	4933	23	0.837	24	1.0469	gi|405966991|gb|EKC32208.1|	94.7	5.00E-17	Myeloid differentiation primary response protein MyD88 [Crassostrea gigas]	--	--	--	--	sp|A8QMS7|MYD88_TAKRU	69.7	6.00E-11	Myeloid differentiation primary response protein MyD88 OS=Takifugu rubripes GN=myd88 PE=2 SV=1	--	--	--	--	--	K04729	6.00E-11	71.6	spu:575081	myeloid differentiation primary response protein MyD88	-	-	-
Unigene1279_sinensis	1867	204	19.615	211	24.3194	gi|405975506|gb|EKC40065.1|	341.3	1.00E-91	Myeloid differentiation primary response protein MyD88 [Crassostrea gigas]	--	--	--	--	sp|Q5XJ85|MYD88_DANRE	211	6.00E-54	Myeloid differentiation primary response protein MyD88 OS=Danio rerio GN=myd88 PE=2 SV=2	--	--	--	--	--	K04729	2.00E-53	211	dre:403145	myeloid differentiation primary response protein MyD88	GO:0045087//innate immune response;GO:0002237//response to molecule of bacterial origin	-	-
Unigene8245_sinensis	1568	39	4.465	61	8.3714	gi|333398984|gb|AEF32114.1|	475.7	3.00E-132	MyD88 [Ruditapes philippinarum]	gi|333398983|gb|JF773572.1|	67.9	1.00E-07	Ruditapes philippinarum MyD88 mRNA, complete cds	sp|Q5XJ85|MYD88_DANRE	168	3.00E-41	Myeloid differentiation primary response protein MyD88 OS=Danio rerio GN=myd88 PE=2 SV=2	--	--	--	--	--	K04729	7.00E-41	169	dre:403145	myeloid differentiation primary response protein MyD88	GO:0045087//innate immune response;GO:0002237//response to molecule of bacterial origin	-	-
CL2408.Contig2_sinensis	2205	287	23.3655	209	20.3964	gi|333398984|gb|AEF32114.1|	31.6	4.00E-143	MyD88 [Ruditapes philippinarum]	gi|333398983|gb|JF773572.1|	65.9	8.00E-07	Ruditapes philippinarum MyD88 mRNA, complete cds	sp|Q5XJ85|MYD88_DANRE	172	2.00E-42	Myeloid differentiation primary response protein MyD88 OS=Danio rerio GN=myd88 PE=2 SV=2	--	--	--	--	--	K04729	3.00E-42	174	cfa:477024	myeloid differentiation primary response protein MyD88	GO:0045087//innate immune response;GO:0002237//response to molecule of bacterial origin	-	-
peptidoglycan recognition protein (PGRP)
Unigene31079_sinensis	1184	620	94.003	690	125.4043	gi|187370566|dbj|BAG31899.1|	229.9	1.00E-58	peptidoglycan recognition protein S3 [Crassostrea gigas]	--	--	--	--	sp|Q96PD5|PGRP2_HUMAN	164	4.00E-40	N-acetylmuramoyl-L-alanine amidase OS=Homo sapiens GN=PGLYRP2 PE=1 SV=1	Rv3811	82.8	1.00E-15	COG5479	Uncharacterized protein potentially involved in peptidoglycan biosynthesis	K01446	3.00E-48	192	bfo:BRAFLDRAFT_118718	N-acetylmuramoyl-L-alanine amidase [EC:3.5.1.28]	-	-	-
CL9944.Contig1_sinensis	945	11	2.0896	2	0.4554	gi|356984096|gb|AET43945.1|	261.2	5.00E-68	peptidoglycan recognition protein, partial [Reishia clavigera]	--	--	--	--	sp|A1A547|PGRP3_MOUSE	169	6.00E-42	Peptidoglycan recognition protein 3 OS=Mus musculus GN=Pglyrp3 PE=2 SV=2	Rv3811	72.4	1.00E-12	COG5479	Uncharacterized protein potentially involved in peptidoglycan biosynthesis	K01446	8.00E-57	221	bfo:BRAFLDRAFT_118718	N-acetylmuramoyl-L-alanine amidase [EC:3.5.1.28]	-	-	-
CL9944.Contig2_sinensis	928	11	2.1279	4	0.9275	gi|356984096|gb|AET43945.1|	261.2	5.00E-68	peptidoglycan recognition protein, partial [Reishia clavigera]	--	--	--	--	sp|A1A547|PGRP3_MOUSE	169	6.00E-42	Peptidoglycan recognition protein 3 OS=Mus musculus GN=Pglyrp3 PE=2 SV=2	Rv3811	72.4	1.00E-12	COG5479	Uncharacterized protein potentially involved in peptidoglycan biosynthesis	K01446	8.00E-57	221	bfo:BRAFLDRAFT_118718	N-acetylmuramoyl-L-alanine amidase [EC:3.5.1.28]	-	-	-
Unigene10888_sinensis	1057	40	6.7934	48	9.772	gi|63033995|gb|AAY27974.1|	214.9	5.00E-54	peptidoglycan recognition protein 2 precursor [Euprymna scolopes]	gi|345485384|ref|XM_001605148.2|	65.9	4.00E-07	PREDICTED: Nasonia vitripennis N-acetylmuramoyl-L-alanine amidase-like (LOC100121589), mRNA	sp|Q765P4|PGRP1_HOLDI	159	1.00E-38	Peptidoglycan-recognition protein 1 OS=Holotrichia diomphalia GN=PGRP-1 PE=1 SV=1	Rv3811	71.2	3.00E-12	COG5479	Uncharacterized protein potentially involved in peptidoglycan biosynthesis	K01446	7.00E-47	188	bfo:BRAFLDRAFT_118718	N-acetylmuramoyl-L-alanine amidase [EC:3.5.1.28]	-	-	-
Unigene15350_sinensis	374	3	1.44	1	0.5754	gi|405960258|gb|EKC26199.1|	151.8	9.00E-36	N-acetylmuramoyl-L-alanine amidase [Crassostrea gigas]	--	--	--	--	sp|P83673|LYS1_CRAVI	62.4	2.00E-10	Lysozyme 1 OS=Crassostrea virginica GN=lysoz1 PE=1 SV=3	--	--	--	--	--	K01446	1.00E-16	85.1	bfo:BRAFLDRAFT_118718	N-acetylmuramoyl-L-alanine amidase [EC:3.5.1.28]	-	-	-
Unigene20661_sinensis	638	1	0.2814	6	2.0237	gi|405973783|gb|EKC38475.1|	255.4	1.00E-66	N-acetylmuramoyl-L-alanine amidase, partial [Crassostrea gigas]	--	--	--	--	sp|B5T255|PGRP1_BOSIN	152	5.00E-37	Peptidoglycan recognition protein 1 OS=Bos indicus GN=PGLYRP1 PE=3 SV=1	Rv3811	66.2	4.00E-11	COG5479	Uncharacterized protein potentially involved in peptidoglycan biosynthesis	K01446	3.00E-49	194	ame:412484	N-acetylmuramoyl-L-alanine amidase [EC:3.5.1.28]	-	-	-
Unigene24574_sinensis	1136	165	26.074	75	14.2069	gi|187370566|dbj|BAG31899.1|	247.7	8.00E-64	peptidoglycan recognition protein S3 [Crassostrea gigas]	gi|238653044|emb|FP016053.9|	61.9	6.00E-06	Zebrafish DNA sequence from clone CH73-22O12 in linkage group 16, complete sequence	sp|Q9GK12|PGRP1_CAMDR	156	7.00E-38	Peptidoglycan recognition protein 1 OS=Camelus dromedarius GN=PGLYRP1 PE=1 SV=1	Rv3811	80.5	5.00E-15	COG5479	Uncharacterized protein potentially involved in peptidoglycan biosynthesis	K01446	1.00E-45	184	bfo:BRAFLDRAFT_118718	N-acetylmuramoyl-L-alanine amidase [EC:3.5.1.28]	-	-	-
Unigene41859_sinensis	279	1	0.6434	3	2.3138	gi|63033999|gb|AAY27976.1|	115.5	7.00E-25	peptidoglycan recognition protein 4 [Euprymna scolopes]	--	--	--	--	sp|Q8VCS0|PGRP2_MOUSE	94.7	4.00E-20	N-acetylmuramoyl-L-alanine amidase OS=Mus musculus GN=Pglyrp2 PE=1 SV=1	--	--	--	--	--	K01446	3.00E-21	100	spu:591777	N-acetylmuramoyl-L-alanine amidase [EC:3.5.1.28]	-	-	-
scavenger receptor cysteine-rich protein (SRCR)
CL5585.Contig1_sinensis	6330	108	3.0628	40	1.3598	gi|405975408|gb|EKC39974.1|	263.5	1.00E-67	Deleted in malignant brain tumors 1 protein [Crassostrea gigas]	--	--	--	--	sp|Q9NR16|C163B_HUMAN	379	6.00E-104	Scavenger receptor cysteine-rich type 1 protein M160 OS=Homo sapiens GN=CD163L1 PE=1 SV=2	--	--	--	--	--	K06545	3.00E-123	445	mcc:722177	CD163 antigen	-	-	-
CL5585.Contig2_sinensis	6266	108	3.0941	51	1.7514	gi|405975408|gb|EKC39974.1|	263.5	1.00E-67	Deleted in malignant brain tumors 1 protein [Crassostrea gigas]	--	--	--	--	sp|Q9NR16|C163B_HUMAN	379	6.00E-104	Scavenger receptor cysteine-rich type 1 protein M160 OS=Homo sapiens GN=CD163L1 PE=1 SV=2	--	--	--	--	--	K06545	3.00E-123	445	mcc:722177	CD163 antigen	-	-	-
Unigene3830_sinensis	1121	5	0.8007	11	2.1116	gi|4140268|emb|CAA75175.1|	60.8	1.00E-07	SRCR domain, membrane form 2 [Geodia cydonium]	--	--	--	--	sp|Q923L3|CSMD1_MOUSE	112	1.00E-24	CUB and sushi domain-containing protein 1 OS=Mus musculus GN=Csmd1 PE=2 SV=2	--	--	--	--	--	K06545	1.00E-20	101	aml:100470523	CD163 antigen	-	-	-
Unigene7917_sinensis	559	1	0.3211	4	1.5398	gi|403309190|ref|XP_003945008.1|	57	5.00E-07	PREDICTED: scavenger receptor cysteine-rich type 1 protein M160 [Saimiri boliviensis boliviensis]	--	--	--	--	sp|Q9NR16|C163B_HUMAN	99.4	4.00E-21	Scavenger receptor cysteine-rich type 1 protein M160 OS=Homo sapiens GN=CD163L1 PE=1 SV=2	--	--	--	--	--	K06545	2.00E-21	102	pon:100433062	CD163 antigen	-	-	-
Unigene41695_sinensis	596	3	0.9036	3	1.0832	gi|443694743|gb|ELT95802.1|	58.5	2.00E-07	hypothetical protein CAPTEDRAFT_153461 [Capitella teleta]	--	--	--	--	sp|Q2VLH6|C163A_MOUSE	67.8	2.00E-11	Scavenger receptor cysteine-rich type 1 protein M130 OS=Mus musculus GN=Cd163 PE=1 SV=2	--	--	--	--	--	K06545	5.00E-11	67.8	aml:100470523	CD163 antigen	-	-	-
CL5585.Contig1_sinensis	6330	108	3.0628	40	1.3598	gi|405975408|gb|EKC39974.1|	263.5	1.00E-67	Deleted in malignant brain tumors 1 protein [Crassostrea gigas]	--	--	--	--	sp|Q9NR16|C163B_HUMAN	379	6.00E-104	Scavenger receptor cysteine-rich type 1 protein M160 OS=Homo sapiens GN=CD163L1 PE=1 SV=2	--	--	--	--	--	K06545	3.00E-123	445	mcc:722177	CD163 antigen	-	-	-
CL5585.Contig2_sinensis	6266	108	3.0941	51	1.7514	gi|405975408|gb|EKC39974.1|	263.5	1.00E-67	Deleted in malignant brain tumors 1 protein [Crassostrea gigas]	--	--	--	--	sp|Q9NR16|C163B_HUMAN	379	6.00E-104	Scavenger receptor cysteine-rich type 1 protein M160 OS=Homo sapiens GN=CD163L1 PE=1 SV=2	--	--	--	--	--	K06545	3.00E-123	445	mcc:722177	CD163 antigen	-	-	-
Unigene3830_sinensis	1121	5	0.8007	11	2.1116	gi|4140268|emb|CAA75175.1|	60.8	1.00E-07	SRCR domain, membrane form 2 [Geodia cydonium]	--	--	--	--	sp|Q923L3|CSMD1_MOUSE	112	1.00E-24	CUB and sushi domain-containing protein 1 OS=Mus musculus GN=Csmd1 PE=2 SV=2	--	--	--	--	--	K06545	1.00E-20	101	aml:100470523	CD163 antigen	-	-	-
Unigene7917_sinensis	559	1	0.3211	4	1.5398	gi|403309190|ref|XP_003945008.1|	57	5.00E-07	PREDICTED: scavenger receptor cysteine-rich type 1 protein M160 [Saimiri boliviensis boliviensis]	--	--	--	--	sp|Q9NR16|C163B_HUMAN	99.4	4.00E-21	Scavenger receptor cysteine-rich type 1 protein M160 OS=Homo sapiens GN=CD163L1 PE=1 SV=2	--	--	--	--	--	K06545	2.00E-21	102	pon:100433062	CD163 antigen	-	-	-
Unigene37592_sinensis	1233	87	12.6665	61	10.6459	gi|405960196|gb|EKC26138.1|	340.1	1.00E-91	Cytoplasmic FMR1-interacting protein [Crassostrea gigas]	--	--	--	--	sp|O35114|SCRB2_MOUSE	285	1.00E-76	Lysosome membrane protein 2 OS=Mus musculus GN=Scarb2 PE=1 SV=3	--	--	--	--	--	K12384	1.00E-82	307	xtr:549311	lysosome membrane protein 2	-	-	-
Unigene41695_sinensis	596	3	0.9036	3	1.0832	gi|443694743|gb|ELT95802.1|	58.5	2.00E-07	hypothetical protein CAPTEDRAFT_153461 [Capitella teleta]	--	--	--	--	sp|Q2VLH6|C163A_MOUSE	67.8	2.00E-11	Scavenger receptor cysteine-rich type 1 protein M130 OS=Mus musculus GN=Cd163 PE=1 SV=2	--	--	--	--	--	K06545	5.00E-11	67.8	aml:100470523	CD163 antigen	-	-	-
Unigene45331_sinensis	256	1	0.7012	1	0.8406	gi|405967331|gb|EKC32506.1|	97.1	2.00E-19	Scavenger receptor class B member 1 [Crassostrea gigas]	--	--	--	--	sp|P97943|SCRB1_RAT	56.6	1.00E-08	Scavenger receptor class B member 1 OS=Rattus norvegicus GN=Scarb1 PE=1 SV=1	--	--	--	--	--	K12384	2.00E-10	64.7	bfo:BRAFLDRAFT_126670	lysosome membrane protein 2	GO:0006952//defense response;GO:0035071//salivary gland cell autophagic cell death	GO:0005044//scavenger receptor activity	GO:0005887//integral to plasma membrane
tumor necrosis factor (TNF)
CL5113.Contig1_sinensis	2234	47	3.7767	12	1.1559	gi|405971090|gb|EKC35945.1|	545.4	4.00E-153	Rho guanine nucleotide exchange factor 10 [Crassostrea gigas]	--	--	--	--	sp|O15013|ARHGA_HUMAN	323	8.00E-88	Rho guanine nucleotide exchange factor 10 OS=Homo sapiens GN=ARHGEF10 PE=1 SV=4	--	--	--	--	--	K05156	3.00E-16	87.8	gga:419067	tumor necrosis factor receptor superfamily member 19-like	-	-	-
CL6553.Contig1_sinensis	406	5	2.2108	6	3.1801	gi|405964024|gb|EKC29548.1|	67.8	1.00E-10	Tumor necrosis factor ligand superfamily member 14 [Crassostrea gigas]	--	--	--	--	--	--	--	--	--	--	--	--	--	K04721	1.00E-06	52	oaa:100074849	tumor necrosis factor ligand superfamily member 10	-	-	-
CL6553.Contig2_sinensis	1230	24	3.5027	19	3.324	gi|323134761|gb|ADX31292.1|	110.5	1.00E-22	tumor necrosis factor ligand superfamily member [Crassostrea gigas]	--	--	--	--	sp|Q8JFG3|TNFA_SPAAU	50.8	6.00E-06	Tumor necrosis factor OS=Sparus aurata GN=tnf PE=3 SV=1	--	--	--	--	--	K05477	9.00E-09	62	mdo:100026161	tumor necrosis factor ligand superfamily member 14	-	-	-
CL7021.Contig1_sinensis	5944	839	25.3387	669	24.2193	gi|405950022|gb|EKC18030.1|	62.4	3.00E-07	Tumor necrosis factor, alpha-induced protein 3 [Crassostrea gigas]	--	--	--	--	sp|Q60769|TNAP3_MOUSE	223	5.00E-57	Tumor necrosis factor alpha-induced protein 3 OS=Mus musculus GN=Tnfaip3 PE=1 SV=2	--	--	--	--	--	K11859	8.00E-68	260	bfo:BRAFLDRAFT_109340	tumor necrosis factor, alpha-induced protein 3 [EC:3.-.-.-]	GO:0044238//primary metabolic process;GO:0002682//regulation of immune system process;GO:0031347//regulation of defense response;GO:0048518;GO:0043170;GO:0009968//negative regulation of signal transduction	-	-
CL8096.Contig1_sinensis	793	24	5.433	1	0.2714	gi|387598305|gb|AFJ91808.1|	61.2	6.00E-08	tumor necrosis factor [Ostrea edulis]	--	--	--	--	--	--	--	--	--	--	--	--	--	K04721	4.00E-06	52.4	bfo:BRAFLDRAFT_200149	tumor necrosis factor ligand superfamily member 10	-	-	-
CL8096.Contig3_sinensis	1132	30	4.7575	9	1.7108	gi|387598305|gb|AFJ91808.1|	100.9	1.00E-19	tumor necrosis factor [Ostrea edulis]	--	--	--	--	sp|O43557|TNF14_HUMAN	51.6	3.00E-06	Tumor necrosis factor ligand superfamily member 14 OS=Homo sapiens GN=TNFSF14 PE=1 SV=2	--	--	--	--	--	K05477	4.00E-06	53.1	ssc:100519468	tumor necrosis factor ligand superfamily member 14	-	-	-
CL9513.Contig1_sinensis	1449	4	0.4956	10	1.4851	gi|405975638|gb|EKC40192.1|	341.7	6.00E-92	hypothetical protein CGI_10027837 [Crassostrea gigas]	--	--	--	--	sp|P20334|TNR9_MOUSE	65.5	3.00E-10	Tumor necrosis factor receptor superfamily member 9 OS=Mus musculus GN=Tnfrsf9 PE=1 SV=1	--	--	--	--	--	K03160	3.00E-09	63.9	hsa:958	tumor necrosis factor receptor superfamily member 5	GO:0006955//immune response;GO:0043085//positive regulation of catalytic activity;GO:0002682//regulation of immune system process;GO:0019219;GO:0090304;GO:0044707;GO:0001934//positive regulation of protein phosphorylation;GO:0010740//positive regulation of intracellular protein kinase cascade	GO:0005515//protein binding	GO:0005886//plasma membrane;GO:0044425//membrane part
CL9513.Contig2_sinensis	1576	8	0.9112	7	0.9558	gi|405975638|gb|EKC40192.1|	341.7	6.00E-92	hypothetical protein CGI_10027837 [Crassostrea gigas]	--	--	--	--	sp|P20334|TNR9_MOUSE	65.5	3.00E-10	Tumor necrosis factor receptor superfamily member 9 OS=Mus musculus GN=Tnfrsf9 PE=1 SV=1	--	--	--	--	--	K03160	3.00E-09	63.9	hsa:958	tumor necrosis factor receptor superfamily member 5	GO:0006955//immune response;GO:0043085//positive regulation of catalytic activity;GO:0002682//regulation of immune system process;GO:0019219;GO:0090304;GO:0044707;GO:0001934//positive regulation of protein phosphorylation;GO:0010740//positive regulation of intracellular protein kinase cascade	GO:0005515//protein binding	GO:0005886//plasma membrane;GO:0044425//membrane part
Unigene226_sinensis	5584	215	6.9119	95	3.6609	gi|405967766|gb|EKC32896.1|	82.8	0	Rho guanine nucleotide exchange factor 17 [Crassostrea gigas]	--	--	--	--	sp|Q96PE2|ARHGH_HUMAN	536	2.00E-161	Rho guanine nucleotide exchange factor 17 OS=Homo sapiens GN=ARHGEF17 PE=1 SV=1	--	--	--	--	--	K05156	3.00E-113	411	gga:419067	tumor necrosis factor receptor superfamily member 19-like	-	-	-
Unigene2650_sinensis	1104	7	1.1382	11	2.1441	gi|75750773|gb|ABA26843.1|	109.8	2.00E-22	tumor necrosis factor receptor precursor [Azumapecten farreri]	--	--	--	--	sp|O08712|TR11B_MOUSE	89	2.00E-17	Tumor necrosis factor receptor superfamily member 11B OS=Mus musculus GN=Tnfrsf11b PE=1 SV=1	--	--	--	--	--	K05152	2.00E-19	97.4	cfa:479580	tumor necrosis factor receptor superfamily member 14	GO:0050789//regulation of biological process;GO:0044763	-	GO:0005576//extracellular region
Unigene5589_sinensis	910	25	4.9317	6	1.4188	gi|432111862|gb|ELK34904.1|	56.6	1.00E-06	Tumor necrosis factor receptor superfamily member 1A [Myotis davidii]	--	--	--	--	sp|O19131|TNR1A_BOVIN	50.8	4.00E-06	Tumor necrosis factor receptor superfamily member 1A OS=Bos taurus GN=TNFRSF1A PE=2 SV=1	--	--	--	--	--	K05156	4.00E-06	52.8	mdo:100014264	tumor necrosis factor receptor superfamily member 19-like	-	-	-
Unigene7384_sinensis	2503	173	12.4076	175	15.045	gi|405955166|gb|EKC22385.1|	381.7	1.00E-103	hypothetical protein CGI_10002360 [Crassostrea gigas]	--	--	--	--	sp|P48023|TNFL6_HUMAN	54.3	1.00E-06	Tumor necrosis factor ligand superfamily member 6 OS=Homo sapiens GN=FASLG PE=1 SV=1	--	--	--	--	--	K04389	5.00E-06	54.3	hsa:356	tumor necrosis factor ligand superfamily member 6	-	-	-
CL306.Contig1_sinensis	1479	55	6.6757	13	1.8914	gi|323134761|gb|ADX31292.1|	89.4	5.00E-16	tumor necrosis factor ligand superfamily member [Crassostrea gigas]	--	--	--	--	--	--	--	--	--	--	--	--	--	K04721	2.00E-09	64.3	bfo:BRAFLDRAFT_65431	tumor necrosis factor ligand superfamily member 10	-	-	-
CL316.Contig2_sinensis	1135	19	3.0051	6	1.1375	gi|432111862|gb|ELK34904.1|	56.6	2.00E-06	Tumor necrosis factor receptor superfamily member 1A [Myotis davidii]	--	--	--	--	sp|O19131|TNR1A_BOVIN	50.8	5.00E-06	Tumor necrosis factor receptor superfamily member 1A OS=Bos taurus GN=TNFRSF1A PE=2 SV=1	--	--	--	--	--	K05156	5.00E-06	52.8	mdo:100014264	tumor necrosis factor receptor superfamily member 19-like	-	-	-
Unigene9730_sinensis	488	4	1.4714	4	1.7638	gi|348504452|ref|XP_003439775.1|	62	1.00E-08	PREDICTED: tumor necrosis factor ligand superfamily member 6-like [Oreochromis niloticus]	--	--	--	--	sp|P41047|TNFL6_MOUSE	57.8	1.00E-08	Tumor necrosis factor ligand superfamily member 6 OS=Mus musculus GN=Faslg PE=1 SV=1	--	--	--	--	--	K05477	2.00E-08	58.9	xtr:100492625	tumor necrosis factor ligand superfamily member 14	GO:0097190//apoptotic signaling pathway;GO:0043065//positive regulation of apoptotic process;GO:0046666//retinal cell programmed cell death;GO:0008152//metabolic process	-	GO:0043231//intracellular membrane-bounded organelle;GO:0031982//vesicle;GO:0009897//external side of plasma membrane;GO:0044444//cytoplasmic part
Unigene15256_sinensis	346	4	2.0753	0	0	gi|405954013|gb|EKC21561.1|	92.8	5.00E-18	Tumor necrosis factor receptor superfamily member 16 [Crassostrea gigas]	--	--	--	--	sp|P18519|TNR16_CHICK	63.9	8.00E-11	Tumor necrosis factor receptor superfamily member 16 OS=Gallus gallus GN=NGFR PE=3 SV=1	--	--	--	--	--	K02583	3.00E-10	63.9	mgp:100545967	nerve growth factor receptor (TNFR superfamily member 16)	GO:0048731;GO:0044763;GO:0050789//regulation of biological process	-	-
Unigene20836_sinensis	474	2	0.7574	5	2.2699	gi|405973702|gb|EKC38398.1|	75.1	1.00E-12	Tumor necrosis factor receptor superfamily member 5 [Crassostrea gigas]	--	--	--	--	sp|Q9ER62|TNR22_MOUSE	58.5	6.00E-09	Tumor necrosis factor receptor superfamily member 22 OS=Mus musculus GN=Tnfrsf22 PE=2 SV=3	--	--	--	--	--	K05148	7.00E-11	66.6	dre:407674	tumor necrosis factor receptor superfamily member 11B	-	-	-
Unigene23351_sinensis	943	5	0.9518	7	1.5974	gi|408369140|gb|AFU61544.1|	293.9	7.00E-78	tumor necrosis factor-like protein, partial [Ruditapes philippinarum]	--	--	--	--	sp|Q5UBV8|TNF15_MOUSE	52.8	1.00E-06	Tumor necrosis factor ligand superfamily member 15 OS=Mus musculus GN=Tnfsf15 PE=2 SV=2	--	--	--	--	--	K04721	2.00E-10	67.4	bfo:BRAFLDRAFT_65431	tumor necrosis factor ligand superfamily member 10	-	-	-
Unigene25685_sinensis	889	8	1.6154	8	1.9364	gi|405973702|gb|EKC38398.1|	105.5	3.00E-21	Tumor necrosis factor receptor superfamily member 5 [Crassostrea gigas]	--	--	--	--	sp|O95407|TNF6B_HUMAN	82.4	1.00E-15	Tumor necrosis factor receptor superfamily member 6B OS=Homo sapiens GN=TNFRSF6B PE=1 SV=1	--	--	--	--	--	K05143	2.00E-17	90.1	mgp:100540193	tumor necrosis factor receptor superfamily member 6B	-	-	-
Unigene26470_sinensis	801	12	2.6894	6	1.6119	gi|405953986|gb|EKC21539.1|	355.1	2.00E-96	CaiB/baiF CoA-transferase family protein C7orf10 [Crassostrea gigas]	--	--	--	--	sp|Q9HAC7|CG010_HUMAN	329	4.00E-90	CaiB/baiF CoA-transferase family protein C7orf10 OS=Homo sapiens GN=C7orf10 PE=1 SV=2	PA0446	245	5.00E-65	COG1804	Predicted acyl-CoA transferases/carnitine dehydratase	K01796	1.00E-17	90.9	nve:NEMVE_v1g116127	alpha-methylacyl-CoA racemase [EC:5.1.99.4]	-	GO:0003824//catalytic activity	-
Unigene28731_sinensis	1264	83	11.7878	17	2.8941	gi|326429242|gb|EGD74812.1|	55.8	5.00E-06	hypothetical protein PTSG_12529 [Salpingoeca sp. ATCC 50818]	--	--	--	--	sp|O19131|TNR1A_BOVIN	80.1	1.00E-14	Tumor necrosis factor receptor superfamily member 1A OS=Bos taurus GN=TNFRSF1A PE=2 SV=1	--	--	--	--	--	K02583	2.00E-16	87.8	tsp:Tsp_05323	nerve growth factor receptor (TNFR superfamily member 16)	GO:0007165//signal transduction	-	-
Unigene31019_sinensis	356	9	4.5383	1	0.6045	gi|405971233|gb|EKC36080.1|	52.4	7.00E-06	hypothetical protein CGI_10007247 [Crassostrea gigas]	--	--	--	--	--	--	--	--	--	--	--	--	--	K05155	4.00E-06	50.1	mdo:100024417	tumor necrosis factor receptor superfamily member 19	-	-	-
Unigene31596_sinensis	400	8	3.5903	11	5.9176	--	--	--	--	--	--	--	--	--	--	--	--	--	--	--	--	--	K04721	5.00E-06	49.7	bfo:BRAFLDRAFT_200149	tumor necrosis factor ligand superfamily member 10	-	-	-
Unigene34949_sinensis	903	35	6.958	4	0.9532	gi|408369140|gb|AFU61544.1|	280.4	8.00E-74	tumor necrosis factor-like protein, partial [Ruditapes philippinarum]	--	--	--	--	sp|Q8K3Y7|TNF15_RAT	50.1	7.00E-06	Tumor necrosis factor ligand superfamily member 15 OS=Rattus norvegicus GN=Tnfsf15 PE=2 SV=1	--	--	--	--	--	K05478	4.00E-08	59.3	gga:417247	tumor necrosis factor ligand superfamily member 15	-	-	-
Unigene38894_sinensis	1515	146	17.2998	83	11.7891	gi|405974612|gb|EKC39243.1|	285	7.00E-75	Tumor necrosis factor ligand superfamily member 11 [Crassostrea gigas]	--	--	--	--	sp|P50592|TNF10_MOUSE	85.9	2.00E-16	Tumor necrosis factor ligand superfamily member 10 OS=Mus musculus GN=Tnfsf10 PE=2 SV=1	--	--	--	--	--	K04721	9.00E-20	99	bfo:BRAFLDRAFT_65431	tumor necrosis factor ligand superfamily member 10	GO:0050896//response to stimulus;GO:0048522//positive regulation of cellular process;GO:0042981//regulation of apoptotic process	-	-
Unigene48421_sinensis	250	0	0	2	1.7215	gi|405957471|gb|EKC23679.1|	144.1	2.00E-33	BTB/POZ domain-containing protein kctd15 [Crassostrea gigas]	--	--	--	--	sp|Q5XJ34|KC15L_DANRE	116	1.00E-26	BTB/POZ domain-containing protein kctd15-like OS=Danio rerio GN=kctd15l PE=1 SV=1	--	--	--	--	--	K15074	2.00E-07	54.7	aml:100468797	BTB/POZ domain-containing adapter for CUL3-mediated RhoA degradation protein	GO:0051260//protein homooligomerization	-	-
CL1315.Contig1_sinensis	1440	32	3.9892	28	4.1842	gi|408369140|gb|AFU61544.1|	202.6	4.00E-50	tumor necrosis factor-like protein, partial [Ruditapes philippinarum]	--	--	--	--	--	--	--	--	--	--	--	--	--	K04721	8.00E-07	55.8	bfo:BRAFLDRAFT_65431	tumor necrosis factor ligand superfamily member 10	-	-	-
CL1315.Contig2_sinensis	957	13	2.4386	5	1.1243	gi|408369140|gb|AFU61544.1|	202.6	2.00E-50	tumor necrosis factor-like protein, partial [Ruditapes philippinarum]	--	--	--	--	sp|Q5UBV8|TNF15_MOUSE	50.1	7.00E-06	Tumor necrosis factor ligand superfamily member 15 OS=Mus musculus GN=Tnfsf15 PE=2 SV=2	--	--	--	--	--	K04721	5.00E-07	55.8	bfo:BRAFLDRAFT_65431	tumor necrosis factor ligand superfamily member 10	-	-	-
CL2036.Contig1_sinensis	492	0	0	4	1.7495	gi|408369140|gb|AFU61544.1|	181	1.00E-44	tumor necrosis factor-like protein, partial [Ruditapes philippinarum]	--	--	--	--	sp|O95150|TNF15_HUMAN	48.5	7.00E-06	Tumor necrosis factor ligand superfamily member 15 OS=Homo sapiens GN=TNFSF15 PE=1 SV=2	--	--	--	--	--	K05478	7.00E-06	50.1	cfa:481688	tumor necrosis factor ligand superfamily member 15	-	-	-
CL2036.Contig2_sinensis	562	2	0.6388	2	0.7658	gi|408369140|gb|AFU61544.1|	181	2.00E-44	tumor necrosis factor-like protein, partial [Ruditapes philippinarum]	--	--	--	--	sp|O95150|TNF15_HUMAN	48.5	9.00E-06	Tumor necrosis factor ligand superfamily member 15 OS=Homo sapiens GN=TNFSF15 PE=1 SV=2	--	--	--	--	--	K05478	1.00E-05	50.1	cfa:481688	tumor necrosis factor ligand superfamily member 15	-	-	-
CL2590.Contig2_sinensis	1511	10	1.1881	3	0.4272	--	--	--	--	--	--	--	--	--	--	--	--	--	--	--	--	--	K05155	1.00E-06	55.1	bta:768037	tumor necrosis factor receptor superfamily member 19	-	-	-
CL2590.Contig3_sinensis	1658	8	0.8662	0	0	--	--	--	--	--	--	--	--	--	--	--	--	--	--	--	--	--	K05155	2.00E-06	55.1	bta:768037	tumor necrosis factor receptor superfamily member 19	-	-	-
toll-like receptor (TLR)
CL5966.Contig1_sinensis	1845	46	4.4757	52	6.0649	gi|405960051|gb|EKC26003.1|	91.3	1.00E-16	Toll-like receptor 4 [Crassostrea gigas]	--	--	--	--	sp|Q9QUN7|TLR2_MOUSE	51.2	8.00E-06	Toll-like receptor 2 OS=Mus musculus GN=Tlr2 PE=1 SV=1	--	--	--	--	--	K10160	9.00E-07	56.2	tca:662131	toll-like receptor 4	-	-	-
CL6706.Contig1_sinensis	3622	1470	72.8569	1059	62.9162	gi|405972797|gb|EKC37545.1|	207.6	4.00E-51	Platelet glycoprotein V [Crassostrea gigas]	--	--	--	--	sp|Q0PV50|TLR3_BOSTR	119	4.00E-26	Toll-like receptor 3 OS=Boselaphus tragocamelus GN=TLR3 PE=2 SV=1	alr0124_1	77.8	1.00E-13	COG4886	Leucine-rich repeat (LRR) protein	K05401	1.00E-24	116	bta:281535	toll-like receptor 3	-	GO:0003824//catalytic activity	-
CL8770.Contig1_sinensis	2543	350	24.7072	276	23.3549	gi|452755177|gb|AGG10810.1|	115.5	1.00E-23	toll-like receptor m [Mytilus galloprovincialis]	--	--	--	--	sp|Q2V897|TLR2_BOSTR	91.7	7.00E-18	Toll-like receptor 2 OS=Boselaphus tragocamelus GN=TLR2 PE=2 SV=1	SPy1798	59.7	2.00E-08	COG4886	Leucine-rich repeat (LRR) protein	K05401	1.00E-20	102	spu:587154	toll-like receptor 3	-	-	-
CL9435.Contig1_sinensis	912	22	4.3304	6	1.4157	gi|409709941|gb|AFV38972.1|	123.6	1.00E-26	Toll [Apostichopus japonicus]	--	--	--	--	sp|P08953|TOLL_DROME	97.4	4.00E-20	Protein toll OS=Drosophila melanogaster GN=Tl PE=1 SV=1	--	--	--	--	--	K10159	3.00E-17	89.7	rno:310553	toll-like receptor 2	GO:0050896//response to stimulus	-	-
Unigene941_sinensis	1416	18	2.282	17	2.5835	gi|44885324|dbj|BAD12073.1|	174.9	9.00E-42	toll-like receptor [Tachypleus tridentatus]	--	--	--	--	sp|P08953|TOLL_DROME	141	4.00E-33	Protein toll OS=Drosophila melanogaster GN=Tl PE=1 SV=1	--	--	--	--	--	K05401	2.00E-21	104	spu:587154	toll-like receptor 3	GO:0050896//response to stimulus	-	-
Unigene984_sinensis	2985	76	4.5706	40	2.8836	gi|452755165|gb|AGG10804.1|	337.8	2.00E-90	toll-like receptor f precursor [Mytilus galloprovincialis]	--	--	--	--	sp|Q99MB1|TLR3_MOUSE	115	7.00E-25	Toll-like receptor 3 OS=Mus musculus GN=Tlr3 PE=1 SV=2	SPBC19C7.03_1	57	2.00E-07	COG4886	Leucine-rich repeat (LRR) protein	K05401	8.00E-34	146	mgp:100549004	toll-like receptor 3	-	-	-
Unigene2387_sinensis	2462	82	5.979	55	4.8072	gi|452755177|gb|AGG10810.1|	59.3	1.00E-06	toll-like receptor m [Mytilus galloprovincialis]	--	--	--	--	sp|Q6R5N8|TLR13_MOUSE	139	2.00E-32	Toll-like receptor 13 OS=Mus musculus GN=Tlr13 PE=1 SV=1	SPy1798	68.2	7.00E-11	COG4886	Leucine-rich repeat (LRR) protein	K05401	2.00E-34	148	bfo:BRAFLDRAFT_105256	toll-like receptor 3	-	-	-
Unigene2408_sinensis	1600	28	3.1415	29	3.9003	gi|405973517|gb|EKC38225.1|	291.6	8.00E-77	Toll-like receptor 6 [Crassostrea gigas]	--	--	--	--	sp|Q9DGB6|TLR22_CHICK	159	2.00E-38	Toll-like receptor 2 type-2 OS=Gallus gallus GN=TLR2-2 PE=2 SV=1	SPy1798	53.9	8.00E-07	COG4886	Leucine-rich repeat (LRR) protein	K10160	6.00E-43	176	oaa:100077705	toll-like receptor 4	GO:0050896//response to stimulus	-	-
Unigene3091_sinensis	1363	40	5.2682	9	1.4209	gi|328708332|ref|XP_003243660.1|	64.3	1.00E-08	PREDICTED: leucine-rich repeat-containing protein 4B-like [Acyrthosiphon pisum]	--	--	--	--	sp|Q99MB1|TLR3_MOUSE	56.6	1.00E-07	Toll-like receptor 3 OS=Mus musculus GN=Tlr3 PE=1 SV=2	--	--	--	--	--	K05401	1.00E-08	61.6	rno:364594	toll-like receptor 3	GO:0010557//positive regulation of macromolecule biosynthetic process;GO:0044260;GO:0043331//response to dsRNA;GO:0031328//positive regulation of cellular biosynthetic process;GO:0051247//positive regulation of protein metabolic process;GO:0001819//positive regulation of cytokine production;GO:0002224//toll-like receptor signaling pathway;GO:0071310//cellular response to organic substance	-	-
Unigene7232_sinensis	1768	13	1.32	63	7.6678	gi|471180497|gb|AGI05199.1|	241.9	8.00E-62	toll-like receptor W precursor [Mytilus galloprovincialis]	--	--	--	--	sp|Q9DGB6|TLR22_CHICK	135	2.00E-31	Toll-like receptor 2 type-2 OS=Gallus gallus GN=TLR2-2 PE=2 SV=1	SPy1798	52.8	2.00E-06	COG4886	Leucine-rich repeat (LRR) protein	K05398	3.00E-33	144	tgu:100232395	toll-like receptor 1	-	-	-
Unigene8710_sinensis	3476	57	2.9437	34	2.1048	gi|405950342|gb|EKC18337.1|	323.2	6.00E-86	Toll-like receptor 2 type-2 [Crassostrea gigas]	--	--	--	--	sp|Q6R5N8|TLR13_MOUSE	161	8.00E-39	Toll-like receptor 13 OS=Mus musculus GN=Tlr13 PE=1 SV=1	SPy1798	59.7	3.00E-08	COG4886	Leucine-rich repeat (LRR) protein	K05401	3.00E-47	191	spu:587154	toll-like receptor 3	-	-	-
Unigene10194_sinensis	2677	19	1.2741	49	3.9388	gi|260801126|ref|XP_002595447.1|	370.2	3.00E-100	hypothetical protein BRAFLDRAFT_119045 [Branchiostoma floridae] >gi|229280693|gb|EEN51459.1| hypothetical protein BRAFLDRAFT_119045 [Branchiostoma floridae]	--	--	--	--	sp|Q5HZV9|PP1R7_RAT	134	1.00E-30	Protein phosphatase 1 regulatory subunit 7 OS=Rattus norvegicus GN=Ppp1r7 PE=1 SV=1	CAC3280_2	111	7.00E-24	COG4886	Leucine-rich repeat (LRR) protein	K11293	2.00E-24	115	cbr:CBG03541	protein HIRA/HIR1	-	-	-
Unigene10966_sinensis	1039	14	2.4189	13	2.6924	gi|452755165|gb|AGG10804.1|	181	8.00E-44	toll-like receptor f precursor [Mytilus galloprovincialis]	--	--	--	--	sp|Q0ZUL9|TLR6_DASNO	115	2.00E-25	Toll-like receptor 6 OS=Dasypus novemcinctus GN=TLR6 PE=2 SV=1	--	--	--	--	--	K05398	2.00E-28	127	cfa:488834	toll-like receptor 1	GO:0051716//cellular response to stimulus;GO:0048518;GO:0006955//immune response;GO:0050794//regulation of cellular process;GO:0006952//defense response	-	-
Unigene11122_sinensis	1888	159	15.1181	131	14.9308	gi|452755165|gb|AGG10804.1|	335.5	6.00E-90	toll-like receptor f precursor [Mytilus galloprovincialis]	--	--	--	--	sp|Q9DD78|TLR21_CHICK	161	4.00E-39	Toll-like receptor 2 type-1 OS=Gallus gallus GN=TLR2-1 PE=2 SV=1	SPBC19C7.03_1	65.1	4.00E-10	COG4886	Leucine-rich repeat (LRR) protein	K10159	4.00E-39	163	mgp:100545365	toll-like receptor 2	-	-	-
Unigene13898_sinensis	564	4	1.2732	6	2.2892	gi|452755177|gb|AGG10810.1|	122.5	1.00E-26	toll-like receptor m [Mytilus galloprovincialis]	--	--	--	--	sp|Q2PZH4|TLR2_BUBBU	85.1	8.00E-17	Toll-like receptor 2 OS=Bubalus bubalis GN=TLR2 PE=2 SV=1	--	--	--	--	--	K10159	9.00E-18	90.1	acs:100564196	toll-like receptor 2	GO:0050896//response to stimulus	-	-
Unigene14696_sinensis	424	3	1.2702	3	1.5225	gi|452755167|gb|AGG10805.1|	89.7	4.00E-17	toll-like receptor g precursor [Mytilus galloprovincialis]	--	--	--	--	sp|Q3UGP9|LRC58_MOUSE	60.1	1.00E-09	Leucine-rich repeat-containing protein 58 OS=Mus musculus GN=Lrrc58 PE=2 SV=1	CAC3280_2	52	3.00E-07	COG4886	Leucine-rich repeat (LRR) protein	K05401	6.00E-09	59.7	dme:Dmel_CG5195	toll-like receptor 3	-	-	-
Unigene17077_sinensis	410	2	0.8757	2	1.0497	gi|432908166|ref|XP_004077786.1|	63.5	3.00E-09	PREDICTED: trophoblast glycoprotein-like [Oryzias latipes]	--	--	--	--	sp|Q6AXL3|LRC33_DANRE	54.7	6.00E-08	Leucine-rich repeat-containing protein 33 OS=Danio rerio GN=lrrc33 PE=2 SV=1	--	--	--	--	--	K05401	9.00E-09	58.9	xtr:100486223	toll-like receptor 3	GO:0050896//response to stimulus	-	-
Unigene17869_sinensis	751	5	1.1952	4	1.1461	gi|327282356|ref|XP_003225909.1|	71.6	4.00E-11	PREDICTED: toll-like receptor 13-like [Anolis carolinensis]	--	--	--	--	sp|Q9BXR5|TLR10_HUMAN	62.4	1.00E-09	Toll-like receptor 10 OS=Homo sapiens GN=TLR10 PE=1 SV=2	--	--	--	--	--	K10171	9.00E-10	64.3	mcc:697980	toll-like receptor 10	GO:0006952//defense response;GO:0050789//regulation of biological process	-	-
Unigene19527_sinensis	599	10	2.9969	2	0.7185	gi|157130244|ref|XP_001661851.1|	73.6	6.00E-12	tartan [Aedes aegypti] >gi|108871960|gb|EAT36185.1| AAEL011716-PA [Aedes aegypti]	--	--	--	--	--	--	--	--	--	--	--	--	--	K05401	3.00E-07	55.1	spu:587154	toll-like receptor 3	-	-	-
Unigene19849_sinensis	1254	15	2.1473	6	1.0296	gi|471180497|gb|AGI05199.1|	144.4	1.00E-32	toll-like receptor W precursor [Mytilus galloprovincialis]	--	--	--	--	sp|P58681|TLR7_MOUSE	80.1	1.00E-14	Toll-like receptor 7 OS=Mus musculus GN=Tlr7 PE=1 SV=1	--	--	--	--	--	K10170	8.00E-16	85.5	dre:403137	toll-like receptor 8	-	-	-
Unigene20262_sinensis	692	2	0.5188	7	2.1767	gi|465973492|gb|EMP33448.1|	70.9	6.00E-11	Toll-like receptor 13 [Chelonia mydas]	--	--	--	--	sp|Q9DGB6|TLR22_CHICK	67.4	3.00E-11	Toll-like receptor 2 type-2 OS=Gallus gallus GN=TLR2-2 PE=2 SV=1	--	--	--	--	--	K10159	4.00E-11	68.6	tgu:100222593	toll-like receptor 2	GO:0002224//toll-like receptor signaling pathway	-	-
Unigene23719_sinensis	619	1	0.29	12	4.1716	gi|405950342|gb|EKC18337.1|	101.3	3.00E-20	Toll-like receptor 2 type-2 [Crassostrea gigas]	--	--	--	--	sp|Q9QUN7|TLR2_MOUSE	72.8	5.00E-13	Toll-like receptor 2 OS=Mus musculus GN=Tlr2 PE=1 SV=1	--	--	--	--	--	K05401	3.00E-16	85.1	bfo:BRAFLDRAFT_97448	toll-like receptor 3	GO:0051707//response to other organism;GO:0045089//positive regulation of innate immune response;GO:0044699	-	-
Unigene25549_sinensis	889	13	2.6251	5	1.2103	gi|390339416|ref|XP_793173.3|	156.8	1.00E-36	PREDICTED: tubulin-specific chaperone cofactor E-like protein-like [Strongylocentrotus purpuratus]	--	--	--	--	sp|Q32KS0|TBCE_BOVIN	95.9	1.00E-19	Tubulin-specific chaperone E OS=Bos taurus GN=TBCE PE=2 SV=1	--	--	--	--	--	K05401	2.00E-06	53.5	dme:Dmel_CG5195	toll-like receptor 3	GO:0009987//cellular process;GO:0071840;GO:0044699	-	-
Unigene26208_sinensis	1688	5	0.5317	26	3.3145	gi|405973762|gb|EKC38454.1|	107.8	1.00E-21	Leucine-rich repeat-containing protein 9 [Crassostrea gigas]	--	--	--	--	sp|Q6ZRR7|LRRC9_HUMAN	538	1.00E-152	Leucine-rich repeat-containing protein 9 OS=Homo sapiens GN=LRRC9 PE=2 SV=2	CAC3280_2	106	1.00E-22	COG4886	Leucine-rich repeat (LRR) protein	K11293	6.00E-17	89.7	cel:K10D2.1	protein HIRA/HIR1	-	-	-
Unigene27126_sinensis	1560	5	0.5754	27	3.7244	gi|405971101|gb|EKC35956.1|	277.7	1.00E-72	Toll-like receptor 3 [Crassostrea gigas]	--	--	--	--	sp|Q9GL65|TLR4_BOVIN	123	1.00E-27	Toll-like receptor 4 OS=Bos taurus GN=TLR4 PE=2 SV=2	SPy1798	50.4	8.00E-06	COG4886	Leucine-rich repeat (LRR) protein	K05404	1.00E-33	145	acs:100563333	toll-like receptor 7	GO:0044237//cellular metabolic process;GO:0002224//toll-like receptor signaling pathway;GO:0001817//regulation of cytokine production;GO:0048522//positive regulation of cellular process;GO:0019538//protein metabolic process	-	GO:0044464//cell part
Unigene28198_sinensis	858	10	2.0923	8	2.0064	gi|58330985|gb|AAW70378.1|	60.1	1.00E-07	TLR23 [Takifugu rubripes]	--	--	--	--	sp|Q6R5N8|TLR13_MOUSE	51.2	3.00E-06	Toll-like receptor 13 OS=Mus musculus GN=Tlr13 PE=1 SV=1	--	--	--	--	--	K10160	1.00E-07	57.8	mdo:100014467	toll-like receptor 4	-	-	-
Unigene30545_sinensis	863	16	3.3282	13	3.2415	gi|344279324|ref|XP_003411439.1|	84.3	8.00E-15	PREDICTED: toll-like receptor 10-like [Loxodonta africana]	--	--	--	--	sp|Q8SPE9|TLR4_PONPY	81.3	3.00E-15	Toll-like receptor 4 OS=Pongo pygmaeus GN=TLR4 PE=3 SV=1	--	--	--	--	--	K10160	3.00E-14	79.7	mcc:574360	toll-like receptor 4	GO:0006954//inflammatory response;GO:0042108//positive regulation of cytokine biosynthetic process;GO:0032680//regulation of tumor necrosis factor production;GO:0043408//regulation of MAPK cascade;GO:0044260;GO:0051171//regulation of nitrogen compound metabolic process;GO:0009605//response to external stimulus;GO:0001819//positive regulation of cytokine production;GO:0010740//positive regulation …	GO:0004872//receptor activity	GO:0005886//plasma membrane;GO:0005737//cytoplasm;GO:0016021//integral to membrane
Unigene32510_sinensis	2015	14	1.2473	21	2.2426	gi|405968865|gb|EKC33894.1|	313.9	2.00E-83	Protein toll [Crassostrea gigas]	--	--	--	--	sp|Q6R5N8|TLR13_MOUSE	93.2	2.00E-18	Toll-like receptor 13 OS=Mus musculus GN=Tlr13 PE=1 SV=1	--	--	--	--	--	K05398	2.00E-17	91.7	dre:403127	toll-like receptor 1	GO:0050896//response to stimulus	-	-
Unigene33867_sinensis	1707	26	2.7343	24	3.0255	gi|452755169|gb|AGG10806.1|	149.1	7.00E-34	toll-like receptor h precursor [Mytilus galloprovincialis]	--	--	--	--	sp|Q6R5N8|TLR13_MOUSE	74.3	8.00E-13	Toll-like receptor 13 OS=Mus musculus GN=Tlr13 PE=1 SV=1	CAC3280_2	58.2	4.00E-08	COG4886	Leucine-rich repeat (LRR) protein	K05401	9.00E-11	69.3	mdo:100014223	toll-like receptor 3	-	-	-
Unigene40051_sinensis	555	4	1.2938	2	0.7754	gi|452755177|gb|AGG10810.1|	82.8	9.00E-15	toll-like receptor m [Mytilus galloprovincialis]	--	--	--	--	sp|Q8R5M3|LRC15_RAT	63.5	3.00E-10	Leucine-rich repeat-containing protein 15 OS=Rattus norvegicus GN=Lrrc15 PE=2 SV=1	ECU09g0200	52.8	4.00E-07	COG4886	Leucine-rich repeat (LRR) protein	K05401	8.00E-11	67	dme:Dmel_CG5195	toll-like receptor 3	-	-	-
Unigene42312_sinensis	312	2	1.1507	1	0.6897	gi|354504417|ref|XP_003514272.1|	55.1	1.00E-06	PREDICTED: toll-like receptor 3 [Cricetulus griseus]	--	--	--	--	sp|Q99MB1|TLR3_MOUSE	53.1	1.00E-07	Toll-like receptor 3 OS=Mus musculus GN=Tlr3 PE=1 SV=2	--	--	--	--	--	K05401	5.00E-07	53.1	mmu:142980	toll-like receptor 3	-	-	-
CL1782.Contig1_sinensis	968	8	1.4836	12	2.6676	gi|405973519|gb|EKC38227.1|	144.1	1.00E-32	Toll-like receptor 2 type-2 [Crassostrea gigas]	--	--	--	--	sp|Q9QUN7|TLR2_MOUSE	108	1.00E-23	Toll-like receptor 2 OS=Mus musculus GN=Tlr2 PE=1 SV=1	--	--	--	--	--	K10159	4.00E-23	109	xtr:100485771	toll-like receptor 2	GO:0050896//response to stimulus	-	-
CL1782.Contig2_sinensis	2556	142	9.9731	161	13.5544	gi|405950342|gb|EKC18337.1|	342.8	5.00E-92	Toll-like receptor 2 type-2 [Crassostrea gigas]	--	--	--	--	sp|Q95M53|TLR2_MACFA	179	4.00E-44	Toll-like receptor 2 OS=Macaca fascicularis GN=TLR2 PE=2 SV=1	YJL005w_1	62	5.00E-09	COG4886	Leucine-rich repeat (LRR) protein	K10160	2.00E-47	191	tca:662131	toll-like receptor 4	GO:0050789//regulation of biological process;GO:0006955//immune response	-	-
CL1782.Contig3_sinensis	1041	22	3.7938	7	1.447	gi|405973519|gb|EKC38227.1|	144.4	8.00E-33	Toll-like receptor 2 type-2 [Crassostrea gigas]	--	--	--	--	sp|Q9QUN7|TLR2_MOUSE	108	1.00E-23	Toll-like receptor 2 OS=Mus musculus GN=Tlr2 PE=1 SV=1	--	--	--	--	--	K10159	4.00E-23	109	xtr:100485771	toll-like receptor 2	GO:0050896//response to stimulus	-	-
