# Supplementary material for: De novo RNA-Seq Analysis of the Venus Clam, Cyclina sinensis, and the Identification of Immune-Related Genes
Source: PLoS One. 2015 Apr 8;10(4):e0123296. doi: 10.1371/journal.pone.0123296 (PMC4390376; doi:10.1371/journal.pone.0123296)
Supplement: S4 Table — (XLS) [file pone.0123296.s004.xls]

#Pathway	specific-gene (7488)	backgroud (32271)	Pvalue	Qvalue	Pathway ID	Genes	KOs
Carbohydrate metabolism
Starch and sucrose metabolism	96	174	1.79E-14	4.57E-12	ko00500	Unigene43514_sinensis;Unigene33299_sinensis;Unigene11926_sinensis;Unigene2695_sinensis;Unigene13877_sinensis;CL3825.Contig2_sinensis;Unigene41681_sinensis;Unigene45605_sinensis;Unigene24297_sinensis;Unigene48295_sinensis;CL8981.Contig2_sinensis;Unigene11274_sinensis;Unigene40865_sinensis;Unigene47957_sinensis;CL5910.Contig2_sinensis;Unigene35965_sinensis;Unigene40916_sinensis;Unigene14790_sinensi…	K12047+K01187+K00844+K15779+K00700+K01176+K01810+K01513+K01195+K00688+K12316+K01203
Galactose metabolism	88	166	4.33E-12	5.53E-10	ko00052	Unigene25604_sinensis;Unigene43514_sinensis;Unigene33299_sinensis;Unigene11926_sinensis;Unigene2695_sinensis;Unigene13877_sinensis;CL3825.Contig2_sinensis;Unigene41681_sinensis;Unigene45605_sinensis;Unigene24297_sinensis;Unigene48295_sinensis;CL8981.Contig2_sinensis;Unigene11274_sinensis;Unigene40865_sinensis;Unigene13606_sinensis;Unigene47957_sinensis;Unigene46638_sinensis;Unigene35965_sinensis;…	K00011+K12047+K01187+K00844+K15779+K00849+K01229+K12316+K00850+K01784+K01203+K12309
Replication and repair
Fanconi anemia pathway	84	157	6.93E-12	5.89E-10	ko03460	Unigene29957_sinensis;Unigene5764_sinensis;Unigene33299_sinensis;Unigene8720_sinensis;Unigene39516_sinensis;Unigene35932_sinensis;Unigene21916_sinensis;Unigene20536_sinensis;Unigene19330_sinensis;Unigene3673_sinensis;Unigene27776_sinensis;Unigene17992_sinensis;CL8376.Contig2_sinensis;CL5744.Contig2_sinensis;Unigene28996_sinensis;Unigene11486_sinensis;Unigene21039_sinensis;Unigene18213_sinensis;Un…	K10901+K08775+K03165+K03511+K03515+K11832+K08991+K10896+K15365+K11137+K10858+K10990+K03510+K10605+K06640+K07466+K02350+K15362+K10888+K15363+K03509+K10892+K10993+K15361+K10891+K08734+K10905+K10484+K15360
Base excision repair	42	101	0.001755573	2.98E-02	ko03410	CL2979.Contig2_sinensis;Unigene5975_sinensis;Unigene42863_sinensis;Unigene9183_sinensis;Unigene28615_sinensis;Unigene2723_sinensis;Unigene9610_sinensis;Unigene11543_sinensis;Unigene2768_sinensis;Unigene37645_sinensis;Unigene25109_sinensis;Unigene35781_sinensis;Unigene26445_sinensis;Unigene12207_sinensis;Unigene10304_sinensis;Unigene38161_sinensis;Unigene25537_sinensis;CL4166.Contig2_sinensis;CL76…	K03504+K10747+K10773+K10569+K03649+K03575+K10800+K10798+K02325+K02327+K10771+K02324+K03505+K10801+K10772+K10776+K03512+K10802+K10803
Translation
RNA transport	281	719	1.05E-11	6.67E-10	ko03013	Unigene27622_sinensis;Unigene6089_sinensis;CL439.Contig4_sinensis;Unigene12385_sinensis;CL278.Contig3_sinensis;CL8379.Contig3_sinensis;Unigene1245_sinensis;Unigene32906_sinensis;Unigene8573_sinensis;Unigene41885_sinensis;CL8120.Contig2_sinensis;Unigene10841_sinensis;Unigene35696_sinensis;Unigene37893_sinensis;Unigene1361_sinensis;Unigene34893_sinensis;CL4131.Contig2_sinensis;Unigene5975_sinensis;…	K13171+K14319+K09291+K03231+K14299+K14308+K14296+K03243+K12875+K12172+K15516+K14285+K03260+K13136+K03537+K14306+K13114+K14283+K14326+K14328+K14314+K03258+K14292+K14317+K14323+K14294+K14301+K12160+K01164+K14297+K03249+K14322+K14529+K14315+K13131+K14289+K14303+K14325+K12879+K13126+K12881+K03257+K14290+K13133+K14293+K03254+K05749+K12882+K03241+K13151+K14311+K14321+K14316+K14312+K13129+K03239+K13132+…
mRNA surveillance pathway	166	434	8.84E-07	2.26E-05	ko03015	Unigene27622_sinensis;Unigene7087_sinensis;Unigene6089_sinensis;CL439.Contig4_sinensis;Unigene44692_sinensis;CL278.Contig3_sinensis;Unigene1245_sinensis;CL8120.Contig2_sinensis;Unigene10841_sinensis;Unigene37893_sinensis;Unigene8237_sinensis;Unigene5975_sinensis;Unigene5953_sinensis;Unigene40481_sinensis;Unigene2927_sinensis;Unigene35682_sinensis;Unigene11658_sinensis;Unigene7555_sinensis;Unigene…	K13171+K15542+K14398+K14405+K12875+K14285+K14407+K13114+K14326+K14328+K14411+K14323+K14294+K14325+K13126+K14404+K12881+K14400+K12882+K11124
Ribosome biogenesis in eukaryotes	101	267	0.000182998	3.89E-03	ko03008	Unigene7527_sinensis;Unigene10595_sinensis;Unigene41889_sinensis;Unigene2791_sinensis;Unigene40481_sinensis;CL2516.Contig2_sinensis;Unigene37805_sinensis;Unigene31457_sinensis;Unigene31483_sinensis;Unigene27802_sinensis;Unigene29076_sinensis;CL4681.Contig3_sinensis;Unigene7577_sinensis;Unigene34809_sinensis;Unigene9610_sinensis;CL8514.Contig2_sinensis;CL3990.Contig3_sinensis;Unigene5619_sinensis;…	K14572+K14562+K14567+K14285+K14570+K07179+K03537+K14575+K14571+K01164+K12619+K14569+K14573+K14546+K12618+K14539+K14553+K14559+K14290+K11131+K14537+K14557+K14538+K11128+K14550+K14554
Excretory system
Vasopressin-regulated water reabsorption	131	288	6.23E-11	3.18E-09	ko04962	Unigene44738_sinensis;Unigene48513_sinensis;Unigene20535_sinensis;CL9020.Contig2_sinensis;Unigene16184_sinensis;Unigene41838_sinensis;Unigene40483_sinensis;Unigene46675_sinensis;Unigene35428_sinensis;Unigene22666_sinensis;Unigene31531_sinensis;Unigene9406_sinensis;Unigene4152_sinensis;Unigene12939_sinensis;Unigene1417_sinensis;Unigene46455_sinensis;Unigene47327_sinensis;Unigene23077_sinensis;Unig…	K04228+K05870+K04648+K08049+K10414+K04345+K10418+K10417+K10413+K09866
Infectious diseases: Parasitic
Amoebiasis	163	387	4.97E-10	2.11E-08	ko05146	Unigene27252_sinensis;Unigene6333_sinensis;Unigene24689_sinensis;Unigene43930_sinensis;Unigene10595_sinensis;Unigene1245_sinensis;Unigene42765_sinensis;Unigene33658_sinensis;Unigene41885_sinensis;Unigene28562_sinensis;Unigene33908_sinensis;Unigene39813_sinensis;Unigene26702_sinensis;Unigene13800_sinensis;Unigene25125_sinensis;Unigene25066_sinensis;CL8375.Contig2_sinensis;Unigene40540_sinensis;Uni…	K10955+K13241+K05637+K02187+K06237+K06236+K05699+K05635+K05636+K06240+K02580+K04345+K02677+K10160+K05700+K05725+K10159+K05858+K00922+K05717+K01476+K06464+K06247+K02649
Vibrio cholerae infection	119	278	3.57E-08	1.14E-06	ko05110	Unigene27252_sinensis;Unigene6333_sinensis;Unigene24689_sinensis;Unigene10595_sinensis;Unigene1245_sinensis;Unigene20344_sinensis;Unigene28562_sinensis;Unigene33908_sinensis;Unigene39813_sinensis;Unigene25125_sinensis;Unigene25066_sinensis;Unigene12939_sinensis;Unigene47327_sinensis;Unigene43835_sinensis;CL1745.Contig2_sinensis;Unigene20218_sinensis;Unigene2240_sinensis;Unigene26754_sinensis;Unig…	K10955+K05692+K08049+K04345+K02677+K05701+K02145+K10956+K09582
Signaling molecules and interaction
ECM-receptor interaction	128	315	3.92E-07	1.11E-05	ko04512	Unigene7527_sinensis;Unigene38929_sinensis;Unigene22724_sinensis;Unigene42765_sinensis;Unigene41885_sinensis;Unigene12510_sinensis;Unigene28370_sinensis;Unigene40483_sinensis;Unigene28795_sinensis;Unigene26702_sinensis;Unigene13800_sinensis;Unigene23995_sinensis;Unigene34389_sinensis;CL8375.Contig2_sinensis;Unigene17484_sinensis;Unigene26694_sinensis;Unigene40540_sinensis;Unigene22156_sinensis;Un…	K06265+K06267+K06252+K05637+K06237+K06480+K04659+K06238+K06254+K05719+K06588+K06236+K05635+K05636+K06240+K06585+K06260+K06249+K06255+K06483+K03900+K06485+K06584+K06583+K06259+K05717+K06482+K06590+K06258+K06824+K06591+K06247
Neuroactive ligand-receptor interaction	154	435	0.000223567	4.39E-03	ko04080	Unigene35273_sinensis;Unigene44738_sinensis;Unigene48513_sinensis;Unigene20535_sinensis;Unigene44692_sinensis;Unigene16184_sinensis;Unigene41838_sinensis;Unigene40271_sinensis;Unigene46675_sinensis;Unigene34196_sinensis;Unigene35428_sinensis;Unigene22666_sinensis;Unigene31531_sinensis;Unigene9406_sinensis;Unigene6129_sinensis;Unigene4152_sinensis;CL1182.Contig2_sinensis;Unigene1417_sinensis;Unige…	K04204+K04209+K04228+K05185+K05175+K04285+K01313+K04157+K05051+K04136+K04809+K04805+K04808+K04815+K04196+K04174+K04149+K04144+K01312+K01315+K04237+K04306+K04307+K05210+K04233+K04604+K04210+K04810+K04608+K14049+K04605+K04615+K04576+K04577+K05199+K05206+K05202+K05205+K05212
Digestive system
Carbohydrate digestion and absorption	83	169	2.40E-09	8.74E-08	ko04973	Unigene43514_sinensis;Unigene33299_sinensis;Unigene2695_sinensis;Unigene13877_sinensis;Unigene41681_sinensis;Unigene45605_sinensis;Unigene48295_sinensis;CL8981.Contig2_sinensis;Unigene11274_sinensis;Unigene40865_sinensis;Unigene47957_sinensis;Unigene46638_sinensis;Unigene35965_sinensis;Unigene40916_sinensis;Unigene40227_sinensis;Unigene14790_sinensis;Unigene46010_sinensis;Unigene18331_sinensis;Un…	K12047+K00844+K01229+K02677+K01176+K05858+K08143+K07593+K00922+K01203+K02649+K14158
Cardiovascular diseases
Arrhythmogenic right ventricular cardiomyopathy (ARVC)	78	182	7.15E-06	1.66E-04	ko05412	Unigene7527_sinensis;Unigene42765_sinensis;Unigene12510_sinensis;Unigene28370_sinensis;Unigene20341_sinensis;Unigene20344_sinensis;Unigene40483_sinensis;Unigene14765_sinensis;Unigene26702_sinensis;Unigene13800_sinensis;CL8375.Contig2_sinensis;Unigene26694_sinensis;CL700.Contig2_sinensis;Unigene22906_sinensis;Unigene38002_sinensis;Unigene39611_sinensis;CL2470.Contig2_sinensis;Unigene5340_sinensis;…	K06265+K05637+K06480+K05849+K05692+K10381+K10366+K05719+K06588+K05699+K05853+K05691+K06585+K12569+K12641+K06483+K06485+K06584+K06583+K06482+K06590+K04863+K06591+K07601
Glycan biosynthesis and metabolism
Glycosaminoglycan degradation	33	72	0.000738615	1.35E-02	ko00531	Unigene19280_sinensis;Unigene4143_sinensis;Unigene19058_sinensis;Unigene1884_sinensis;Unigene20290_sinensis;CL7837.Contig2_sinensis;Unigene7720_sinensis;Unigene38004_sinensis;Unigene41482_sinensis;Unigene47989_sinensis;Unigene16241_sinensis;Unigene32858_sinensis;Unigene8436_sinensis;Unigene11890_sinensis;Unigene21627_sinensis;Unigene20983_sinensis;Unigene9049_sinensis;Unigene28822_sinensis;Unigen…	K10532+K12373+K01565+K01132+K01135+K01136+K01195+K01205+K12309
