# Supplementary material for: De novo RNA-Seq Analysis of the Venus Clam, Cyclina sinensis, and the Identification of Immune-Related Genes
Source: PLoS One. 2015 Apr 8;10(4):e0123296. doi: 10.1371/journal.pone.0123296 (PMC4390376; doi:10.1371/journal.pone.0123296)
Supplement: S5 Table — (XLS) [file pone.0123296.s005.xls]

SSR_ID and Primer_ID	SSR sequence	SSR repeat unit	SSR start	SSR size	SSR amplification product	Foward primer	Annealing temperature of foward primer	Reverse primer	Annealing temperature of Reverse primer	Length of amplification product
CL10245.Contig1_sinensis_1122_1	GCGCGCGCGCGC	GC(2*6)	337	12	GAGTTCAAACGTTCGCTCATATTGACCGCCGCATCGTAGTAGTCGCGCAGCAGTTGTGTTTCGCCCGCGTAGCCGAGCAGGTCGGCG[GCGCGCGCGCGC]AGGTCGCGGCAGCCCGCGAGTTGTGGAGAGTAGCTGG	GAGTTCAAACGTTCGCTCATATT	59.685	CCAGCTACTCTCCACAACTCG	60.058	136
CL10245.Contig1_sinensis_1122_2	GCGCGCGCGCGC	GC(2*6)	337	12	GAGTTCAAACGTTCGCTCATATTGACCGCCGCATCGTAGTAGTCGCGCAGCAGTTGTGTTTCGCCCGCGTAGCCGAGCAGGTCGGCG[GCGCGCGCGCGC]AGGTCGCGGCAGCCCGCGAGTTGTGGAGAGTAGCTGGGCTCAGAGCT	GAGTTCAAACGTTCGCTCATATT	59.685	AGCTCTGAGCCCAGCTACTCT	59.937	146
CL10245.Contig1_sinensis_1122_3	GCGCGCGCGCGC	GC(2*6)	337	12	GAGTTCAAACGTTCGCTCATATTGACCGCCGCATCGTAGTAGTCGCGCAGCAGTTGTGTTTCGCCCGCGTAGCCGAGCAGGTCGGCG[GCGCGCGCGCGC]AGGTCGCGGCAGCCCGCGAGTTGTGGAGAGTAGCTG	GAGTTCAAACGTTCGCTCATATT	59.685	CAGCTACTCTCCACAACTCGC	60.208	135
CL10245.Contig1_sinensis_1122_4	GCGCGCGCGCGC	GC(2*6)	337	12	AGTTCAAACGTTCGCTCATATTGACCGCCGCATCGTAGTAGTCGCGCAGCAGTTGTGTTTCGCCCGCGTAGCCGAGCAGGTCGGCG[GCGCGCGCGCGC]AGGTCGCGGCAGCCCGCGAGTTGTGGAGAGTAGCTGG	AGTTCAAACGTTCGCTCATATTG	60.533	CCAGCTACTCTCCACAACTCG	60.058	135
CL10245.Contig1_sinensis_1122_5	GCGCGCGCGCGC	GC(2*6)	337	12	AGTTCAAACGTTCGCTCATATTGACCGCCGCATCGTAGTAGTCGCGCAGCAGTTGTGTTTCGCCCGCGTAGCCGAGCAGGTCGGCG[GCGCGCGCGCGC]AGGTCGCGGCAGCCCGCGAGTTGTGGAGAGTAGCTGGGCTCAGAGCT	AGTTCAAACGTTCGCTCATATTG	60.533	AGCTCTGAGCCCAGCTACTCT	59.937	145
CL10290.Contig1_sinensis_1123_1	ATATATATATAT	AT(2*6)	218	12	GTTACCTCTACTTTTGCGCTTCAAATATTCAGTCTTAGAGAGTGATCTTGC[ATATATATATAT]TATAAGCTGTGATTGTTTTAACAGAACCCTG	GTTACCTCTACTTTTGCGCTTCA	59.965	CAGGGTTCTGTTAAAACAATCACA	60.301	94
CL10290.Contig1_sinensis_1123_2	ATATATATATAT	AT(2*6)	218	12	CCTCTACTTTTGCGCTTCAAATATTCAGTCTTAGAGAGTGATCTTGC[ATATATATATAT]TATAAGCTGTGATTGTTTTAACAGAACCCTG	CCTCTACTTTTGCGCTTCAAATA	59.931	CAGGGTTCTGTTAAAACAATCACA	60.301	90
CL10290.Contig1_sinensis_1123_3	ATATATATATAT	AT(2*6)	218	12	CTTTTGCGCTTCAAATATTCAGTCTTAGAGAGTGATCTTGC[ATATATATATAT]TATAAGCTGTGATTGTTTTAACAGAACCCTG	CTTTTGCGCTTCAAATATTCAGT	59.815	CAGGGTTCTGTTAAAACAATCACA	60.301	84
CL10290.Contig1_sinensis_1123_4	ATATATATATAT	AT(2*6)	218	12	ACTTTTGCGCTTCAAATATTCAGTCTTAGAGAGTGATCTTGC[ATATATATATAT]TATAAGCTGTGATTGTTTTAACAGAACCCTG	ACTTTTGCGCTTCAAATATTCAG	59.815	CAGGGTTCTGTTAAAACAATCACA	60.301	85
CL10290.Contig1_sinensis_1123_5	ATATATATATAT	AT(2*6)	218	12	TTGCGCTTCAAATATTCAGTCTTAGAGAGTGATCTTGC[ATATATATATAT]TATAAGCTGTGATTGTTTTAACAGAACCCTG	TTGCGCTTCAAATATTCAGTCTT	60.264	CAGGGTTCTGTTAAAACAATCACA	60.301	81
CL10329.Contig1_sinensis_1126_1	AACAACAACAACAAC	AAC(3*5)	734	15	GCCTGAATTTTAATTTCTGACTTTGTTTTGAATAAA[AACAACAACAACAAC]ATAAAGCTGATTGAAAACCTTTTTACTTTCTTGTTTCTTATGTGCCTGTTAAACTTTTTCTGA	GCCTGAATTTTAATTTCTGACTTTG	59.605	TCAGAAAAAGTTTAACAGGCACA	58.975	114
CL10329.Contig1_sinensis_1126_2	AACAACAACAACAAC	AAC(3*5)	734	15	GCCTGAATTTTAATTTCTGACTTTGTTTTGAATAAA[AACAACAACAACAAC]ATAAAGCTGATTGAAAACCTTTTTACTTTCTTGTTTCTTATGTGCCTGTTAAACTTTTTCTGAC	GCCTGAATTTTAATTTCTGACTTTG	59.605	GTCAGAAAAAGTTTAACAGGCACA	59.744	115
CL10329.Contig1_sinensis_1126_3	AACAACAACAACAAC	AAC(3*5)	734	15	GCCTGAATTTTAATTTCTGACTTTGTTTTGAATAAA[AACAACAACAACAAC]ATAAAGCTGATTGAAAACCTTTTTACTTTCTTGTTTCTTATGTGCCTGTTAAACTTTTTCTGACA	GCCTGAATTTTAATTTCTGACTTTG	59.605	TGTCAGAAAAAGTTTAACAGGCAC	59.744	116
CL10329.Contig1_sinensis_1126_4	AACAACAACAACAAC	AAC(3*5)	734	15	GCCTGAATTTTAATTTCTGACTTTGTTTTGAATAAA[AACAACAACAACAAC]ATAAAGCTGATTGAAAACCTTTTTACTTTCTTGTTTCTTATGTGCCTGTTAAACTTTTTCTGACATGCC	GCCTGAATTTTAATTTCTGACTTTG	59.605	GGCATGTCAGAAAAAGTTTAACA	58.359	120
CL10329.Contig1_sinensis_1126_5	AACAACAACAACAAC	AAC(3*5)	734	15	GCCTGAATTTTAATTTCTGACTTTGTTTTGAATAAA[AACAACAACAACAAC]ATAAAGCTGATTGAAAACCTTTTTACTTTCTTGTTTCTTATGTGCCTGTTAAACTTTTTCTGA	GCCTGAATTTTAATTTCTGACTTTG	59.605	TCAGAAAAAGTTTAACAGGCACAT	59.266	114
CL10421.Contig1_sinensis_1128_1	CTTCTTCTTCTTCTTCTT	CTT(3*6)	802	18	ATTGCTGAGTTCAAGGTCATGTTCTCTGTAACTGCAG[CTTCTTCTTCTTCTTCTT]CAGTTGTTGTTGTTACCAACAACTGCCCTCTAATGGCATCTAAAATGGACATTCTGTGTCCTGTTGTAGGTTCTGTGTACTGATTTTTGCC	ATTGCTGAGTTCAAGGTCATGTT	60.054	GGCAAAAATCAGTACACAGAACC	59.926	146
CL10421.Contig1_sinensis_1128_2	CTTCTTCTTCTTCTTCTT	CTT(3*6)	802	18	ATTGCTGAGTTCAAGGTCATGTTCTCTGTAACTGCAG[CTTCTTCTTCTTCTTCTT]CAGTTGTTGTTGTTACCAACAACTGCCCTCTAATGGCATCTAAAATGGACATTCTGTGTCCTGTTGTAGGTTCTGTGTACTGATTTTTGCCAAGGTC	ATTGCTGAGTTCAAGGTCATGTT	60.054	GACCTTGGCAAAAATCAGTACAC	59.926	152
CL10421.Contig1_sinensis_1128_3	CTTCTTCTTCTTCTTCTT	CTT(3*6)	802	18	ATTGCTGAGTTCAAGGTCATGTTCTCTGTAACTGCAG[CTTCTTCTTCTTCTTCTT]CAGTTGTTGTTGTTACCAACAACTGCCCTCTAATGGCATCTAAAATGGACATTCTGTGTCCTGTTGTAGGTTCTGTGTACTGATTTTTGCCAA	ATTGCTGAGTTCAAGGTCATGTT	60.054	TTGGCAAAAATCAGTACACAGAA	59.677	148
CL10421.Contig1_sinensis_1128_4	CTTCTTCTTCTTCTTCTT	CTT(3*6)	802	18	TGTCCGGAAATTTTCTCTGTAAACAAGCCAGTTTCTCCATTAAAGGCCCCCGACTCTATTGCTGAGTTCAAGGTCATGTTCTCTGTAACTGCAG[CTTCTTCTTCTTCTTCTT]CAGTTGTTGTTGTTACCAACAACTGCCCTCTAATG	TGTCCGGAAATTTTCTCTGTAAA	59.991	CATTAGAGGGCAGTTGTTGGTAA	60.400	147
CL10421.Contig1_sinensis_1128_5	CTTCTTCTTCTTCTTCTT	CTT(3*6)	802	18	TGTAAACAAGCCAGTTTCTCCATTAAAGGCCCCCGACTCTATTGCTGAGTTCAAGGTCATGTTCTCTGTAACTGCAG[CTTCTTCTTCTTCTTCTT]CAGTTGTTGTTGTTACCAACAACTGCCCTCTAATG	TGTAAACAAGCCAGTTTCTCCAT	60.048	CATTAGAGGGCAGTTGTTGGTAA	60.400	130
CL10476.Contig3_sinensis_1141_1	CACACACACACACA	CA(2*7)	228	14	ACTAGGTTAAAGGCCAAGGTCATGGTGGCCCTACACCATAGAGGAAAACAGATTCTAGTTAGTAACTAGAGAACCATGGGGCCTTGGGCATGCCCCCCCCCC[CACACACACACACA]TACAACAATAAATAATAAATAAACTATGAAATGGATGCAAAGC	ACTAGGTTAAAGGCCAAGGTCAT	59.473	GCTTTGCATCCATTTCATAGTTT	59.537	159
CL10476.Contig3_sinensis_1141_2	CACACACACACACA	CA(2*7)	228	14	ACTAGGTTAAAGGCCAAGGTCATGGTGGCCCTACACCATAGAGGAAAACAGATTCTAGTTAGTAACTAGAGAACCATGGGGCCTTGGGCATGCCCCCCCCCC[CACACACACACACA]TACAACAATAAATAATAAATAAACTATGAAATGGATGCAAAGCA	ACTAGGTTAAAGGCCAAGGTCAT	59.473	TGCTTTGCATCCATTTCATAGTT	60.839	160
CL10476.Contig3_sinensis_1141_3	CACACACACACACA	CA(2*7)	228	14	CCCTACACCATAGAGGAAAACAGATTCTAGTTAGTAACTAGAGAACCATGGGGCCTTGGGCATGCCCCCCCCCC[CACACACACACACA]TACAACAATAAATAATAAATAAACTATGAAATGGATGCAAAGC	CCCTACACCATAGAGGAAAACAG	59.075	GCTTTGCATCCATTTCATAGTTT	59.537	131
CL10476.Contig3_sinensis_1141_4	CACACACACACACA	CA(2*7)	228	14	CCCTACACCATAGAGGAAAACAGATTCTAGTTAGTAACTAGAGAACCATGGGGCCTTGGGCATGCCCCCCCCCC[CACACACACACACA]TACAACAATAAATAATAAATAAACTATGAAATGGATGCAAAGCA	CCCTACACCATAGAGGAAAACAG	59.075	TGCTTTGCATCCATTTCATAGTT	60.839	132
CL10476.Contig3_sinensis_1141_5	CACACACACACACA	CA(2*7)	228	14	CCCTACACCATAGAGGAAAACAGATTCTAGTTAGTAACTAGAGAACCATGGGGCCTTGGGCATGCCCCCCCCCC[CACACACACACACA]TACAACAATAAATAATAAATAAACTATGAAATGGATGCAAAGCAA	CCCTACACCATAGAGGAAAACAG	59.075	TTGCTTTGCATCCATTTCATAGT	60.839	133
CL1084.Contig2_sinensis_298_1	AACAACAACAACAAC	AAC(3*5)	190	15	GGAATGGCCCTTACAAATAAATCGATCAATTAAGACGTTACAAAATTGCATGAAAAA[AACAACAACAACAAC]AAAACCAGTCAATCTGTATTGGAAGCAAAGACTTGAGTCA	GGAATGGCCCTTACAAATAAATC	59.940	TGACTCAAGTCTTTGCTTCCAAT	60.289	112
CL1084.Contig2_sinensis_298_2	AACAACAACAACAAC	AAC(3*5)	190	15	GGAATGGCCCTTACAAATAAATCGATCAATTAAGACGTTACAAAATTGCATGAAAAA[AACAACAACAACAAC]AAAACCAGTCAATCTGTATTGGAAGCAAAGACTTGAGTCAAT	GGAATGGCCCTTACAAATAAATC	59.940	ATTGACTCAAGTCTTTGCTTCCA	60.289	114
CL1084.Contig2_sinensis_298_3	AACAACAACAACAAC	AAC(3*5)	190	15	GGAATGGCCCTTACAAATAAATCGATCAATTAAGACGTTACAAAATTGCATGAAAAA[AACAACAACAACAAC]AAAACCAGTCAATCTGTATTGGAAGCAAAGACTTGAGTCAATAAGCAAATGATGAAGACACTCCTTATCTTGGTTTCTGCTTG	GGAATGGCCCTTACAAATAAATC	59.940	CAAGCAGAAACCAAGATAAGGAG	59.441	155
CL1084.Contig2_sinensis_298_4	AACAACAACAACAAC	AAC(3*5)	190	15	ATTTAGTTTTACTGGAATGGCCCTTACAAATAAATCGATCAATTAAGACGTTACAAAATTGCATGAAAAA[AACAACAACAACAAC]AAAACCAGTCAATCTGTATTGGAAGCAAAGACTTGAGTCA	ATTTAGTTTTACTGGAATGGCCC	59.656	TGACTCAAGTCTTTGCTTCCAAT	60.289	125
CL1084.Contig2_sinensis_298_5	AACAACAACAACAAC	AAC(3*5)	190	15	ATTTAGTTTTACTGGAATGGCCCTTACAAATAAATCGATCAATTAAGACGTTACAAAATTGCATGAAAAA[AACAACAACAACAAC]AAAACCAGTCAATCTGTATTGGAAGCAAAGACTTGAGTCAAT	ATTTAGTTTTACTGGAATGGCCC	59.656	ATTGACTCAAGTCTTTGCTTCCA	60.289	127
CL1178.Contig2_sinensis_310_1	TGTGTGTGTGTGTGTGTGTGTG	TG(2*11)	901	22	TTTTAAGCTCCTGCCATAAAATGGGGGTTACCCCTGTC[TGTGTGTGTGTGTGTGTGTGTG]TCTGCTTTGTAATTATTGTTTTATTTCTGGTACAACTGATATATTGCTAGCC	TTTTAAGCTCCTGCCATAAAATG	59.665	GGCTAGCAATATATCAGTTGTACCAG	59.558	112
CL1178.Contig2_sinensis_310_2	TGTGTGTGTGTGTGTGTGTGTG	TG(2*11)	901	22	TTTTAAGCTCCTGCCATAAAATGGGGGTTACCCCTGTC[TGTGTGTGTGTGTGTGTGTGTG]TCTGCTTTGTAATTATTGTTTTATTTCTGGTACAACTGATATATTGCTAGCCATTTTT	TTTTAAGCTCCTGCCATAAAATG	59.665	AAAAATGGCTAGCAATATATCAGTTGT	59.783	118
CL1178.Contig2_sinensis_310_3	TGTGTGTGTGTGTGTGTGTGTG	TG(2*11)	901	22	TTTTAAGCTCCTGCCATAAAATGGGGGTTACCCCTGTC[TGTGTGTGTGTGTGTGTGTGTG]TCTGCTTTGTAATTATTGTTTTATTTCTGGTACAACTGATATATTGCTAGCCATTTT	TTTTAAGCTCCTGCCATAAAATG	59.665	AAAATGGCTAGCAATATATCAGTTGT	58.718	117
CL1178.Contig2_sinensis_310_4	TGTGTGTGTGTGTGTGTGTGTG	TG(2*11)	901	22	AAGTTTTTAAGCTCCTGCCATAAAATGGGGGTTACCCCTGTC[TGTGTGTGTGTGTGTGTGTGTG]TCTGCTTTGTAATTATTGTTTTATTTCTGGTACAACTGATATATTGCTAGCC	AAGTTTTTAAGCTCCTGCCATAAA	59.727	GGCTAGCAATATATCAGTTGTACCAG	59.558	116
CL1178.Contig2_sinensis_310_5	TGTGTGTGTGTGTGTGTGTGTG	TG(2*11)	901	22	AAAGTTTTTAAGCTCCTGCCATAAAATGGGGGTTACCCCTGTC[TGTGTGTGTGTGTGTGTGTGTG]TCTGCTTTGTAATTATTGTTTTATTTCTGGTACAACTGATATATTGCTAGCC	AAAGTTTTTAAGCTCCTGCCATAA	59.727	GGCTAGCAATATATCAGTTGTACCAG	59.558	117
CL1209.Contig1_sinensis_323_1	TATATATATATATATA	TA(2*8)	1410	16	CCACATTCAGAACTTAAACATGCATAGAATATAAAGTTTTCATTCCATTACAATAATTAAACATGC[TATATATATATATATA]TGATCTGTCATAACCTGAGCACATAATCTACAATTCTACATATATACTACAGCAATATGGTTTATGCTCAAA	CCACATTCAGAACTTAAACATGC	58.688	TTTGAGCATAAACCATATTGCTG	59.186	154
CL1209.Contig1_sinensis_323_2	TATATATATATATATA	TA(2*8)	1410	16	GAGCCACATTCAGAACTTAAACATGCATAGAATATAAAGTTTTCATTCCATTACAATAATTAAACATGC[TATATATATATATATA]TGATCTGTCATAACCTGAGCACATAATCTACAATTCTACATATATACTACAGCAATATGGTTTATGCTCAAA	GAGCCACATTCAGAACTTAAACA	58.439	TTTGAGCATAAACCATATTGCTG	59.186	157
CL1209.Contig1_sinensis_323_3	TATATATATATATATA	TA(2*8)	1410	16	CCACATTCAGAACTTAAACATGCATAGAATATAAAGTTTTCATTCCATTACAATAATTAAACATGC[TATATATATATATATA]TGATCTGTCATAACCTGAGCACATAATCTACAATTCTACATATATACTACAGCAATATGGTTTATGCTCAAA	CCACATTCAGAACTTAAACATGC	58.688	TTTGAGCATAAACCATATTGCTGT	59.930	154
CL1209.Contig1_sinensis_323_4	TATATATATATATATA	TA(2*8)	1410	16	AAATATCCAGCATAAGAGCCACATTCAGAACTTAAACATGCATAGAATATAAAGTTTTCATTCCATTACAATAATTAAACATGC[TATATATATATATATA]TGATCTGTCATAACCTGAGCACATAATC	AAATATCCAGCATAAGAGCCACA	60.003	GATTATGTGCTCAGGTTATGACAGA	59.578	128
CL1209.Contig1_sinensis_323_5	TATATATATATATATA	TA(2*8)	1410	16	CAAATATCCAGCATAAGAGCCACATTCAGAACTTAAACATGCATAGAATATAAAGTTTTCATTCCATTACAATAATTAAACATGC[TATATATATATATATA]TGATCTGTCATAACCTGAGCACATAATC	CAAATATCCAGCATAAGAGCCAC	60.003	GATTATGTGCTCAGGTTATGACAGA	59.578	129
CL1264.Contig1_sinensis_328_1	ATATATATATAT	AT(2*6)	1426	12	TGACCTTAAAATTTCGCAGATGTAACA[ATATATATATAT]AAGTATTCCATAGTACTCATTCTTTGATTTGTAAACGTATGATTTTAATATCATTCGGAAAAATTCTATCATAACGTTAAAATAACATTTTAAGACTTCTTTTTCACTAATGGGTGA	TGACCTTAAAATTTCGCAGATGT	60.017	TCACCCATTAGTGAAAAAGAAGTC	58.738	156
CL1264.Contig1_sinensis_328_2	ATATATATATAT	AT(2*6)	1426	12	TTGACCTTAAAATTTCGCAGATGTAACA[ATATATATATAT]AAGTATTCCATAGTACTCATTCTTTGATTTGTAAACGTATGATTTTAATATCATTCGGAAAAATTCTATCATAACGTTAAAATAACATTTTAAGACTTCTTTTTCACTAATGGGTGA	TTGACCTTAAAATTTCGCAGATG	60.464	TCACCCATTAGTGAAAAAGAAGTC	58.738	157
CL1264.Contig1_sinensis_328_3	ATATATATATAT	AT(2*6)	1426	12	AATGGCATACAACAAAATTGACCTTAAAATTTCGCAGATGTAACA[ATATATATATAT]AAGTATTCCATAGTACTCATTCTTTGATTTGTAAACGTATGATTTTAATATCATTCGGAAAAATTCTATCATAACGTT	AATGGCATACAACAAAATTGACC	60.003	AACGTTATGATAGAATTTTTCCGA	58.233	135
CL1264.Contig1_sinensis_328_4	ATATATATATAT	AT(2*6)	1426	12	TGACCTTAAAATTTCGCAGATGTAACA[ATATATATATAT]AAGTATTCCATAGTACTCATTCTTTGATTTGTAAACGTATGATTTTAATATCATTCGGAAAAATTCTATCATAACGTT	TGACCTTAAAATTTCGCAGATGT	60.017	AACGTTATGATAGAATTTTTCCGA	58.233	117
CL1264.Contig1_sinensis_328_5	ATATATATATAT	AT(2*6)	1426	12	TGACCTTAAAATTTCGCAGATGTAACA[ATATATATATAT]AAGTATTCCATAGTACTCATTCTTTGATTTGTAAACGTATGATTTTAATATCATTCGGAAAAATTCTATCATAACGTTAAAATAACATTTTAAGACTTCTTTTTCACTAATGGGTGAT	TGACCTTAAAATTTCGCAGATGT	60.017	ATCACCCATTAGTGAAAAAGAAGTC	59.032	157
CL1284.Contig1_sinensis_330_1	TGATGATGATGATGATGA	TGA(3*6)	198	18	AAGAGAAAAGGGAAAAACAGTGGAGGAAACAGCATGGTGATGATGT[TGATGATGATGATGATGA]ACCAGAGGAAATGGACAGAGATATGGCCGGTCAAAATGGTCTTGATGAAGATGAGCCCCAAGATGAAGAAGAAACTGTCAAGCCAAA	AAGAGAAAAGGGAAAAACAGTGG	60.025	TTTGGCTTGACAGTTTCTTCTTC	59.920	151
CL1284.Contig1_sinensis_330_2	TGATGATGATGATGATGA	TGA(3*6)	198	18	AAGAGAAAAGGGAAAAACAGTGGAGGAAACAGCATGGTGATGATGT[TGATGATGATGATGATGA]ACCAGAGGAAATGGACAGAGATATGGCCGGTCAAAATGGTCTTGATGAAGATGAGCCCCAAGATGAAGAAGAAACTGTCAAGCCAAAACTG	AAGAGAAAAGGGAAAAACAGTGG	60.025	CAGTTTTGGCTTGACAGTTTCTT	59.848	155
CL1284.Contig1_sinensis_330_3	TGATGATGATGATGATGA	TGA(3*6)	198	18	AAGAGAAAAGGGAAAAACAGTGGAGGAAACAGCATGGTGATGATGT[TGATGATGATGATGATGA]ACCAGAGGAAATGGACAGAGATATGGCCGGTCAAAATGGTCTTGATGAAGATGAGCCCCAAGATGAAGAAGAAACTGTCAAGCCA	AAGAGAAAAGGGAAAAACAGTGG	60.025	TGGCTTGACAGTTTCTTCTTCAT	60.289	149
CL1284.Contig1_sinensis_330_4	TGATGATGATGATGATGA	TGA(3*6)	198	18	AAGAGAAAAGGGAAAAACAGTGGAGGAAACAGCATGGTGATGATGT[TGATGATGATGATGATGA]ACCAGAGGAAATGGACAGAGATATGGCCGGTCAAAATGGTCTTGATGAAGATGAGCCCCAAGATGAAGAAGAAACTGTCAAGCCAAAACTGA	AAGAGAAAAGGGAAAAACAGTGG	60.025	TCAGTTTTGGCTTGACAGTTTCT	60.321	156
CL1284.Contig1_sinensis_330_5	TGATGATGATGATGATGA	TGA(3*6)	198	18	AAGAGAAAAGGGAAAAACAGTGGAGGAAACAGCATGGTGATGATGT[TGATGATGATGATGATGA]ACCAGAGGAAATGGACAGAGATATGGCCGGTCAAAATGGTCTTGATGAAGATGAGCCCCAAGATGAAGAAGAAACTGTCAAGCCAAAACTGAG	AAGAGAAAAGGGAAAAACAGTGG	60.025	CTCAGTTTTGGCTTGACAGTTTC	60.321	157
CL1385.Contig1_sinensis_349_1	GTGTGTGTGTGTGTGTGT	GT(2*9)	4310	18	GCATCTTATATTGCATGGGAATCCTTTGCGCGCGCGC[GTGTGTGTGTGTGTGTGT]AGTCGGCCAATCCGCATGTAATCTACTTT	GCATCTTATATTGCATGGGAATC	59.695	AAAGTAGATTACATGCGGATTGG	59.428	84
CL1385.Contig1_sinensis_349_2	GTGTGTGTGTGTGTGTGT	GT(2*9)	4310	18	GCAGTTCGTGTAAATGTGGTAAAACACATAAAGACAACTTATTGACTAGTCGTGCATCTTATATTGCATGGGAATCCTTTGCGCGCGCGC[GTGTGTGTGTGTGTGTGT]AGTCGGCCAATCCGCATGTAATCTACTTT	GCAGTTCGTGTAAATGTGGTAAA	59.110	AAAGTAGATTACATGCGGATTGG	59.428	137
CL1385.Contig1_sinensis_349_3	GTGTGTGTGTGTGTGTGT	GT(2*9)	4310	18	GCATCTTATATTGCATGGGAATCCTTTGCGCGCGCGC[GTGTGTGTGTGTGTGTGT]AGTCGGCCAATCCGCATGTAATCTACTTTG	GCATCTTATATTGCATGGGAATC	59.695	CAAAGTAGATTACATGCGGATTG	58.710	85
CL1385.Contig1_sinensis_349_4	GTGTGTGTGTGTGTGTGT	GT(2*9)	4310	18	GTGCATCTTATATTGCATGGGAATCCTTTGCGCGCGCGC[GTGTGTGTGTGTGTGTGT]AGTCGGCCAATCCGCATGTAATCTACTTT	GTGCATCTTATATTGCATGGGAA	61.041	AAAGTAGATTACATGCGGATTGG	59.428	86
CL1385.Contig1_sinensis_349_5	GTGTGTGTGTGTGTGTGT	GT(2*9)	4310	18	TCTTATATTGCATGGGAATCCTTTGCGCGCGCGC[GTGTGTGTGTGTGTGTGT]AGTCGGCCAATCCGCATGTAATCTACTTT	TCTTATATTGCATGGGAATCCTTT	60.064	AAAGTAGATTACATGCGGATTGG	59.428	81
CL1458.Contig1_sinensis_355_1	GAGGAGGAGGAGGAGGAG	GAG(3*6)	1449	18	TGATGTTAACGGCCATCTTTAGTTTGCAAGAA[GAGGAGGAGGAGGAGGAG]GCAGAACTTACAAAGGCAGGCAAGCAACAAGACATGCCAGATGAAAAGTTAGCACCATC	TGATGTTAACGGCCATCTTTAGT	59.912	GATGGTGCTAACTTTTCATCTGG	60.014	109
CL1458.Contig1_sinensis_355_2	GAGGAGGAGGAGGAGGAG	GAG(3*6)	1449	18	TGATGTTAACGGCCATCTTTAGTTTGCAAGAA[GAGGAGGAGGAGGAGGAG]GCAGAACTTACAAAGGCAGGCAAGCAACAAGACATGCCAGATGAAAAGTTAGCACCATCC	TGATGTTAACGGCCATCTTTAGT	59.912	GGATGGTGCTAACTTTTCATCTG	60.014	110
CL1458.Contig1_sinensis_355_3	GAGGAGGAGGAGGAGGAG	GAG(3*6)	1449	18	TGATGTTAACGGCCATCTTTAGTTTGCAAGAA[GAGGAGGAGGAGGAGGAG]GCAGAACTTACAAAGGCAGGCAAGCAACAAGACATGCCAGATGAAAAGT	TGATGTTAACGGCCATCTTTAGT	59.912	ACTTTTCATCTGGCATGTCTTGT	60.054	99
CL1458.Contig1_sinensis_355_4	GAGGAGGAGGAGGAGGAG	GAG(3*6)	1449	18	GATGATGTTAACGGCCATCTTTAGTTTGCAAGAA[GAGGAGGAGGAGGAGGAG]GCAGAACTTACAAAGGCAGGCAAGCAACAAGACATGCCAGATGAAAAGTTAGCACCATC	GATGATGTTAACGGCCATCTTTA	60.214	GATGGTGCTAACTTTTCATCTGG	60.014	111
CL1458.Contig1_sinensis_355_5	GAGGAGGAGGAGGAGGAG	GAG(3*6)	1449	18	GATGATGTTAACGGCCATCTTTAGTTTGCAAGAA[GAGGAGGAGGAGGAGGAG]GCAGAACTTACAAAGGCAGGCAAGCAACAAGACATGCCAGATGAAAAGTTAGCACCATCC	GATGATGTTAACGGCCATCTTTA	60.214	GGATGGTGCTAACTTTTCATCTG	60.014	112
CL1519.Contig2_sinensis_357_1	TTGTTGTTGTTGTTG	TTG(3*5)	1888	15	GCCAAAGTTTGCGTTAATTTTTACACTAGGATTTTTTTTATCCTTACTTATATCTAT[TTGTTGTTGTTGTTG]TTTTTTTGGGGGGAAATATTTTTGACTCTTATCTTACTTGTGCAGTTTTTTTAGATCATTTAGATCATTTCCCTACCATCTTTAACA	GCCAAAGTTTGCGTTAATTTTTA	59.599	TGTTAAAGATGGTAGGGAAATGA	57.701	159
CL1519.Contig2_sinensis_357_2	TTGTTGTTGTTGTTG	TTG(3*5)	1888	15	GCCAAAGTTTGCGTTAATTTTTACACTAGGATTTTTTTTATCCTTACTTATATCTAT[TTGTTGTTGTTGTTG]TTTTTTTGGGGGGAAATATTTTTGACTCTTATCTTACTTGTGCAGTTTTTTTAGATCATTTAGATCATTTCCCTACCATCTTTAACAC	GCCAAAGTTTGCGTTAATTTTTA	59.599	GTGTTAAAGATGGTAGGGAAATGA	58.505	160
CL1519.Contig2_sinensis_357_3	TTGTTGTTGTTGTTG	TTG(3*5)	1888	15	GCCAAAGTTTGCGTTAATTTTTACACTAGGATTTTTTTTATCCTTACTTATATCTAT[TTGTTGTTGTTGTTG]TTTTTTTGGGGGGAAATATTTTTGACTCTTATCTTACTTGTGCAGTTTTTTTAGATCATTTAGATCATTTCCCTACCATCTTTAACA	GCCAAAGTTTGCGTTAATTTTTA	59.599	TGTTAAAGATGGTAGGGAAATGAT	58.049	159
CL1519.Contig2_sinensis_357_4	TTGTTGTTGTTGTTG	TTG(3*5)	1888	15	GCCAAAGTTTGCGTTAATTTTTACACTAGGATTTTTTTTATCCTTACTTATATCTAT[TTGTTGTTGTTGTTG]TTTTTTTGGGGGGAAATATTTTTGACTCTTATCTTACTTGTGCAGTTTTTTTAGATCATTTAGATCATTTCCCTACCATC	GCCAAAGTTTGCGTTAATTTTTA	59.599	GATGGTAGGGAAATGATCTAAATG	58.001	152
CL1519.Contig2_sinensis_357_5	TTGTTGTTGTTGTTG	TTG(3*5)	1888	15	GCCAAAGTTTGCGTTAATTTTTACACTAGGATTTTTTTTATCCTTACTTATATCTAT[TTGTTGTTGTTGTTG]TTTTTTTGGGGGGAAATATTTTTGACTCTTATCTTACTTGTGCAGTTTTTTTAGATCATTTAGATCATTTCCCTACCATCTT	GCCAAAGTTTGCGTTAATTTTTA	59.599	AAGATGGTAGGGAAATGATCTAAATG	60.001	154
CL1770.Contig2_sinensis_388_1	TGATGATGATGATGA	TGA(3*5)	831	15	TATGGATGAATACCTGGAAATGGCCATTGAAACAGGAGCAGAAGATGTTATCTTGACAAAAAATGAAAATCC[TGATGATGATGATGA]TTCAGAATATGTCTTAAAGTTTCATTGTGATGACAAAACATACAGGAAGGTTGCCAAGGAGATAGAAGATT	TATGGATGAATACCTGGAAATGG	59.922	AATCTTCTATCTCCTTGGCAACC	59.984	158
CL1770.Contig2_sinensis_388_2	TGATGATGATGATGA	TGA(3*5)	831	15	TATGGATGAATACCTGGAAATGGCCATTGAAACAGGAGCAGAAGATGTTATCTTGACAAAAAATGAAAATCC[TGATGATGATGATGA]TTCAGAATATGTCTTAAAGTTTCATTGTGATGACAAAACATACAGGAAGGTTGC	TATGGATGAATACCTGGAAATGG	59.922	GCAACCTTCCTGTATGTTTTGTC	59.926	141
CL1770.Contig2_sinensis_388_3	TGATGATGATGATGA	TGA(3*5)	831	15	TATGGATGAATACCTGGAAATGGCCATTGAAACAGGAGCAGAAGATGTTATCTTGACAAAAAATGAAAATCC[TGATGATGATGATGA]TTCAGAATATGTCTTAAAGTTTCATTGTGATGACAAAACATACAGGAAGGTTGCCAAGGAGATAGAAGAT	TATGGATGAATACCTGGAAATGG	59.922	ATCTTCTATCTCCTTGGCAACCT	59.649	157
CL1770.Contig2_sinensis_388_4	TGATGATGATGATGA	TGA(3*5)	831	15	TATGGATGAATACCTGGAAATGGCCATTGAAACAGGAGCAGAAGATGTTATCTTGACAAAAAATGAAAATCC[TGATGATGATGATGA]TTCAGAATATGTCTTAAAGTTTCATTGTGATGACAAAACATACAGGAAGGTTGCCAAGGAGATAGAAG	TATGGATGAATACCTGGAAATGG	59.922	CTTCTATCTCCTTGGCAACCTTC	60.594	155
CL1770.Contig2_sinensis_388_5	TGATGATGATGATGA	TGA(3*5)	831	15	TATGGATGAATACCTGGAAATGGCCATTGAAACAGGAGCAGAAGATGTTATCTTGACAAAAAATGAAAATCC[TGATGATGATGATGA]TTCAGAATATGTCTTAAAGTTTCATTGTGATGACAAAACATACAGGAAGGTTGCCAAGGAGATAGAAGA	TATGGATGAATACCTGGAAATGG	59.922	TCTTCTATCTCCTTGGCAACCTT	60.594	156
CL1801.Contig1_sinensis_393_1	ATATATATATAT	AT(2*6)	1942	12	GGACATAATGGTTTAGCACAATCTATGACATTGAAATCAAAGGTACATGTATTAACAAAAATATCTAAAATATCTATTAATAGAAAATGTCAACTGTCATTCTGTTTAGTCACA[ATATATATATAT]GTTGGGTTGGGGCTATGTTTCTGCTGACTCCTGT	GGACATAATGGTTTAGCACAATC	57.587	ACAGGAGTCAGCAGAAACATAGC	59.963	160
CL1801.Contig1_sinensis_393_2	ATATATATATAT	AT(2*6)	1942	12	GGACATAATGGTTTAGCACAATCTATGACATTGAAATCAAAGGTACATGTATTAACAAAAATATCTAAAATATCTATTAATAGAAAATGTCAACTGTCATTCTGTTTAGTCACA[ATATATATATAT]GTTGGGTTGGGGCTATGTTTCTGCTGACTCCTGT	GGACATAATGGTTTAGCACAATCT	58.529	ACAGGAGTCAGCAGAAACATAGC	59.963	160
CL1801.Contig1_sinensis_393_3	ATATATATATAT	AT(2*6)	1942	12	TCAACTGTCATTCTGTTTAGTCACA[ATATATATATAT]GTTGGGTTGGGGCTATGTTTCTGCTGACTCCTGTTCTATTTGTTTAAGAATTTCATTTTCAATATCTGGGTCATCTATATCATCACCATCATTGACCATTTCATA	TCAACTGTCATTCTGTTTAGTCACA	58.872	TATGAAATGGTCAATGATGGTGA	60.067	142
CL1801.Contig1_sinensis_393_4	ATATATATATAT	AT(2*6)	1942	12	TGTCAACTGTCATTCTGTTTAGTCACA[ATATATATATAT]GTTGGGTTGGGGCTATGTTTCTGCTGACTCCTGTTCTATTTGTTTAAGAATTTCATTTTCAATATCTGGGTCATCTATATCATCACCATCATTGACCATTTCATA	TGTCAACTGTCATTCTGTTTAGTCA	58.872	TATGAAATGGTCAATGATGGTGA	60.067	144
CL1801.Contig1_sinensis_393_5	ATATATATATAT	AT(2*6)	1942	12	AATGGTTTAGCACAATCTATGACATTGAAATCAAAGGTACATGTATTAACAAAAATATCTAAAATATCTATTAATAGAAAATGTCAACTGTCATTCTGTTTAGTCACA[ATATATATATAT]GTTGGGTTGGGGCTATGTTTCTGCTGACTCCTGT	AATGGTTTAGCACAATCTATGACA	57.789	ACAGGAGTCAGCAGAAACATAGC	59.963	154
CL2008.Contig3_sinensis_431_1	GAGAGAGAGAGAGAGA	GA(2*8)	1670	16	CACTGTTTTGCAACGAACATAAAATAGTGATTATAAAGATGTATCAAAAGAGAGAGAAAAGAGAGG[GAGAGAGAGAGAGAGA]GGGAGAGAGAGATGTGCCACACCTAATTTCGTTACCTTTCAACTGAAGCAGT	CACTGTTTTGCAACGAACATAAA	60.082	ACTGCTTCAGTTGAAAGGTAACG	59.868	134
CL2008.Contig3_sinensis_431_2	GAGAGAGAGAGAGAGA	GA(2*8)	1670	16	ATGAATTCCATTTGAAGCACTGTTTTGCAACGAACATAAAATAGTGATTATAAAGATGTATCAAAAGAGAGAGAAAAGAGAGG[GAGAGAGAGAGAGAGA]GGGAGAGAGAGATGTGCCACACCTAATTTCGTTACCTTTCAACTGAAGCAGT	ATGAATTCCATTTGAAGCACTGT	59.891	ACTGCTTCAGTTGAAAGGTAACG	59.868	151
CL2008.Contig3_sinensis_431_3	GAGAGAGAGAGAGAGA	GA(2*8)	1670	16	CACTGTTTTGCAACGAACATAAAATAGTGATTATAAAGATGTATCAAAAGAGAGAGAAAAGAGAGG[GAGAGAGAGAGAGAGA]GGGAGAGAGAGATGTGCCACACCTAATTTCGTTACCTTTCAACTGAAGC	CACTGTTTTGCAACGAACATAAA	60.082	GCTTCAGTTGAAAGGTAACGAAA	59.821	131
CL2008.Contig3_sinensis_431_4	GAGAGAGAGAGAGAGA	GA(2*8)	1670	16	CACTGTTTTGCAACGAACATAAAATAGTGATTATAAAGATGTATCAAAAGAGAGAGAAAAGAGAGG[GAGAGAGAGAGAGAGA]GGGAGAGAGAGATGTGCCACACCTAATTTCGTTACCTTTCAACTGAAGCAGTTACTGTTCAAGGGTGTATGTGGTC	CACTGTTTTGCAACGAACATAAA	60.082	GACCACATACACCCTTGAACAGT	60.203	158
CL2008.Contig3_sinensis_431_5	GAGAGAGAGAGAGAGA	GA(2*8)	1670	16	ATGAATTCCATTTGAAGCACTGTTTTGCAACGAACATAAAATAGTGATTATAAAGATGTATCAAAAGAGAGAGAAAAGAGAGG[GAGAGAGAGAGAGAGA]GGGAGAGAGAGATGTGCCACACCTAATTTCGTTACCTTTCAACTGAAGC	ATGAATTCCATTTGAAGCACTGT	59.891	GCTTCAGTTGAAAGGTAACGAAA	59.821	148
CL2055.Contig1_sinensis_450_1	ATATATATATAT	AT(2*6)	2192	12	TGACAGAGCTACAAAACAAGAACTTTTTTCTACTTGTACATATTAACAC[ATATATATATAT]CCTGTTCTAGCAGTATTCATAATAGTTGTTAGGTGTGATGTGTACTTAAAATGTACATCTGTTGTAAAACGTTGTTTGCA	TGACAGAGCTACAAAACAAGAACTTT	59.929	TGCAAACAACGTTTTACAACAGA	60.595	141
CL2055.Contig1_sinensis_450_2	ATATATATATAT	AT(2*6)	2192	12	TGACAGAGCTACAAAACAAGAACTTTTTTCTACTTGTACATATTAACAC[ATATATATATAT]CCTGTTCTAGCAGTATTCATAATAGTTGTTAGGTGTGATGTGTACTTAAAATGTACATCTGTTGTAAAACGTTGTTTGCA	TGACAGAGCTACAAAACAAGAACT	57.458	TGCAAACAACGTTTTACAACAGA	60.595	141
CL2055.Contig1_sinensis_450_3	ATATATATATAT	AT(2*6)	2192	12	TGACAGAGCTACAAAACAAGAACTTTTTTCTACTTGTACATATTAACAC[ATATATATATAT]CCTGTTCTAGCAGTATTCATAATAGTTGTTAGGTGTGATGTGTACTTAAAATGTACATCTGTTGTAAAACGTTGTTTGCA	TGACAGAGCTACAAAACAAGAAC	56.417	TGCAAACAACGTTTTACAACAGA	60.595	141
CL2055.Contig1_sinensis_450_4	ATATATATATAT	AT(2*6)	2192	12	ATGACAGAGCTACAAAACAAGAACTTTTTTCTACTTGTACATATTAACAC[ATATATATATAT]CCTGTTCTAGCAGTATTCATAATAGTTGTTAGGTGTGATGTGTACTTAAAATGTACATCTGTTGTAAAACGTTGTTTGCA	ATGACAGAGCTACAAAACAAGAA	55.945	TGCAAACAACGTTTTACAACAGA	60.595	142
CL2055.Contig1_sinensis_450_5	ATATATATATAT	AT(2*6)	2192	12	ATGACAGAGCTACAAAACAAGAACTTTTTTCTACTTGTACATATTAACAC[ATATATATATAT]CCTGTTCTAGCAGTATTCATAATAGTTGTTAGGTGTGATGTGTACTTAAAATGTACATCTGTTGTAAAACGTTGTTTGCA	ATGACAGAGCTACAAAACAAGAAC	56.849	TGCAAACAACGTTTTACAACAGA	60.595	142
CL2068.Contig1_sinensis_455_1	TCTTCTTCTTCTTCT	TCT(3*5)	941	15	TACCTAACATTGGTAAACGTGCCTCATCGACGTAGTCATTCATAGGACGCTGAGGGTCCTCC[TCTTCTTCTTCTTCT]TTGTCTACTGATTCAGAATTGTCATCCTCATGATTATTTGAGGCATGACTGTTGTG	TACCTAACATTGGTAAACGTGCC	60.173	CACAACAGTCATGCCTCAAATAA	60.046	133
CL2068.Contig1_sinensis_455_2	TCTTCTTCTTCTTCT	TCT(3*5)	941	15	TACCTAACATTGGTAAACGTGCCTCATCGACGTAGTCATTCATAGGACGCTGAGGGTCCTCC[TCTTCTTCTTCTTCT]TTGTCTACTGATTCAGAATTGTCATCCTCATGATTATTTGAGGCATGACTGTTGTGTTTTGCCTCTT	TACCTAACATTGGTAAACGTGCC	60.173	AAGAGGCAAAACACAACAGTCAT	60.089	144
CL2068.Contig1_sinensis_455_3	TCTTCTTCTTCTTCT	TCT(3*5)	941	15	TACCTAACATTGGTAAACGTGCCTCATCGACGTAGTCATTCATAGGACGCTGAGGGTCCTCC[TCTTCTTCTTCTTCT]TTGTCTACTGATTCAGAATTGTCATCCTCATGATTATTTGAGGCATGACTGTTGTGTTTTGCCTCTTCAT	TACCTAACATTGGTAAACGTGCC	60.173	ATGAAGAGGCAAAACACAACAGT	60.089	147
CL2068.Contig1_sinensis_455_4	TCTTCTTCTTCTTCT	TCT(3*5)	941	15	TACCTAACATTGGTAAACGTGCCTCATCGACGTAGTCATTCATAGGACGCTGAGGGTCCTCC[TCTTCTTCTTCTTCT]TTGTCTACTGATTCAGAATTGTCATCCTCATGATTATTTGAGGCATGACTGTTGTGTTTTGCCTCTTCATGTTTAGCACATTC	TACCTAACATTGGTAAACGTGCC	60.173	GAATGTGCTAAACATGAAGAGGC	60.150	160
CL2068.Contig1_sinensis_455_5	TCTTCTTCTTCTTCT	TCT(3*5)	941	15	GACGTAGTCATTCATAGGACGCTGAGGGTCCTCC[TCTTCTTCTTCTTCT]TTGTCTACTGATTCAGAATTGTCATCCTCATGATTATTTGAGGCATGACTGTTGTG	GACGTAGTCATTCATAGGACGCT	59.693	CACAACAGTCATGCCTCAAATAA	60.046	105
CL2182.Contig1_sinensis_462_1	ATATATATATAT	AT(2*6)	281	12	GCACTGGTTTGTAATCTGGTTTCAGATATGTAGGTACCGGTCAAATTAAGATTTTTATGTAAGAACACAC[ATATATATATAT]CTGACTGATTTTTAGAGCTTATATTCAACAGGGTTCAAGGAAAAT	GCACTGGTTTGTAATCTGGTTTC	59.926	ATTTTCCTTGAACCCTGTTGAAT	60.102	127
CL2182.Contig1_sinensis_462_2	ATATATATATAT	AT(2*6)	281	12	GCACTGGTTTGTAATCTGGTTTCAGATATGTAGGTACCGGTCAAATTAAGATTTTTATGTAAGAACACAC[ATATATATATAT]CTGACTGATTTTTAGAGCTTATATTCAACAGGGTTCAAGGAAAATATTATAAGATGAATGTCTGGCAAGAAAA	GCACTGGTTTGTAATCTGGTTTC	59.926	TTTTCTTGCCAGACATTCATCTT	60.122	155
CL2182.Contig1_sinensis_462_3	ATATATATATAT	AT(2*6)	281	12	GCACTGGTTTGTAATCTGGTTTCAGATATGTAGGTACCGGTCAAATTAAGATTTTTATGTAAGAACACAC[ATATATATATAT]CTGACTGATTTTTAGAGCTTATATTCAACAGGGTTCAAGGAAAA	GCACTGGTTTGTAATCTGGTTTC	59.926	TTTTCCTTGAACCCTGTTGAATA	59.865	126
CL2182.Contig1_sinensis_462_4	ATATATATATAT	AT(2*6)	281	12	TGAACTTCTTGCACTGGTTTGTAATCTGGTTTCAGATATGTAGGTACCGGTCAAATTAAGATTTTTATGTAAGAACACAC[ATATATATATAT]CTGACTGATTTTTAGAGCTTATATTCAACAGGGTTCAAGGAAAAT	TGAACTTCTTGCACTGGTTTGTA	59.836	ATTTTCCTTGAACCCTGTTGAAT	60.102	137
CL2182.Contig1_sinensis_462_5	ATATATATATAT	AT(2*6)	281	12	TGAACTTCTTGCACTGGTTTGTAATCTGGTTTCAGATATGTAGGTACCGGTCAAATTAAGATTTTTATGTAAGAACACAC[ATATATATATAT]CTGACTGATTTTTAGAGCTTATATTCAACAGGGTTCAAGGAAAA	TGAACTTCTTGCACTGGTTTGTA	59.836	TTTTCCTTGAACCCTGTTGAATA	59.865	136
CL2207.Contig1_sinensis_463_1	CTTCTTCTTCTTCTT	CTT(3*5)	4887	15	TATGACAGCAGACAGACATTTGGCAGCAGCACGTCGTACTTTCCATGACATGTCATCGTCGTCACTGTATTCCTCATCTGAAC[CTTCTTCTTCTTCTT]CATCTGCTTCCATCTCCATATCATT	TATGACAGCAGACAGACATTTGG	60.183	AATGATATGGAGATGGAAGCAGA	59.944	123
CL2207.Contig1_sinensis_463_2	CTTCTTCTTCTTCTT	CTT(3*5)	4887	15	TATGACAGCAGACAGACATTTGGCAGCAGCACGTCGTACTTTCCATGACATGTCATCGTCGTCACTGTATTCCTCATCTGAAC[CTTCTTCTTCTTCTT]CATCTGCTTCCATCTCCATATCATTGTC	TATGACAGCAGACAGACATTTGG	60.183	GACAATGATATGGAGATGGAAGC	59.818	126
CL2207.Contig1_sinensis_463_3	CTTCTTCTTCTTCTT	CTT(3*5)	4887	15	CTCTGACAACATCTCATGTCTGGTAGCTATGACAGCAGACAGACATTTGGCAGCAGCACGTCGTACTTTCCATGACATGTCATCGTCGTCACTGTATTCCTCATCTGAAC[CTTCTTCTTCTTCTT]CATCTGCTTCCATCTCCATATCATTGTC	CTCTGACAACATCTCATGTCTGG	59.777	GACAATGATATGGAGATGGAAGC	59.818	153
CL2207.Contig1_sinensis_463_5	CTTCTTCTTCTTCTT	CTT(3*5)	4887	15	TATGACAGCAGACAGACATTTGGCAGCAGCACGTCGTACTTTCCATGACATGTCATCGTCGTCACTGTATTCCTCATCTGAAC[CTTCTTCTTCTTCTT]CATCTGCTTCCATCTCCATATCATTGTCATCA	TATGACAGCAGACAGACATTTGG	60.183	TGATGACAATGATATGGAGATGG	59.659	130
CL2207.Contig1_sinensis_464_1	TCATCATCATCATCA	TCA(3*5)	4928	15	TCTTCTTCATCTGCTTCCATCTCCATATCATTG[TCATCATCATCATCA]TAATTGTAGTTAGGGTCATGACATATATACTTCAAACATATCTGTATGATATCTGAAACAAACGGTGAGATTTCTT	TCTTCTTCATCTGCTTCCATCTC	59.976	AAGAAATCTCACCGTTTGTTTCA	60.028	124
CL2207.Contig1_sinensis_464_2	TCATCATCATCATCA	TCA(3*5)	4928	15	TCTGCTTCCATCTCCATATCATTG[TCATCATCATCATCA]TAATTGTAGTTAGGGTCATGACATATATACTTCAAACATATCTGTATGATATCTGAAACAAACGGTGAGATTTCTT	TCTGCTTCCATCTCCATATCATT	59.944	AAGAAATCTCACCGTTTGTTTCA	60.028	115
CL2207.Contig1_sinensis_464_3	TCATCATCATCATCA	TCA(3*5)	4928	15	TCTTCTTCATCTGCTTCCATCTCCATATCATTG[TCATCATCATCATCA]TAATTGTAGTTAGGGTCATGACATATATACTTCAAACATATCTGTATGATATCTGAAACAAACGGTGAGATTTCT	TCTTCTTCATCTGCTTCCATCTC	59.976	AGAAATCTCACCGTTTGTTTCAG	59.682	123
CL2207.Contig1_sinensis_464_4	TCATCATCATCATCA	TCA(3*5)	4928	15	TCTGCTTCCATCTCCATATCATTG[TCATCATCATCATCA]TAATTGTAGTTAGGGTCATGACATATATACTTCAAACATATCTGTATGATATCTGAAACAAACGGTGAGATTTCT	TCTGCTTCCATCTCCATATCATT	59.944	AGAAATCTCACCGTTTGTTTCAG	59.682	114
CL225.Contig1_sinensis_98_1	TTCTTCTTCTTCTTC	TTC(3*5)	969	15	AATCCACTACAGATGGCTTTCAATCCACTACAAATGGCTTT[TTCTTCTTCTTCTTC]ACTCTTTTTCTCACAGGTTTATATATTCTTTCAGCCTCGGATCGTTCTGACTTTTCTATCTTCTTGTCATCTAACACTTCAAGTTTGGG	AATCCACTACAGATGGCTTTCAA	60.014	CCCAAACTTGAAGTGTTAGATGA	58.301	145
CL225.Contig1_sinensis_98_4	TTCTTCTTCTTCTTC	TTC(3*5)	969	15	AATCCACTACAGATGGCTTTCAATCCACTACAAATGGCTTT[TTCTTCTTCTTCTTC]ACTCTTTTTCTCACAGGTTTATATATTCTTTCAGCCTCGGATCGTTCTGACTTTTCTATCTTCTTGTCATCTAACACTTCAAGTTTGGG	AATCCACTACAGATGGCTTTCAA	60.014	CCCAAACTTGAAGTGTTAGATGAC	59.110	145
CL225.Contig1_sinensis_98_5	TTCTTCTTCTTCTTC	TTC(3*5)	969	15	AATCCACTACAGATGGCTTTCAATCCACTACAAATGGCTTT[TTCTTCTTCTTCTTC]ACTCTTTTTCTCACAGGTTTATATATTCTTTCAGCCTCGGATCGTTCTGACTTTTCTATCTTCTTGTCATCTAACACTTCAAGTTTGGGT	AATCCACTACAGATGGCTTTCAA	60.014	ACCCAAACTTGAAGTGTTAGATGA	59.110	146
CL2263.Contig1_sinensis_471_1	TTGTTGTTGTTGTTG	TTG(3*5)	2522	15	CTCAAATCCTAGTTTTGGTCGTGAAAGACTTCTCTTTCTCC[TTGTTGTTGTTGTTG]CTGTTCTGTACGACGGACTAGGACAGTATATCACATTATCATTACTTTTACTGCAGGCCTTAGAATTTGTCCTCCGGTCACCAATTACAGCGTATAT	CTCAAATCCTAGTTTTGGTCGTG	60.042	ATATACGCTGTAATTGGTGACCG	60.160	153
CL2263.Contig1_sinensis_471_2	TTGTTGTTGTTGTTG	TTG(3*5)	2522	15	CTCAAATCCTAGTTTTGGTCGTGAAAGACTTCTCTTTCTCC[TTGTTGTTGTTGTTG]CTGTTCTGTACGACGGACTAGGACAGTATATCACATTATCATTACTTTTACTGCAGGCCTTAGAATTTG	CTCAAATCCTAGTTTTGGTCGTG	60.042	CAAATTCTAAGGCCTGCAGTAAA	59.809	125
CL2263.Contig1_sinensis_471_3	TTGTTGTTGTTGTTG	TTG(3*5)	2522	15	CAAATCCTAGTTTTGGTCGTGAAAGACTTCTCTTTCTCC[TTGTTGTTGTTGTTG]CTGTTCTGTACGACGGACTAGGACAGTATATCACATTATCATTACTTTTACTGCAGGCCTTAGAATTTGTCCTCCGGTCACCAATTACAGCGTATAT	CAAATCCTAGTTTTGGTCGTGAA	60.381	ATATACGCTGTAATTGGTGACCG	60.160	151
CL2263.Contig1_sinensis_471_4	TTGTTGTTGTTGTTG	TTG(3*5)	2522	15	CAAATCCTAGTTTTGGTCGTGAAAGACTTCTCTTTCTCC[TTGTTGTTGTTGTTG]CTGTTCTGTACGACGGACTAGGACAGTATATCACATTATCATTACTTTTACTGCAGGCCTTAGAATTTG	CAAATCCTAGTTTTGGTCGTGAA	60.381	CAAATTCTAAGGCCTGCAGTAAA	59.809	123
CL2263.Contig1_sinensis_471_5	TTGTTGTTGTTGTTG	TTG(3*5)	2522	15	CTCAAATCCTAGTTTTGGTCGTGAAAGACTTCTCTTTCTCC[TTGTTGTTGTTGTTG]CTGTTCTGTACGACGGACTAGGAC	CTCAAATCCTAGTTTTGGTCGTG	60.042	GTCCTAGTCCGTCGTACAGAACA	60.594	80
CL2489.Contig1_sinensis_498_1	ATCATCATCATCATC	ATC(3*5)	589	15	GAAATGGCATTCGTTTCTGTATTTTCATTATTATTATCACT[ATCATCATCATCATC]ATTATTATTTTCACCTTTATCATCACTGCCT	GAAATGGCATTCGTTTCTGTATT	59.411	AGGCAGTGATGATAAAGGTGAAA	60.014	87
CL2489.Contig1_sinensis_498_2	ATCATCATCATCATC	ATC(3*5)	589	15	CAAAGTCATTTGCCTCTTCACATGAAATGGCATTCGTTTCTGTATTTTCATTATTATTATCACT[ATCATCATCATCATC]ATTATTATTTTCACCTTTATCATCACTGCCTACTAAAGACGACAAGGTTCCAGCTGACTGATTA	CAAAGTCATTTGCCTCTTCACAT	60.528	TAATCAGTCAGCTGGAACCTTGT	60.178	143
CL2489.Contig1_sinensis_498_3	ATCATCATCATCATC	ATC(3*5)	589	15	TGAAATGGCATTCGTTTCTGTATTTTCATTATTATTATCACT[ATCATCATCATCATC]ATTATTATTTTCACCTTTATCATCACTGCCT	TGAAATGGCATTCGTTTCTGTAT	60.715	AGGCAGTGATGATAAAGGTGAAA	60.014	88
CL2489.Contig1_sinensis_498_4	ATCATCATCATCATC	ATC(3*5)	589	15	ATGAAATGGCATTCGTTTCTGTATTTTCATTATTATTATCACT[ATCATCATCATCATC]ATTATTATTTTCACCTTTATCATCACTGCCT	ATGAAATGGCATTCGTTTCTGTA	60.715	AGGCAGTGATGATAAAGGTGAAA	60.014	89
CL2489.Contig1_sinensis_498_5	ATCATCATCATCATC	ATC(3*5)	589	15	GGCATTCGTTTCTGTATTTTCATTATTATTATCACT[ATCATCATCATCATC]ATTATTATTTTCACCTTTATCATCACTGCCTACTAAAGACGACAAGGTTCCAGCTGACTGATTA	GGCATTCGTTTCTGTATTTTCAT	59.411	TAATCAGTCAGCTGGAACCTTGT	60.178	115
CL249.Contig1_sinensis_107_1	TGTTGTTGTTGTTGT	TGT(3*5)	891	15	TTGTAGGAGAGGTTTTTGTGTCCAGTCCAGTTGCTGTTGTAGC[TGTTGTTGTTGTTGT]TTCAAGTAAGCAAGTTGATATGTTGTTATGTGAATGTTGGACACAACCAGAATT	TTGTAGGAGAGGTTTTTGTGTCC	59.552	AATTCTGGTTGTGTCCAACATTC	60.144	112
CL249.Contig1_sinensis_107_2	TGTTGTTGTTGTTGT	TGT(3*5)	891	15	TTGTAGGAGAGGTTTTTGTGTCCAGTCCAGTTGCTGTTGTAGC[TGTTGTTGTTGTTGT]TTCAAGTAAGCAAGTTGATATGTTGTTATGTGAATGTTGGACACAACCAGAATTTAGCCACTCTTG	TTGTAGGAGAGGTTTTTGTGTCC	59.552	CAAGAGTGGCTAAATTCTGGTTG	60.169	124
CL249.Contig1_sinensis_107_3	TGTTGTTGTTGTTGT	TGT(3*5)	891	15	TTGTAGGAGAGGTTTTTGTGTCCAGTCCAGTTGCTGTTGTAGC[TGTTGTTGTTGTTGT]TTCAAGTAAGCAAGTTGATATGTTGTTATGTGAATGTTGGACACAACCAGAATTTAGCCACTCT	TTGTAGGAGAGGTTTTTGTGTCC	59.552	AGAGTGGCTAAATTCTGGTTGTG	59.703	122
CL249.Contig1_sinensis_107_4	TGTTGTTGTTGTTGT	TGT(3*5)	891	15	TTGTAGGAGAGGTTTTTGTGTCCAGTCCAGTTGCTGTTGTAGC[TGTTGTTGTTGTTGT]TTCAAGTAAGCAAGTTGATATGTTGTTATGTGAATGTTGGACACAACCAGAATTT	TTGTAGGAGAGGTTTTTGTGTCC	59.552	AAATTCTGGTTGTGTCCAACATT	59.666	113
CL249.Contig1_sinensis_107_5	TGTTGTTGTTGTTGT	TGT(3*5)	891	15	TTGTAGGAGAGGTTTTTGTGTCCAGTCCAGTTGCTGTTGTAGC[TGTTGTTGTTGTTGT]TTCAAGTAAGCAAGTTGATATGTTGTTATGTGAATGTTGGACACAACCAGAATTTAGCCACT	TTGTAGGAGAGGTTTTTGTGTCC	59.552	AGTGGCTAAATTCTGGTTGTGTC	59.578	120
CL2519.Contig1_sinensis_499_1	TGTGTGTGTGTG	TG(2*6)	1999	12	CGTGCTATCGTTTATCGATTTTTATCGTTT[TGTGTGTGTGTG]CAAGCGCCCCTCCCCGCTTTTTCAGAACGGGGTTCCCCTATGCCTTAGGGCCGACTGACCCATGTTCAACTGCTGTTCACATGGAACCCTTCTCCACTTCAGTCTTCAAA	CGTGCTATCGTTTATCGATTTTT	59.569	TTTGAAGACTGAAGTGGAGAAGG	59.908	152
CL2519.Contig1_sinensis_499_2	TGTGTGTGTGTG	TG(2*6)	1999	12	CGTGCTATCGTTTATCGATTTTTATCGTTT[TGTGTGTGTGTG]CAAGCGCCCCTCCCCGCTTTTTCAGAACGGGGTTCCCCTATGCCTTAGGGCCGACTGACCCATGTTCAACTGCTGTTCACATGGAACCCTTCTCCACTTCAGTCTT	CGTGCTATCGTTTATCGATTTTT	59.569	AAGACTGAAGTGGAGAAGGGTTC	60.157	148
CL2519.Contig1_sinensis_499_3	TGTGTGTGTGTG	TG(2*6)	1999	12	CGTGCTATCGTTTATCGATTTTTATCGTTT[TGTGTGTGTGTG]CAAGCGCCCCTCCCCGCTTTTTCAGAACGGGGTTCCCCTATGCCTTAGGGCCGACTGACCCATGTTCAACTGCTGTTCACATGGAACCCTTCTCCACTTCAGTCTTC	CGTGCTATCGTTTATCGATTTTT	59.569	GAAGACTGAAGTGGAGAAGGGTT	60.157	149
CL2519.Contig1_sinensis_499_4	TGTGTGTGTGTG	TG(2*6)	1999	12	CGTGCTATCGTTTATCGATTTTTATCGTTT[TGTGTGTGTGTG]CAAGCGCCCCTCCCCGCTTTTTCAGAACGGGGTTCCCCTATGCCTTAGGGCCGACTGACCCATGTTCAACTGCTGTTCACATGGAACCCTTCTCCACTTCAGTCTTCAAA	CGTGCTATCGTTTATCGATTTTTA	59.592	TTTGAAGACTGAAGTGGAGAAGG	59.908	152
CL2519.Contig1_sinensis_499_5	TGTGTGTGTGTG	TG(2*6)	1999	12	CGTGCTATCGTTTATCGATTTTTATCGTTT[TGTGTGTGTGTG]CAAGCGCCCCTCCCCGCTTTTTCAGAACGGGGTTCCCCTATGCCTTAGGGCCGACTGACCCATGTTCAACTGCTGTTCACATGGAACCCTTCTCCACTTCAGTCTT	CGTGCTATCGTTTATCGATTTTTA	59.592	AAGACTGAAGTGGAGAAGGGTTC	60.157	148
CL2519.Contig1_sinensis_500_1	TATATATATATA	TA(2*6)	4890	12	TTCTCTTTTTATTTCATGTCGGCCCCGCCGTGTATGCGGCGGCCGCTGCCTTGTTTCTCTTG[TATATATATATA]GCGCCTAGATGGCGTACGAGGAGCCGAGCCGCCTTCGCGGTGGCCTCGTTTTCCAGCTACTGTAATGATCCATCC	TTCTCTTTTTATTTCATGTCGGC	59.637	GGATGGATCATTACAGTAGCTGG	59.870	149
CL2519.Contig1_sinensis_500_2	TATATATATATA	TA(2*6)	4890	12	TTCTCTTTTTATTTCATGTCGGCCCCGCCGTGTATGCGGCGGCCGCTGCCTTGTTTCTCTTG[TATATATATATA]GCGCCTAGATGGCGTACGAGGAGCCGAGCCGCCTTCGCGGTGGCCTCGTTTTCCAGCTACTGTAATGATCCATCCGCAG	TTCTCTTTTTATTTCATGTCGGC	59.637	CTGCGGATGGATCATTACAGTAG	60.873	153
CL2519.Contig1_sinensis_500_3	TATATATATATA	TA(2*6)	4890	12	TTCTCTTTTTATTTCATGTCGGCCCCGCCGTGTATGCGGCGGCCGCTGCCTTGTTTCTCTTG[TATATATATATA]GCGCCTAGATGGCGTACGAGGAGCCGAGCCGCCTTCGCGGTGGCCTCGTTTTCCAGCTACTGTAATGATCCATCCGCA	TTCTCTTTTTATTTCATGTCGGC	59.637	TGCGGATGGATCATTACAGTAG	59.982	152
CL2519.Contig1_sinensis_500_4	TATATATATATA	TA(2*6)	4890	12	TTCTCTTTTTATTTCATGTCGGCCCCGCCGTGTATGCGGCGGCCGCTGCCTTGTTTCTCTTG[TATATATATATA]GCGCCTAGATGGCGTACGAGGAGCCGAGCCGCCTTCGCGGTGGCCTCGTTTTCCAGCTACTGTAATGATCCA	TTCTCTTTTTATTTCATGTCGGC	59.637	TGGATCATTACAGTAGCTGGAAAA	60.023	146
CL2519.Contig1_sinensis_500_5	TATATATATATA	TA(2*6)	4890	12	TTCTCTTTTTATTTCATGTCGGCCCCGCCGTGTATGCGGCGGCCGCTGCCTTGTTTCTCTTG[TATATATATATA]GCGCCTAGATGGCGTACGAGGAGCCGAGCCGCCTTCGCGGTGGCCTCGTTTTCCAGCTACTGTAATGA	TTCTCTTTTTATTTCATGTCGGC	59.637	TCATTACAGTAGCTGGAAAACGA	58.955	142
CL2527.Contig1_sinensis_505_1	CATCATCATCATCATCAT	CAT(3*6)	187	18	TCCTCTGATTTGTACAGTGGGTTGCCAAAACTGTTGTCCCTCTCTGGTAACCCACTAACAGTGTTAG[CATCATCATCATCATCAT]CAACATGAAGGGCTTCGTGACTGGTTACATCTGAATCCTTTCTCCTACTGACCCATTT	TCCTCTGATTTGTACAGTGGGTT	59.914	AAATGGGTCAGTAGGAGAAAGGA	60.347	143
CL2527.Contig1_sinensis_505_2	CATCATCATCATCATCAT	CAT(3*6)	187	18	TCCTCTGATTTGTACAGTGGGTTGCCAAAACTGTTGTCCCTCTCTGGTAACCCACTAACAGTGTTAG[CATCATCATCATCATCAT]CAACATGAAGGGCTTCGTGACTGGTTACATCTGAATCCTTTCTCCTACTGACCCATTTC	TCCTCTGATTTGTACAGTGGGTT	59.914	GAAATGGGTCAGTAGGAGAAAGG	60.347	144
CL2527.Contig1_sinensis_505_3	CATCATCATCATCATCAT	CAT(3*6)	187	18	TCCTCTGATTTGTACAGTGGGTTGCCAAAACTGTTGTCCCTCTCTGGTAACCCACTAACAGTGTTAG[CATCATCATCATCATCAT]CAACATGAAGGGCTTCGTGACTGGTTACATCTGAATCCTTTCTCCTACTGACCCATTTCTG	TCCTCTGATTTGTACAGTGGGTT	59.914	CAGAAATGGGTCAGTAGGAGAAA	59.640	146
CL2527.Contig1_sinensis_505_4	CATCATCATCATCATCAT	CAT(3*6)	187	18	GATCCTCTGATTTGTACAGTGGGTTGCCAAAACTGTTGTCCCTCTCTGGTAACCCACTAACAGTGTTAG[CATCATCATCATCATCAT]CAACATGAAGGGCTTCGTGACTGGTTACATCTGAATCCTTTCTCCTACTGACCCATTT	GATCCTCTGATTTGTACAGTGGG	59.878	AAATGGGTCAGTAGGAGAAAGGA	60.347	145
CL2527.Contig1_sinensis_505_5	CATCATCATCATCATCAT	CAT(3*6)	187	18	GATCCTCTGATTTGTACAGTGGGTTGCCAAAACTGTTGTCCCTCTCTGGTAACCCACTAACAGTGTTAG[CATCATCATCATCATCAT]CAACATGAAGGGCTTCGTGACTGGTTACATCTGAATCCTTTCTCCTACTGACCCATTTC	GATCCTCTGATTTGTACAGTGGG	59.878	GAAATGGGTCAGTAGGAGAAAGG	60.347	146
CL2602.Contig1_sinensis_507_1	CAACAACAACAACAA	CAA(3*5)	152	15	GGTTTGTAAAATATGGCTGACCAACCAGGTGAAGAAGCAACACCTGCCCCAGCTGGGGAAGAAGTTGCTCCAGCCCCAGAACCTTCAGAC[CAACAACAACAACAA]CAGCAAGAGCAGCAAGATGACGGTCGTGGTGAAGATCCTCCTCCAAAAGAAGAAC	GGTTTGTAAAATATGGCTGACCA	60.121	GTTCTTCTTTTGGAGGAGGATCT	59.265	160
CL2602.Contig1_sinensis_507_2	CAACAACAACAACAA	CAA(3*5)	152	15	TTTGTAAAATATGGCTGACCAACCAGGTGAAGAAGCAACACCTGCCCCAGCTGGGGAAGAAGTTGCTCCAGCCCCAGAACCTTCAGAC[CAACAACAACAACAA]CAGCAAGAGCAGCAAGATGACGGTCGTGGTGAAGATCCTCCTCCAAAAGAAGAACAA	TTTGTAAAATATGGCTGACCAAC	58.128	TTGTTCTTCTTTTGGAGGAGGAT	60.452	160
CL2602.Contig1_sinensis_507_3	CAACAACAACAACAA	CAA(3*5)	152	15	TTTGTAAAATATGGCTGACCAACCAGGTGAAGAAGCAACACCTGCCCCAGCTGGGGAAGAAGTTGCTCCAGCCCCAGAACCTTCAGAC[CAACAACAACAACAA]CAGCAAGAGCAGCAAGATGACGGTCGTGGTGAAGATCCTCCTCCAAAAGAAGAAC	TTTGTAAAATATGGCTGACCAAC	58.128	GTTCTTCTTTTGGAGGAGGATCT	59.265	158
CL2602.Contig1_sinensis_507_4	CAACAACAACAACAA	CAA(3*5)	152	15	GTTTGTAAAATATGGCTGACCAACCAGGTGAAGAAGCAACACCTGCCCCAGCTGGGGAAGAAGTTGCTCCAGCCCCAGAACCTTCAGAC[CAACAACAACAACAA]CAGCAAGAGCAGCAAGATGACGGTCGTGGTGAAGATCCTCCTCCAAAAGAAGAAC	GTTTGTAAAATATGGCTGACCAA	58.128	GTTCTTCTTTTGGAGGAGGATCT	59.265	159
CL2602.Contig1_sinensis_507_5	CAACAACAACAACAA	CAA(3*5)	152	15	TAAAATATGGCTGACCAACCAGGTGAAGAAGCAACACCTGCCCCAGCTGGGGAAGAAGTTGCTCCAGCCCCAGAACCTTCAGAC[CAACAACAACAACAA]CAGCAAGAGCAGCAAGATGACGGTCGTGGTGAAGATCCTCCTCCAAAAGAAGAACAA	TAAAATATGGCTGACCAACCAGG	62.196	TTGTTCTTCTTTTGGAGGAGGAT	60.452	156
CL2674.Contig1_sinensis_523_1	GAAGAAGAAGAAGAAGAA	GAA(3*6)	486	18	TTGCAAAGAGAGGACACAAAAAG[GAAGAAGAAGAAGAAGAA]AGGCTCAAAAGATGATGCGTCAGTTGGAACAGATGAGAACGGCAATCCAGTGGAGACTCGTTGCCTGACATCGGCGCAGTACAAACAAATGAGAGAGTCACCCT	TTGCAAAGAGAGGACACAAAAAG	60.784	AGGGTGACTCTCTCATTTGTTTG	59.668	145
CL2674.Contig1_sinensis_523_2	GAAGAAGAAGAAGAAGAA	GAA(3*6)	486	18	ATTGCAAAGAGAGGACACAAAAAG[GAAGAAGAAGAAGAAGAA]AGGCTCAAAAGATGATGCGTCAGTTGGAACAGATGAGAACGGCAATCCAGTGGAGACTCGTTGCCTGACATCGGCGCAGTACAAACAAATGAGAGAGTCACCCTC	ATTGCAAAGAGAGGACACAAAAA	60.156	GAGGGTGACTCTCTCATTTGTTT	58.774	147
CL2674.Contig1_sinensis_523_3	GAAGAAGAAGAAGAAGAA	GAA(3*6)	486	18	TTGCAAAGAGAGGACACAAAAAG[GAAGAAGAAGAAGAAGAA]AGGCTCAAAAGATGATGCGTCAGTTGGAACAGATGAGAACGGCAATCCAGTGGAGACTCGTTGCCTGACATCGGCGCAGTACAAACAAATGAGAGAG	TTGCAAAGAGAGGACACAAAAAG	60.784	CTCTCTCATTTGTTTGTACTGCG	59.098	138
CL2674.Contig1_sinensis_523_4	GAAGAAGAAGAAGAAGAA	GAA(3*6)	486	18	TAAGAACATGCCAGAGGGTAGAAAACTGGAGCCATTGCAAAGAGAGGACACAAAAAG[GAAGAAGAAGAAGAAGAA]AGGCTCAAAAGATGATGCGTCAGTT	TAAGAACATGCCAGAGGGTAGAA	60.136	AACTGACGCATCATCTTTTGAG	59.383	100
CL2674.Contig1_sinensis_523_5	GAAGAAGAAGAAGAAGAA	GAA(3*6)	486	18	TTAAGAACATGCCAGAGGGTAGAAAACTGGAGCCATTGCAAAGAGAGGACACAAAAAG[GAAGAAGAAGAAGAAGAA]AGGCTCAAAAGATGATGCGTCAGTT	TTAAGAACATGCCAGAGGGTAGA	60.136	AACTGACGCATCATCTTTTGAG	59.383	101
CL2704.Contig2_sinensis_526_1	ATGATGATGATGATG	ATG(3*5)	227	15	AAACCTGTAAGTTGGGTTTCACACAGCCAAGCTTAGTCATGATGATAACA[ATGATGATGATGATG]AGTATGAGTAATCTATAGACAGAAACAAGATTATTTTCAGCAAAACTGACAAACATTTTG	AAACCTGTAAGTTGGGTTTCACA	59.827	CAAAATGTTTGTCAGTTTTGCTG	59.714	125
CL2704.Contig2_sinensis_526_2	ATGATGATGATGATG	ATG(3*5)	227	15	AACCTGTAAGTTGGGTTTCACACAGCCAAGCTTAGTCATGATGATAACA[ATGATGATGATGATG]AGTATGAGTAATCTATAGACAGAAACAAGATTATTTTCAGCAAAACTGACAAACATTTTG	AACCTGTAAGTTGGGTTTCACAC	59.354	CAAAATGTTTGTCAGTTTTGCTG	59.714	124
CL2704.Contig2_sinensis_526_3	ATGATGATGATGATG	ATG(3*5)	227	15	ACCTGTAAGTTGGGTTTCACACAGCCAAGCTTAGTCATGATGATAACA[ATGATGATGATGATG]AGTATGAGTAATCTATAGACAGAAACAAGATTATTTTCAGCAAAACTGACAAACATTTTG	ACCTGTAAGTTGGGTTTCACACA	60.716	CAAAATGTTTGTCAGTTTTGCTG	59.714	123
CL2704.Contig2_sinensis_526_4	ATGATGATGATGATG	ATG(3*5)	227	15	TCACACAGCCAAGCTTAGTCATGATGATAACA[ATGATGATGATGATG]AGTATGAGTAATCTATAGACAGAAACAAGATTATTTTCAGCAAAACTGACAAACATTTTGATTCTTGAACAGTTATATATACATGACATTTGAAACAAAATCTGCATGA	TCACACAGCCAAGCTTAGTCAT	59.943	TCATGCAGATTTTGTTTCAAATG	59.992	156
CL2704.Contig2_sinensis_526_5	ATGATGATGATGATG	ATG(3*5)	227	15	CCTGTAAGTTGGGTTTCACACAGCCAAGCTTAGTCATGATGATAACA[ATGATGATGATGATG]AGTATGAGTAATCTATAGACAGAAACAAGATTATTTTCAGCAAAACTGACAAACATTTTG	CCTGTAAGTTGGGTTTCACACAG	60.835	CAAAATGTTTGTCAGTTTTGCTG	59.714	122
CL2708.Contig1_sinensis_527_1	AAGAAGAAGAAGAAG	AAG(3*5)	240	15	TCTTCAGATGATGAAGACCCCTATTACTCTTTAAAGGCCAAGAAGTTCAGAGAAAAATGTAAGAAAAAGTATGTAATTAGCTGTGGTAAA[AAGAAGAAGAAGAAG]GAGTTTTCAAGTCATAGTAAAGACAACTTTAAGCCATCTGCTAATGTTCAGTC	TCTTCAGATGATGAAGACCCCTA	60.082	GACTGAACATTAGCAGATGGCTT	59.803	158
CL2708.Contig1_sinensis_527_2	AAGAAGAAGAAGAAG	AAG(3*5)	240	15	GGCCAAGAAGTTCAGAGAAAAATGTAAGAAAAAGTATGTAATTAGCTGTGGTAAA[AAGAAGAAGAAGAAG]GAGTTTTCAAGTCATAGTAAAGACAACTTTAAGCCATCTGCTAATGTTCAGTC	GGCCAAGAAGTTCAGAGAAAAAT	60.121	GACTGAACATTAGCAGATGGCTT	59.803	123
CL2708.Contig1_sinensis_527_3	AAGAAGAAGAAGAAG	AAG(3*5)	240	15	TCTTCAGATGATGAAGACCCCTATTACTCTTTAAAGGCCAAGAAGTTCAGAGAAAAATGTAAGAAAAAGTATGTAATTAGCTGTGGTAAA[AAGAAGAAGAAGAAG]GAGTTTTCAAGTCATAGTAAAGACAACTTTAAGCCATCTGCTAATGTTCAGTCT	TCTTCAGATGATGAAGACCCCTA	60.082	AGACTGAACATTAGCAGATGGCT	59.451	159
CL2708.Contig1_sinensis_527_4	AAGAAGAAGAAGAAG	AAG(3*5)	240	15	TAAAGGCCAAGAAGTTCAGAGAAAAATGTAAGAAAAAGTATGTAATTAGCTGTGGTAAA[AAGAAGAAGAAGAAG]GAGTTTTCAAGTCATAGTAAAGACAACTTTAAGCCATCTGCTAATGTTCAGTC	TAAAGGCCAAGAAGTTCAGAGAA	59.548	GACTGAACATTAGCAGATGGCTT	59.803	127
CL2708.Contig1_sinensis_527_5	AAGAAGAAGAAGAAG	AAG(3*5)	240	15	TTAAAGGCCAAGAAGTTCAGAGAAAAATGTAAGAAAAAGTATGTAATTAGCTGTGGTAAA[AAGAAGAAGAAGAAG]GAGTTTTCAAGTCATAGTAAAGACAACTTTAAGCCATCTGCTAATGTTCAGTC	TTAAAGGCCAAGAAGTTCAGAGA	59.548	GACTGAACATTAGCAGATGGCTT	59.803	128
CL288.Contig1_sinensis_116_1	TCATCATCATCATCA	TCA(3*5)	1037	15	TCACAAACTCTTCTGCTTGTTCAGCTGCTCTGCATGGTGCCGTAAAGAAATCACCAACTCTAGAATGAATCTCAGAG[TCATCATCATCATCA]TCTTCTTCCTCTTCTTCATCATCTAGCACCACAACATC	TCACAAACTCTTCTGCTTGTTCA	60.081	GATGTTGTGGTGCTAGATGATGA	60.015	130
CL288.Contig1_sinensis_116_2	TCATCATCATCATCA	TCA(3*5)	1037	15	TCACAAACTCTTCTGCTTGTTCAGCTGCTCTGCATGGTGCCGTAAAGAAATCACCAACTCTAGAATGAATCTCAGAG[TCATCATCATCATCA]TCTTCTTCCTCTTCTTCATCATCTAGCACCACAACATCATC	TCACAAACTCTTCTGCTTGTTCA	60.081	GATGATGTTGTGGTGCTAGATGA	60.015	133
CL288.Contig1_sinensis_116_3	TCATCATCATCATCA	TCA(3*5)	1037	15	ACAAACTCTTCTGCTTGTTCAGCTGCTCTGCATGGTGCCGTAAAGAAATCACCAACTCTAGAATGAATCTCAGAG[TCATCATCATCATCA]TCTTCTTCCTCTTCTTCATCATCTAGCACCACAACATC	ACAAACTCTTCTGCTTGTTCAGC	60.109	GATGTTGTGGTGCTAGATGATGA	60.015	128
CL288.Contig1_sinensis_116_4	TCATCATCATCATCA	TCA(3*5)	1037	15	ACAAACTCTTCTGCTTGTTCAGCTGCTCTGCATGGTGCCGTAAAGAAATCACCAACTCTAGAATGAATCTCAGAG[TCATCATCATCATCA]TCTTCTTCCTCTTCTTCATCATCTAGCACCACAACATCATC	ACAAACTCTTCTGCTTGTTCAGC	60.109	GATGATGTTGTGGTGCTAGATGA	60.015	131
CL288.Contig1_sinensis_116_5	TCATCATCATCATCA	TCA(3*5)	1037	15	ACAAACTCTTCTGCTTGTTCAGCTGCTCTGCATGGTGCCGTAAAGAAATCACCAACTCTAGAATGAATCTCAGAG[TCATCATCATCATCA]TCTTCTTCCTCTTCTTCATCATCTAGCACCACAACATCATCAGTTTCAT	ACAAACTCTTCTGCTTGTTCAGC	60.109	ATGAAACTGATGATGTTGTGGTG	59.772	139
CL288.Contig2_sinensis_117_1	TCATCATCATCATCA	TCA(3*5)	1037	15	GCCGTAAAGAAATCACCAACTCTAGAATGAATCTCAGAG[TCATCATCATCATCA]TCTTCTTCCTCTATCACTGATGTATTCAGATCTCTACTTGTGACCTTTGATCCATTGCTGAGGAGATGACCTTTGACAGAT	GCCGTAAAGAAATCACCAACTCT	60.856	ATCTGTCAAAGGTCATCTCCTCA	60.125	135
CL288.Contig2_sinensis_117_2	TCATCATCATCATCA	TCA(3*5)	1037	15	TCACAAACTCTTCTGCTTGTTCAGCTGCTCTGCATGGTGCCGTAAAGAAATCACCAACTCTAGAATGAATCTCAGAG[TCATCATCATCATCA]TCTTCTTCCTCTATCACTGATGTATTCAGATCTCTACTTGTGACCTTTGATCCATTG	TCACAAACTCTTCTGCTTGTTCA	60.081	CAATGGATCAAAGGTCACAAGTA	59.007	149
CL288.Contig2_sinensis_117_3	TCATCATCATCATCA	TCA(3*5)	1037	15	ACAAACTCTTCTGCTTGTTCAGCTGCTCTGCATGGTGCCGTAAAGAAATCACCAACTCTAGAATGAATCTCAGAG[TCATCATCATCATCA]TCTTCTTCCTCTATCACTGATGTATTCAGATCTCTACTTGTGACCTTTGATCCATTG	ACAAACTCTTCTGCTTGTTCAGC	60.109	CAATGGATCAAAGGTCACAAGTA	59.007	147
CL288.Contig2_sinensis_117_4	TCATCATCATCATCA	TCA(3*5)	1037	15	GCCGTAAAGAAATCACCAACTCTAGAATGAATCTCAGAG[TCATCATCATCATCA]TCTTCTTCCTCTATCACTGATGTATTCAGATCTCTACTTGTGACCTTTGATCCATTGCTGAGGAGATGACCTTTGACAGAT	GCCGTAAAGAAATCACCAACTC	60.007	ATCTGTCAAAGGTCATCTCCTCA	60.125	135
CL288.Contig2_sinensis_117_5	TCATCATCATCATCA	TCA(3*5)	1037	15	GCCGTAAAGAAATCACCAACTCTAGAATGAATCTCAGAG[TCATCATCATCATCA]TCTTCTTCCTCTATCACTGATGTATTCAGATCTCTACTTGTGACCTTTGATCCATTGCTGAGGAGATGACCTTTGACAGATC	GCCGTAAAGAAATCACCAACTCT	60.856	GATCTGTCAAAGGTCATCTCCTC	59.201	136
CL2934.Contig1_sinensis_533_2	GAAGAAGAAGAAGAA	GAA(3*5)	341	15	GGATGTACAACAGGCAGAAGAAGATGAAGAGGAG[GAAGAAGAAGAAGAA]GAGGAGGGGGAGGAAGAGGGTGAGGGAGAGAAGAAGAGACCTAAGTTGAAAAGGCAGAGGAGTGATAAAGCTAAAAAGACAAGTGTGACAGATGTTTTGCATG	GGATGTACAACAGGCAGAAGAAG	60.178	CATGCAAAACATCTGTCACACTT	60.088	152
CL2934.Contig1_sinensis_533_3	GAAGAAGAAGAAGAA	GAA(3*5)	341	15	AGGATGTACAACAGGCAGAAGAAGATGAAGAGGAG[GAAGAAGAAGAAGAA]GAGGAGGGGGAGGAAGAGGGTGAGGGAGAGAAGAAGAGACCTAAGTTGAAAAGGCAGAGGAGTGATAAAGCTAAAAAGACAAGTGTGACAGATGTTTTGCATG	AGGATGTACAACAGGCAGAAGAA	60.178	CATGCAAAACATCTGTCACACTT	60.088	153
CL2934.Contig1_sinensis_533_4	GAAGAAGAAGAAGAA	GAA(3*5)	341	15	AAGGATGTACAACAGGCAGAAGAAGATGAAGAGGAG[GAAGAAGAAGAAGAA]GAGGAGGGGGAGGAAGAGGGTGAGGGAGAGAAGAAGAGACCTAAGTTGAAAAGGCAGAGGAGTGATAAAGCTAAAAAGACAAGTGTGACAGATGTTTTGCATG	AAGGATGTACAACAGGCAGAAGA	60.178	CATGCAAAACATCTGTCACACTT	60.088	154
CL2934.Contig1_sinensis_533_5	GAAGAAGAAGAAGAA	GAA(3*5)	341	15	GCAATGTGCCCTCTACATATCTTAAGATGTACAATAAATATAAGGATGTACAACAGGCAGAAGAAGATGAAGAGGAG[GAAGAAGAAGAAGAA]GAGGAGGGGGAGGAAGAGGGTGAGGGAGAGAAGAAGAGACCTAAGTTGAAAAGGCAGAGGAGTG	GCAATGTGCCCTCTACATATCTT	59.541	CACTCCTCTGCCTTTTCAACTTA	59.935	156
CL3024.Contig1_sinensis_538_1	ACAACAACAACAACAACA	ACA(3*6)	982	18	GTTTGGTGTTCCAGGTGGAGTATACATGGC[ACAACAACAACAACAACA]ACCACAGCAGATGGGAGTTGGAATGTATGGAATGCAGCAACCACAACAACAAATGACGCAGATGAATGTA	GTTTGGTGTTCCAGGTGGAGTAT	61.385	TACATTCATCTGCGTCATTTGTT	59.532	118
CL3024.Contig1_sinensis_538_2	ACAACAACAACAACAACA	ACA(3*6)	982	18	CAAATGTTTCAACAAAAGATTCCATAATGGCCCTGTATGGTGGCCAGCAAACACAGCAACAGTTTGGTGTTCCAGGTGGAGTATACATGGC[ACAACAACAACAACAACA]ACCACAGCAGATGGGAGTTGGAATGTATGGAAT	CAAATGTTTCAACAAAAGATTCCA	60.244	ATTCCATACATTCCAACTCCCAT	60.660	142
CL3024.Contig1_sinensis_538_3	ACAACAACAACAACAACA	ACA(3*6)	982	18	CAAATGTTTCAACAAAAGATTCCATAATGGCCCTGTATGGTGGCCAGCAAACACAGCAACAGTTTGGTGTTCCAGGTGGAGTATACATGGC[ACAACAACAACAACAACA]ACCACAGCAGATGGGAGTTGGAATGTATGGAATGCAG	CAAATGTTTCAACAAAAGATTCCA	60.244	CTGCATTCCATACATTCCAACTC	60.736	146
CL3024.Contig1_sinensis_538_4	ACAACAACAACAACAACA	ACA(3*6)	982	18	GTTTGGTGTTCCAGGTGGAGTATACATGGC[ACAACAACAACAACAACA]ACCACAGCAGATGGGAGTTGGAATGTATGGAAT	GTTTGGTGTTCCAGGTGGAGTAT	61.385	ATTCCATACATTCCAACTCCCAT	60.660	81
CL3024.Contig1_sinensis_538_5	ACAACAACAACAACAACA	ACA(3*6)	982	18	TTTGGTGTTCCAGGTGGAGTATACATGGC[ACAACAACAACAACAACA]ACCACAGCAGATGGGAGTTGGAATGTATGGAATGCAGCAACCACAACAACAAATGACGCAGATGAATGTA	TTTGGTGTTCCAGGTGGAGTAT	60.641	TACATTCATCTGCGTCATTTGTT	59.532	117
CL3024.Contig1_sinensis_539_1	TTGTTGTTGTTGTTG	TTG(3*5)	3353	15	GCTCTATCAGGTGCAGAACGTATCTTTGTTTTGATGTTTAAGACAATCCCATAGTTGCCCAAGCCTTGCATTATTA[TTGTTGTTGTTGTTG]TTCTGGAACATTTAAAGGTCATGTGGCTGTCAGCCAGTCTAGCAGTCAATGACCGTA	GCTCTATCAGGTGCAGAACGTAT	59.824	TACGGTCATTGACTGCTAGACTG	59.457	148
CL3024.Contig1_sinensis_539_2	TTGTTGTTGTTGTTG	TTG(3*5)	3353	15	TGCAGAACGTATCTTTGTTTTGATGTTTAAGACAATCCCATAGTTGCCCAAGCCTTGCATTATTA[TTGTTGTTGTTGTTG]TTCTGGAACATTTAAAGGTCATGTGGCTGTCAGCCAGTCTAGCAGTCAATGACCGTA	TGCAGAACGTATCTTTGTTTTGA	59.808	TACGGTCATTGACTGCTAGACTG	59.457	137
CL3024.Contig1_sinensis_539_3	TTGTTGTTGTTGTTG	TTG(3*5)	3353	15	TGCAGAACGTATCTTTGTTTTGATGTTTAAGACAATCCCATAGTTGCCCAAGCCTTGCATTATTA[TTGTTGTTGTTGTTG]TTCTGGAACATTTAAAGGTCATGTGGCTGTCAGCCAGTCTAGCAGTCAATGACCGTACA	TGCAGAACGTATCTTTGTTTTGA	59.808	TGTACGGTCATTGACTGCTAGAC	59.323	139
CL3024.Contig1_sinensis_539_4	TTGTTGTTGTTGTTG	TTG(3*5)	3353	15	GGTGCAGAACGTATCTTTGTTTTGATGTTTAAGACAATCCCATAGTTGCCCAAGCCTTGCATTATTA[TTGTTGTTGTTGTTG]TTCTGGAACATTTAAAGGTCATGTGGCTGTCAGCCAGTCTAGCAGTCAATGACCGTA	GGTGCAGAACGTATCTTTGTTTT	59.594	TACGGTCATTGACTGCTAGACTG	59.457	139
CL3024.Contig1_sinensis_539_5	TTGTTGTTGTTGTTG	TTG(3*5)	3353	15	GGTGCAGAACGTATCTTTGTTTTGATGTTTAAGACAATCCCATAGTTGCCCAAGCCTTGCATTATTA[TTGTTGTTGTTGTTG]TTCTGGAACATTTAAAGGTCATGTGGCTGTCAGCCAGTCTAGCAGTCAATGACCGTACA	GGTGCAGAACGTATCTTTGTTTT	59.594	TGTACGGTCATTGACTGCTAGAC	59.323	141
CL3124.Contig1_sinensis_542_1	TGATGATGATGATGA	TGA(3*5)	2251	15	CTCTTGCCATCAACTAAGGTTTGTAAAATTTAAAGCTTTTGATTTTTTGTAGATAAGATCTGAATTAAATTTGGGTTATTTTTGTGACATTTTAATTCATGTTGAAC[TGATGATGATGATGA]TTGGCTTTCCAAGGGAGGTAATAAAG	CTCTTGCCATCAACTAAGGTTTG	60.169	CTTTATTACCTCCCTTGGAAAGC	59.551	148
CL3124.Contig1_sinensis_542_2	TGATGATGATGATGA	TGA(3*5)	2251	15	ATGCATTAACTCTTGCCATCAACTAAGGTTTGTAAAATTTAAAGCTTTTGATTTTTTGTAGATAAGATCTGAATTAAATTTGGGTTATTTTTGTGACATTTTAATTCATGTTGAAC[TGATGATGATGATGA]TTGGCTTTCCAAGGGAGGTAATAAAG	ATGCATTAACTCTTGCCATCAAC	60.385	CTTTATTACCTCCCTTGGAAAGC	59.551	157
CL3124.Contig1_sinensis_542_3	TGATGATGATGATGA	TGA(3*5)	2251	15	CTCTTGCCATCAACTAAGGTTTGTAAAATTTAAAGCTTTTGATTTTTTGTAGATAAGATCTGAATTAAATTTGGGTTATTTTTGTGACATTTTAATTCATGTTGAAC[TGATGATGATGATGA]TTGGCTTTCCAAGGGAGGTAATAAAGT	CTCTTGCCATCAACTAAGGTTTG	60.169	ACTTTATTACCTCCCTTGGAAAGC	60.238	149
CL3124.Contig1_sinensis_542_4	TGATGATGATGATGA	TGA(3*5)	2251	15	TGCATTAACTCTTGCCATCAACTAAGGTTTGTAAAATTTAAAGCTTTTGATTTTTTGTAGATAAGATCTGAATTAAATTTGGGTTATTTTTGTGACATTTTAATTCATGTTGAAC[TGATGATGATGATGA]TTGGCTTTCCAAGGGAGGTAATAAAG	TGCATTAACTCTTGCCATCAACT	61.017	CTTTATTACCTCCCTTGGAAAGC	59.551	156
CL3124.Contig1_sinensis_542_5	TGATGATGATGATGA	TGA(3*5)	2251	15	CACATGCATTAACTCTTGCCATCAACTAAGGTTTGTAAAATTTAAAGCTTTTGATTTTTTGTAGATAAGATCTGAATTAAATTTGGGTTATTTTTGTGACATTTTAATTCATGTTGAAC[TGATGATGATGATGA]TTGGCTTTCCAAGGGAGGTAATAAAG	CACATGCATTAACTCTTGCCAT	60.025	CTTTATTACCTCCCTTGGAAAGC	59.551	160
CL3124.Contig1_sinensis_543_1	ATTCAATTCAATTCAATTCA	ATTCA(5*4)	2385	20	AGGAGATGATAGCTCAGGTTTCCATGT[ATTCAATTCAATTCAATTCA]GTTTATTTGCATTAAGGCCACCGGCCCATACACACATATATA	AGGAGATGATAGCTCAGGTTTCC	60.109	TATATATGTGTGTATGGGCCGGT	60.233	89
CL3124.Contig1_sinensis_543_2	ATTCAATTCAATTCAATTCA	ATTCA(5*4)	2385	20	AGGAGATGATAGCTCAGGTTTCCATGT[ATTCAATTCAATTCAATTCA]GTTTATTTGCATTAAGGCCACCGGCCCATACACACATATATATACAGTATACATAATACAACTTCATATAGGTTTGTGTTTATAACAAGCTGTATTCATCACCTTGCCCTAT	AGGAGATGATAGCTCAGGTTTCC	60.109	ATAGGGCAAGGTGATGAATACAG	59.407	159
CL3124.Contig1_sinensis_543_3	ATTCAATTCAATTCAATTCA	ATTCA(5*4)	2385	20	GATGATAGCTCAGGTTTCCATGT[ATTCAATTCAATTCAATTCA]GTTTATTTGCATTAAGGCCACCGGCCCATACACACATATATA	GATGATAGCTCAGGTTTCCATGT	59.500	TATATATGTGTGTATGGGCCGGT	60.233	85
CL3124.Contig1_sinensis_543_4	ATTCAATTCAATTCAATTCA	ATTCA(5*4)	2385	20	GATGATAGCTCAGGTTTCCATGT[ATTCAATTCAATTCAATTCA]GTTTATTTGCATTAAGGCCACCGGCCCATACACACATATATATACAGTATACATAATACAACTTCATATAGGTTTGTGTTTATAACAAGCTGTATTCATCACCTTGCCCTAT	GATGATAGCTCAGGTTTCCATGT	59.500	ATAGGGCAAGGTGATGAATACAG	59.407	155
CL3124.Contig1_sinensis_543_5	ATTCAATTCAATTCAATTCA	ATTCA(5*4)	2385	20	GATGATAGCTCAGGTTTCCATGT[ATTCAATTCAATTCAATTCA]GTTTATTTGCATTAAGGCCACCGGCCCATACACACATATATATACAGTATACATAATACAACTTCATATAGGTTTGTGTTTATAACAAGCTGTATTCATCACCTTGCCCTATTCTC	GATGATAGCTCAGGTTTCCATGT	59.500	GAGAATAGGGCAAGGTGATGAAT	60.679	159
CL3167.Contig1_sinensis_549_1	GTGTGTGTGTGT	GT(2*6)	3825	12	TTTTAGTCAAGTCCGCATTCTGTGAGCTTGATATAGTTGTGACACAGTGATGGTTCA[GTGTGTGTGTGT]CATTGTGCTTGTGTTTGTGTGTGCATCTGATCTTGTCTTGGCCATAACTT	TTTTAGTCAAGTCCGCATTCTGT	60.176	AAGTTATGGCCAAGACAAGATCA	60.014	119
CL3167.Contig1_sinensis_549_2	GTGTGTGTGTGT	GT(2*6)	3825	12	TTTTAGTCAAGTCCGCATTCTGTGAGCTTGATATAGTTGTGACACAGTGATGGTTCA[GTGTGTGTGTGT]CATTGTGCTTGTGTTTGTGTGTGCATCTGATCTTGTCTTGGCCATAACTTCA	TTTTAGTCAAGTCCGCATTCTGT	60.176	TGAAGTTATGGCCAAGACAAGAT	60.014	121
CL3167.Contig1_sinensis_549_3	GTGTGTGTGTGT	GT(2*6)	3825	12	TTTTAGTCAAGTCCGCATTCTGTGAGCTTGATATAGTTGTGACACAGTGATGGTTCA[GTGTGTGTGTGT]CATTGTGCTTGTGTTTGTGTGTGCATCTGATCTTGTCTTGGCCATAACTTCAT	TTTTAGTCAAGTCCGCATTCTGT	60.176	ATGAAGTTATGGCCAAGACAAGA	60.014	122
CL3167.Contig1_sinensis_549_4	GTGTGTGTGTGT	GT(2*6)	3825	12	TTTTAGTCAAGTCCGCATTCTGTGAGCTTGATATAGTTGTGACACAGTGATGGTTCA[GTGTGTGTGTGT]CATTGTGCTTGTGTTTGTGTGTGCATCTGATCTTGTCTTGGCCATAACTTCATC	TTTTAGTCAAGTCCGCATTCTGT	60.176	GATGAAGTTATGGCCAAGACAAG	60.014	123
CL3167.Contig1_sinensis_549_5	GTGTGTGTGTGT	GT(2*6)	3825	12	GTTTTAGTCAAGTCCGCATTCTGTGAGCTTGATATAGTTGTGACACAGTGATGGTTCA[GTGTGTGTGTGT]CATTGTGCTTGTGTTTGTGTGTGCATCTGATCTTGTCTTGGCCATAACTT	GTTTTAGTCAAGTCCGCATTCTG	60.176	AAGTTATGGCCAAGACAAGATCA	60.014	120
CL3235.Contig1_sinensis_555_1	TCATCATCATCATCATCA	TCA(3*6)	389	18	GGCATTGATGGAAACAATATCTCCTGAATTGTCACTGTCATTATCCTCATCG[TCATCATCATCATCATCA]GGATGCTGCATTCTTTGTTGAGCCAGTACT	GGCATTGATGGAAACAATATCTC	59.698	AGTACTGGCTCAACAAAGAATGC	59.839	100
CL3235.Contig1_sinensis_555_2	TCATCATCATCATCATCA	TCA(3*6)	389	18	TGTCACTGTCATTATCCTCATCG[TCATCATCATCATCATCA]GGATGCTGCATTCTTTGTTGAGCCAGTACTTGAAGATCATTTGTGCTTTTTGTTCG	TGTCACTGTCATTATCCTCATCG	60.008	CGAACAAAAAGCACAAATGATCT	60.514	97
CL3235.Contig1_sinensis_555_3	TCATCATCATCATCATCA	TCA(3*6)	389	18	TGTCACTGTCATTATCCTCATCG[TCATCATCATCATCATCA]GGATGCTGCATTCTTTGTTGAGCCAGTACTTGAAGATCATTTGTGCTTTTTGTTCGAG	TGTCACTGTCATTATCCTCATCG	60.008	CTCGAACAAAAAGCACAAATGAT	60.514	99
CL3235.Contig1_sinensis_555_4	TCATCATCATCATCATCA	TCA(3*6)	389	18	TGTCACTGTCATTATCCTCATCG[TCATCATCATCATCATCA]GGATGCTGCATTCTTTGTTGAGCCAGTACTTGAAGATCATTTGTGCTTTTTG	TGTCACTGTCATTATCCTCATCG	60.008	CAAAAAGCACAAATGATCTTCAA	59.285	93
CL3235.Contig1_sinensis_555_5	TCATCATCATCATCATCA	TCA(3*6)	389	18	GGCATTGATGGAAACAATATCTCCTGAATTGTCACTGTCATTATCCTCATCG[TCATCATCATCATCATCA]GGATGCTGCATTCTTTGTTGAGCCAGTACTTGAAGATCATTTGTGCTTTTTGTTCG	GGCATTGATGGAAACAATATCTC	59.698	CGAACAAAAAGCACAAATGATCT	60.514	126
CL3248.Contig2_sinensis_558_1	TGTGTGTGTGTGTG	TG(2*7)	1995	14	TTAGAAATGGCAAACTCTTGGAATATCCAGGATAGATGAAAATGGACTTTT[TGTGTGTGTGTGTG]TTTCAGAGTATGCAGGGCAATGTCTGGCAGGTACCCTGGCACTCGTACTTGTACTTT	TTAGAAATGGCAAACTCTTGGAA	60.115	AAAGTACAAGTACGAGTGCCAGG	59.761	122
CL3248.Contig2_sinensis_558_2	TGTGTGTGTGTGTG	TG(2*7)	1995	14	TTAGAAATGGCAAACTCTTGGAATATCCAGGATAGATGAAAATGGACTTTT[TGTGTGTGTGTGTG]TTTCAGAGTATGCAGGGCAATGTCTGGCAGGTACCCTGGCACTCGTACTTGTAC	TTAGAAATGGCAAACTCTTGGAA	60.115	GTACAAGTACGAGTGCCAGGGTA	60.469	119
CL3248.Contig2_sinensis_558_3	TGTGTGTGTGTGTG	TG(2*7)	1995	14	TTAGAAATGGCAAACTCTTGGAATATCCAGGATAGATGAAAATGGACTTTT[TGTGTGTGTGTGTG]TTTCAGAGTATGCAGGGCAATGTCTGGCAGGTACCCTGGCACTCGTACTTGTACTTTTTTCTGTACTACTTCTAGGGTCTAGGGAACAAATTCCT	TTAGAAATGGCAAACTCTTGGAA	60.115	AGGAATTTGTTCCCTAGACCCTA	59.412	160
CL3248.Contig2_sinensis_558_4	TGTGTGTGTGTGTG	TG(2*7)	1995	14	AGAAATGGCAAACTCTTGGAATATCCAGGATAGATGAAAATGGACTTTT[TGTGTGTGTGTGTG]TTTCAGAGTATGCAGGGCAATGTCTGGCAGGTACCCTGGCACTCGTACTTGTACTTT	AGAAATGGCAAACTCTTGGAATA	59.175	AAAGTACAAGTACGAGTGCCAGG	59.761	120
CL3248.Contig2_sinensis_558_5	TGTGTGTGTGTGTG	TG(2*7)	1995	14	TAGAAATGGCAAACTCTTGGAATATCCAGGATAGATGAAAATGGACTTTT[TGTGTGTGTGTGTG]TTTCAGAGTATGCAGGGCAATGTCTGGCAGGTACCCTGGCACTCGTACTTGTACTTT	TAGAAATGGCAAACTCTTGGAAT	59.175	AAAGTACAAGTACGAGTGCCAGG	59.761	121
CL325.Contig1_sinensis_192_1	CGGCGGCGGCGGCGG	CGG(3*5)	3016	15	CTCAGGAAATTTACGGTGTGAAGACGATCAACGCGTTGTTAAACGAAGGGACGGTGGTAATTGC[CGGCGGCGGCGGCGG]AATCCCTGTGACGACTGTGGGGGAGCGCATCGAAGGAGTCGAGGCGGTAATTGACAAGGACCGGACAG	CTCAGGAAATTTACGGTGTGAAG	60.042	CTGTCCGGTCCTTGTCAATTA	59.978	147
CL325.Contig1_sinensis_192_2	CGGCGGCGGCGGCGG	CGG(3*5)	3016	15	CAGGAAATTTACGGTGTGAAGACGATCAACGCGTTGTTAAACGAAGGGACGGTGGTAATTGC[CGGCGGCGGCGGCGG]AATCCCTGTGACGACTGTGGGGGAGCGCATCGAAGGAGTCGAGGCGGTAATTGACAAGGACCGGACAG	CAGGAAATTTACGGTGTGAAGAC	59.920	CTGTCCGGTCCTTGTCAATTA	59.978	145
CL325.Contig1_sinensis_192_3	CGGCGGCGGCGGCGG	CGG(3*5)	3016	15	GAAATTTACGGTGTGAAGACGATCAACGCGTTGTTAAACGAAGGGACGGTGGTAATTGC[CGGCGGCGGCGGCGG]AATCCCTGTGACGACTGTGGGGGAGCGCATCGAAGGAGTCGAGGCGGTAATTGACAAGGACCGGACAG	GAAATTTACGGTGTGAAGACGAT	59.428	CTGTCCGGTCCTTGTCAATTA	59.978	142
CL325.Contig1_sinensis_192_4	CGGCGGCGGCGGCGG	CGG(3*5)	3016	15	ATTTACGGTGTGAAGACGATCAACGCGTTGTTAAACGAAGGGACGGTGGTAATTGC[CGGCGGCGGCGGCGG]AATCCCTGTGACGACTGTGGGGGAGCGCATCGAAGGAGTCGAGGCGGTAATTGACAAGGACCGGACAG	ATTTACGGTGTGAAGACGATCAA	60.764	CTGTCCGGTCCTTGTCAATTA	59.978	139
CL325.Contig1_sinensis_192_5	CGGCGGCGGCGGCGG	CGG(3*5)	3016	15	AATTTACGGTGTGAAGACGATCAACGCGTTGTTAAACGAAGGGACGGTGGTAATTGC[CGGCGGCGGCGGCGG]AATCCCTGTGACGACTGTGGGGGAGCGCATCGAAGGAGTCGAGGCGGTAATTGACAAGGACCGGACAG	AATTTACGGTGTGAAGACGATCA	60.764	CTGTCCGGTCCTTGTCAATTA	59.978	140
CL333.Contig1_sinensis_193_1	AGAGAGAGAGAGAGAG	AG(2*8)	534	16	ATCTTACGCATTTCAGCAAACATTTCACCATC[AGAGAGAGAGAGAGAG]AATTGTTGTAACATAAAATGACACATCTATGCCAATGCACAAGTGTGTTCCACAAATACCTGGCTATATCTAGCAGCGATATAAGGTTTGC	ATCTTACGCATTTCAGCAAACAT	60.043	GCAAACCTTATATCGCTGCTAGA	59.923	139
CL333.Contig1_sinensis_193_2	AGAGAGAGAGAGAGAG	AG(2*8)	534	16	ATCTTACGCATTTCAGCAAACATTTCACCATC[AGAGAGAGAGAGAGAG]AATTGTTGTAACATAAAATGACACATCTATGCCAATGCACAAGTGTGTTCCACAAATACCTGG	ATCTTACGCATTTCAGCAAACAT	60.043	CCAGGTATTTGTGGAACACACTT	60.192	111
CL333.Contig1_sinensis_193_3	AGAGAGAGAGAGAGAG	AG(2*8)	534	16	ATTTCAGCAAACATTTCACCATC[AGAGAGAGAGAGAGAG]AATTGTTGTAACATAAAATGACACATCTATGCCAATGCACAAGTGTGTTCCACAAATACCTGGCTATATCTAGCAGCGATATAAGGTTTGC	ATTTCAGCAAACATTTCACCATC	60.238	GCAAACCTTATATCGCTGCTAGA	59.923	130
CL333.Contig1_sinensis_193_4	AGAGAGAGAGAGAGAG	AG(2*8)	534	16	AGCATCTATTCGTTCAGGTTGAGTTATTGGCCGCACATCTTACGCATTTCAGCAAACATTTCACCATC[AGAGAGAGAGAGAGAG]AATTGTTGTAACATAAAATGACACATCTATGCCAATGCACAAGTGTGTTCCACAAATACCTGG	AGCATCTATTCGTTCAGGTTGAG	59.797	CCAGGTATTTGTGGAACACACTT	60.192	147
CL333.Contig1_sinensis_193_5	AGAGAGAGAGAGAGAG	AG(2*8)	534	16	ATTTCAGCAAACATTTCACCATC[AGAGAGAGAGAGAGAG]AATTGTTGTAACATAAAATGACACATCTATGCCAATGCACAAGTGTGTTCCACAAATACCTGG	ATTTCAGCAAACATTTCACCATC	60.238	CCAGGTATTTGTGGAACACACTT	60.192	102
CL3353.Contig1_sinensis_574_1	CTTCTTCTTCTTCTT	CTT(3*5)	2632	15	TTTGCTTTTACCTTTCCTCCATTCCTTTGAATGA[CTTCTTCTTCTTCTT]TGTTTTTCTTGAGATGGACTTCTTCTAGTCTTTTCTTTGGACTTACCTCTATGTCTCTGCTCCCTAGATACACTTCTTTCCCTAGAATCTCTCTTGTCTTTTTGCCTGTC	TTTGCTTTTACCTTTCCTCCATT	60.331	GACAGGCAAAAAGACAAGAGAGA	60.047	159
CL3353.Contig1_sinensis_574_2	CTTCTTCTTCTTCTT	CTT(3*5)	2632	15	TTTTGCTTTTACCTTTCCTCCATTCCTTTGAATGA[CTTCTTCTTCTTCTT]TGTTTTTCTTGAGATGGACTTCTTCTAGTCTTTTCTTTGGACTTACCTCTATGTCTCTGCTCCCTAGATACACTTCTTTCCCTAGAATCTCTCTTGTCTTTTTGCCTGTC	TTTTGCTTTTACCTTTCCTCCAT	60.331	GACAGGCAAAAAGACAAGAGAGA	60.047	160
CL3353.Contig1_sinensis_574_3	CTTCTTCTTCTTCTT	CTT(3*5)	2632	15	TTTTACCTTTCCTCCATTCCTTTGAATGA[CTTCTTCTTCTTCTT]TGTTTTTCTTGAGATGGACTTCTTCTAGTCTTTTCTTTGGACTTACCTCTATGTCTCTGCTCCCTAGATACACTTCTTTCCCTAGAATCTCTCTTGTCTTTTTGCCTGTCTC	TTTTACCTTTCCTCCATTCCTTT	59.412	GAGACAGGCAAAAAGACAAGAGA	60.047	156
CL3353.Contig1_sinensis_574_4	CTTCTTCTTCTTCTT	CTT(3*5)	2632	15	TTTACCTTTCCTCCATTCCTTTGAATGA[CTTCTTCTTCTTCTT]TGTTTTTCTTGAGATGGACTTCTTCTAGTCTTTTCTTTGGACTTACCTCTATGTCTCTGCTCCCTAGATACACTTCTTTCCCTAGAATCTCTCTTGTCTTTTTGCCTGTC	TTTACCTTTCCTCCATTCCTTTG	60.654	GACAGGCAAAAAGACAAGAGAGA	60.047	153
CL3353.Contig1_sinensis_574_5	CTTCTTCTTCTTCTT	CTT(3*5)	2632	15	TTTACCTTTCCTCCATTCCTTTGAATGA[CTTCTTCTTCTTCTT]TGTTTTTCTTGAGATGGACTTCTTCTAGTCTTTTCTTTGGACTTACCTCTATGTCTCTGCTCCCTAGATACACTTCTTTCCCTAGAATCTCTCTTGTCTTTTTGCCTGTCTC	TTTACCTTTCCTCCATTCCTTTG	60.654	GAGACAGGCAAAAAGACAAGAGA	60.047	155
CL3394.Contig3_sinensis_581_1	TATATATATATA	TA(2*6)	1086	12	CATCAAGCCAATGATGTTAACTGTTAGTCTAGTGATTGAAATGAGACAATTTGTTATAGAGAAT[TATATATATATA]CATATTTATTTTTATGAAATCAGTTAGTGGAAACGGAGAGCTGTGTCTTACAT	CATCAAGCCAATGATGTTAACTG	59.527	ATGTAAGACACAGCTCTCCGTTT	59.358	129
CL3394.Contig3_sinensis_581_2	TATATATATATA	TA(2*6)	1086	12	CATCAAGCCAATGATGTTAACTGTTAGTCTAGTGATTGAAATGAGACAATTTGTTATAGAGAAT[TATATATATATA]CATATTTATTTTTATGAAATCAGTTAGTGGAAACGGAGAGCTGTGTCTTACATT	CATCAAGCCAATGATGTTAACTG	59.527	AATGTAAGACACAGCTCTCCGTT	59.358	130
CL3394.Contig3_sinensis_581_3	TATATATATATA	TA(2*6)	1086	12	CATCAAGCCAATGATGTTAACTGTTAGTCTAGTGATTGAAATGAGACAATTTGTTATAGAGAAT[TATATATATATA]CATATTTATTTTTATGAAATCAGTTAGTGGAAACGGAGAGCTGTGTCTTACATTT	CATCAAGCCAATGATGTTAACTG	59.527	AAATGTAAGACACAGCTCTCCGT	59.358	131
CL3394.Contig3_sinensis_581_4	TATATATATATA	TA(2*6)	1086	12	CATCAAGCCAATGATGTTAACTGTTAGTCTAGTGATTGAAATGAGACAATTTGTTATAGAGAAT[TATATATATATA]CATATTTATTTTTATGAAATCAGTTAGTGGAAACGGAGAGCTGT	CATCAAGCCAATGATGTTAACTG	59.527	ACAGCTCTCCGTTTCCACTAACT	60.696	120
CL3394.Contig3_sinensis_581_5	TATATATATATA	TA(2*6)	1086	12	TAAAGATGTGAGAACAAACGACGGTGCATCAAGCCAATGATGTTAACTGTTAGTCTAGTGATTGAAATGAGACAATTTGTTATAGAGAAT[TATATATATATA]CATATTTATTTTTATGAAATCAGTTAGTGGAAACGG	TAAAGATGTGAGAACAAACGACG	59.322	CCGTTTCCACTAACTGATTTCAT	59.424	138
CL3408.Contig1_sinensis_582_1	ATGATGATGATGATG	ATG(3*5)	1570	15	AAGAAATCAGATGTGACCAAGGATAAAGCTGAAGAAACTAAGAAACCTGTGATAGCTA[ATGATGATGATGATG]AAGATATTTTTGCAGTCAAAAAATCTAAACCAAAACCCAAACCAT	AAGAAATCAGATGTGACCAAGGA	59.990	ATGGTTTGGGTTTTGGTTTAGAT	59.881	118
CL3408.Contig1_sinensis_582_2	ATGATGATGATGATG	ATG(3*5)	1570	15	ATGTGACCAAGGATAAAGCTGAAGAAACTAAGAAACCTGTGATAGCTA[ATGATGATGATGATG]AAGATATTTTTGCAGTCAAAAAATCTAAACCAAAACCCAAACCAT	ATGTGACCAAGGATAAAGCTGAA	60.014	ATGGTTTGGGTTTTGGTTTAGAT	59.881	108
CL3408.Contig1_sinensis_582_4	ATGATGATGATGATG	ATG(3*5)	1570	15	GTGACCAAGGATAAAGCTGAAGAAACTAAGAAACCTGTGATAGCTA[ATGATGATGATGATG]AAGATATTTTTGCAGTCAAAAAATCTAAACCAAAACCCAAACCAT	GTGACCAAGGATAAAGCTGAAGA	59.776	ATGGTTTGGGTTTTGGTTTAGAT	59.881	106
CL3408.Contig1_sinensis_582_5	ATGATGATGATGATG	ATG(3*5)	1570	15	TGACCAAGGATAAAGCTGAAGAAACTAAGAAACCTGTGATAGCTA[ATGATGATGATGATG]AAGATATTTTTGCAGTCAAAAAATCTAAACCAAAACCCAAACCAT	TGACCAAGGATAAAGCTGAAGAA	60.243	ATGGTTTGGGTTTTGGTTTAGAT	59.881	105
CL3482.Contig2_sinensis_592_1	ATATATATATATATATAT	AT(2*9)	1046	18	ACCAGAAAACTAGCTGTCCAACAGACCTTCCTTCC[ATATATATATATATATAT]ACAGCAAATATATAGTCTCTTGCAATCATTGCATCAAAAGAAATACAACATACACTTTTTGTCTGCAGAATTCC	ACCAGAAAACTAGCTGTCCAACA	60.212	GGAATTCTGCAGACAAAAAGTGT	59.688	127
CL3482.Contig2_sinensis_592_2	ATATATATATATATATAT	AT(2*9)	1046	18	GAAAACTAGCTGTCCAACAGACCTTCCTTCC[ATATATATATATATATAT]ACAGCAAATATATAGTCTCTTGCAATCATTGCATCAAAAGAAATACAACATACACTTTTTGTCTGCAGAATTCC	GAAAACTAGCTGTCCAACAGACC	59.336	GGAATTCTGCAGACAAAAAGTGT	59.688	123
CL3482.Contig2_sinensis_592_3	ATATATATATATATATAT	AT(2*9)	1046	18	ACCAGAAAACTAGCTGTCCAACAGACCTTCCTTCC[ATATATATATATATATAT]ACAGCAAATATATAGTCTCTTGCAATCATTGCATCAAAAGAAATACAACATACACTTTTTGTCTGCAGAATTCCCCGACTTGATGTACACATTAA	ACCAGAAAACTAGCTGTCCAACA	60.212	TTAATGTGTACATCAAGTCGGGG	60.989	148
CL3482.Contig2_sinensis_592_4	ATATATATATATATATAT	AT(2*9)	1046	18	AACTAGCTGTCCAACAGACCTTCCTTCC[ATATATATATATATATAT]ACAGCAAATATATAGTCTCTTGCAATCATTGCATCAAAAGAAATACAACATACACTTTTTGTCTGCAGAATTCC	AACTAGCTGTCCAACAGACCTTC	58.979	GGAATTCTGCAGACAAAAAGTGT	59.688	120
CL3482.Contig2_sinensis_592_5	ATATATATATATATATAT	AT(2*9)	1046	18	ACCAGAAAACTAGCTGTCCAACAGACCTTCCTTCC[ATATATATATATATATAT]ACAGCAAATATATAGTCTCTTGCAATCATTGCATCAAAAGAAATACAACATACACTTTTTGTCTGCAGAATTCCCCGACTTGATGTACACATTA	ACCAGAAAACTAGCTGTCCAACA	60.212	TAATGTGTACATCAAGTCGGGG	59.747	147
CL3494.Contig1_sinensis_593_1	TGTTGTTGTTGTTGT	TGT(3*5)	880	15	CAGGTATTACAACGGATGAAAGGTAACAATTTATGCAAATAATACTAAAATGA[TGTTGTTGTTGTTGT]TTTTTTGGTTATTATTTAATAATTATTTTTGACGCTTGGAATGCAGCAAACAAATTTAAT	CAGGTATTACAACGGATGAAAGG	59.780	ATTAAATTTGTTTGCTGCATTCC	59.432	128
CL3494.Contig1_sinensis_593_2	TGTTGTTGTTGTTGT	TGT(3*5)	880	15	CAGGTATTACAACGGATGAAAGGTAACAATTTATGCAAATAATACTAAAATGA[TGTTGTTGTTGTTGT]TTTTTTGGTTATTATTTAATAATTATTTTTGACGCTTGGAATGC	CAGGTATTACAACGGATGAAAGG	59.780	GCATTCCAAGCGTCAAAAATAAT	61.454	112
CL3494.Contig1_sinensis_593_3	TGTTGTTGTTGTTGT	TGT(3*5)	880	15	CAGGTATTACAACGGATGAAAGGTAACAATTTATGCAAATAATACTAAAATGA[TGTTGTTGTTGTTGT]TTTTTTGGTTATTATTTAATAATTATTTTTGACGCTTGGAATGCAGCAAACAAATTTA	CAGGTATTACAACGGATGAAAGG	59.780	TAAATTTGTTTGCTGCATTCCA	60.475	126
CL3494.Contig1_sinensis_593_4	TGTTGTTGTTGTTGT	TGT(3*5)	880	15	CAGGTATTACAACGGATGAAAGGTAACAATTTATGCAAATAATACTAAAATGA[TGTTGTTGTTGTTGT]TTTTTTGGTTATTATTTAATAATTATTTTTGACGCTTGGAATGCAGCAAACAAATTTAATT	CAGGTATTACAACGGATGAAAGG	59.780	AATTAAATTTGTTTGCTGCATTCC	60.553	129
CL3494.Contig1_sinensis_593_5	TGTTGTTGTTGTTGT	TGT(3*5)	880	15	CAGGTATTACAACGGATGAAAGGTAACAATTTATGCAAATAATACTAAAATGA[TGTTGTTGTTGTTGT]TTTTTTGGTTATTATTTAATAATTATTTTTGACGCTTGGAATGCAGCAAACAAATTTAA	CAGGTATTACAACGGATGAAAGG	59.780	TTAAATTTGTTTGCTGCATTCCA	61.625	127
CL3512.Contig1_sinensis_594_1	TGTTGTTGTTGTTGT	TGT(3*5)	1100	15	TTGCAATGTCACTTCTTTCTTGAAGTCTGATGAAAAGCACTGCTATATTCATGACTGGTTGTGTCGTTTTGATTGTTGTTGTTGTTC[TGTTGTTGTTGTTGT]TCCTCTTTTTCCTGTTTTGGCTAGGGATAGATT	TTGCAATGTCACTTCTTTCTTGA	59.912	AATCTATCCCTAGCCAAAACAGG	59.881	135
CL3512.Contig1_sinensis_594_2	TGTTGTTGTTGTTGT	TGT(3*5)	1100	15	TTGCAATGTCACTTCTTTCTTGAAGTCTGATGAAAAGCACTGCTATATTCATGACTGGTTGTGTCGTTTTGATTGTTGTTGTTGTTC[TGTTGTTGTTGTTGT]TCCTCTTTTTCCTGTTTTGGCTAGGGATAGAT	TTGCAATGTCACTTCTTTCTTGA	59.912	ATCTATCCCTAGCCAAAACAGGA	60.327	134
CL3709.Contig1_sinensis_626_2	CAACAACAACAACAA	CAA(3*5)	154	15	GCAGAGACAACACTGAAGCATAAGTTTCTACTTTGTTGGTACCGTCTGTAACTAGTGTCAGTATGTAGCAGTCACATATATCAGCTGGAAGTCATAG[CAACAACAACAACAA]ACAGGCAAAATGACAGCTATAGCTAACATTCTGACAAAGTCAACCCA	GCAGAGACAACACTGAAGCATAA	59.576	TGGGTTGACTTTGTCAGAATGTT	60.797	159
CL3709.Contig1_sinensis_626_5	CAACAACAACAACAA	CAA(3*5)	154	15	TTTCTACTTTGTTGGTACCGTCTGTAACTAGTGTCAGTATGTAGCAGTCACATATATCAGCTGGAAGTCATAG[CAACAACAACAACAA]ACAGGCAAAATGACAGCTATAGCTAACATTCTGACAAAGTCAACCCACACTATGCT	TTTCTACTTTGTTGGTACCGTCTG	59.634	AGCATAGTGTGGGTTGACTTTGT	59.978	144
CL3726.Contig1_sinensis_629_1	CCGCCGCCGCCGCCG	CCG(3*5)	958	15	CCTTCGACAATACTAAAGACGGACGGCGCAGCAAAAACACCACCAGGCAATACAGTAAGC[CCGCCGCCGCCGCCG]CCATGTCCGGCGCGGTGCGCCACGAAAAATATCGCCGCAGCTTACCACACGGAATGAC	CCTTCGACAATACTAAAGACGGA	59.675	GTCATTCCGTGTGGTAAGCTG	60.565	133
CL3726.Contig1_sinensis_629_2	CCGCCGCCGCCGCCG	CCG(3*5)	958	15	ACACCACCAGGCAATACAGTAAGC[CCGCCGCCGCCGCCG]CCATGTCCGGCGCGGTGCGCCACGAAAAATATCGCCGCAGCTTACCACACGGAATGAC	ACACCACCAGGCAATACAGTAAG	60.341	GTCATTCCGTGTGGTAAGCTG	60.565	97
CL3726.Contig1_sinensis_629_3	CCGCCGCCGCCGCCG	CCG(3*5)	958	15	CCTTCGACAATACTAAAGACGGACGGCGCAGCAAAAACACCACCAGGCAATACAGTAAGC[CCGCCGCCGCCGCCG]CCATGTCCGGCGCGGTGCGCCACGAAAAATATCGCCGCAGCTTAC	CCTTCGACAATACTAAAGACGGA	59.675	GTAAGCTGCGGCGATATTTTT	60.583	120
CL3726.Contig1_sinensis_629_4	CCGCCGCCGCCGCCG	CCG(3*5)	958	15	ACACCACCAGGCAATACAGTAAGC[CCGCCGCCGCCGCCG]CCATGTCCGGCGCGGTGCGCCACGAAAAATATCGCCGCAGCTTAC	ACACCACCAGGCAATACAGTAAG	60.341	GTAAGCTGCGGCGATATTTTT	60.583	84
CL3726.Contig1_sinensis_629_5	CCGCCGCCGCCGCCG	CCG(3*5)	958	15	TTCGACAATACTAAAGACGGACGGCGCAGCAAAAACACCACCAGGCAATACAGTAAGC[CCGCCGCCGCCGCCG]CCATGTCCGGCGCGGTGCGCCACGAAAAATATCGCCGCAGCTTACCACACGGAATGAC	TTCGACAATACTAAAGACGGACG	60.525	GTCATTCCGTGTGGTAAGCTG	60.565	131
CL3851.Contig1_sinensis_641_1	AGTAAGTAAGTAAGTAAGTA	AGTA(4*5)	6430	20	AATACAAACAATGACCAGTGTGCATATTAATACAGTCTTCTTAGGGTCTGAATAT[AGTAAGTAAGTAAGTAAGTA]ACGTCTTTATTTAATGAGGCTTACACATTCGGTTTCCTGATATTCTATGCAG	AATACAAACAATGACCAGTGTGC	58.943	CTGCATAGAATATCAGGAAACCG	59.997	127
CL3851.Contig1_sinensis_641_2	AGTAAGTAAGTAAGTAAGTA	AGTA(4*5)	6430	20	AATACAAACAATGACCAGTGTGCATATTAATACAGTCTTCTTAGGGTCTGAATAT[AGTAAGTAAGTAAGTAAGTA]ACGTCTTTATTTAATGAGGCTTACACATTCGGTT	AATACAAACAATGACCAGTGTGC	58.943	AACCGAATGTGTAAGCCTCATTA	59.912	109
CL3851.Contig1_sinensis_641_3	AGTAAGTAAGTAAGTAAGTA	AGTA(4*5)	6430	20	AAATACAAACAATGACCAGTGTGCATATTAATACAGTCTTCTTAGGGTCTGAATAT[AGTAAGTAAGTAAGTAAGTA]ACGTCTTTATTTAATGAGGCTTACACATTCGGTTTCCTGATATTCTATGCAG	AAATACAAACAATGACCAGTGTGC	60.209	CTGCATAGAATATCAGGAAACCG	59.997	128
CL3851.Contig1_sinensis_641_4	AGTAAGTAAGTAAGTAAGTA	AGTA(4*5)	6430	20	AAATACAAACAATGACCAGTGTGCATATTAATACAGTCTTCTTAGGGTCTGAATAT[AGTAAGTAAGTAAGTAAGTA]ACGTCTTTATTTAATGAGGCTTACACATTCGGTT	AAATACAAACAATGACCAGTGTGC	60.209	AACCGAATGTGTAAGCCTCATTA	59.912	110
CL3851.Contig1_sinensis_641_5	AGTAAGTAAGTAAGTAAGTA	AGTA(4*5)	6430	20	TTATATTTTGACTGTTGCCCAGACAAACTTTTGCAGTAAATACAAACAATGACCAGTGTGCATATTAATACAGTCTTCTTAGGGTCTGAATAT[AGTAAGTAAGTAAGTAAGTA]ACGTCTTTATTTAATGAGGCTTACACATTCGGTT	TTATATTTTGACTGTTGCCCAGA	58.687	AACCGAATGTGTAAGCCTCATTA	59.912	147
CL4051.Contig1_sinensis_657_1	TTGTTGTTGTTGTTG	TTG(3*5)	1680	15	GCCCAACAATATTCTCATAACCAGGTGGCATGACTTTAGTCAATGTTTTTGTTATGTGGATGTCACCCCTAGGACCTGGTGTCAACTGAATA[TTGTTGTTGTTGTTG]TTTGAAACCGTTCTTGTGAGAGTGAATGTCCCATTCTGAGAC	GCCCAACAATATTCTCATAACCA	60.089	GTCTCAGAATGGGACATTCACTC	59.994	149
CL4051.Contig1_sinensis_657_2	TTGTTGTTGTTGTTG	TTG(3*5)	1680	15	TGGCCCAACAATATTCTCATAACCAGGTGGCATGACTTTAGTCAATGTTTTTGTTATGTGGATGTCACCCCTAGGACCTGGTGTCAACTGAATA[TTGTTGTTGTTGTTG]TTTGAAACCGTTCTTGTGAGAGTGAATGTCCCATTCTGAGAC	TGGCCCAACAATATTCTCATAAC	60.089	GTCTCAGAATGGGACATTCACTC	59.994	151
CL4051.Contig1_sinensis_657_3	TTGTTGTTGTTGTTG	TTG(3*5)	1680	15	GCCCAACAATATTCTCATAACCAGGTGGCATGACTTTAGTCAATGTTTTTGTTATGTGGATGTCACCCCTAGGACCTGGTGTCAACTGAATA[TTGTTGTTGTTGTTG]TTTGAAACCGTTCTTGTGAGAGTGAATGTCCC	GCCCAACAATATTCTCATAACCA	60.089	GGGACATTCACTCTCACAAGAAC	60.031	139
CL4051.Contig1_sinensis_657_4	TTGTTGTTGTTGTTG	TTG(3*5)	1680	15	TGGCCCAACAATATTCTCATAACCAGGTGGCATGACTTTAGTCAATGTTTTTGTTATGTGGATGTCACCCCTAGGACCTGGTGTCAACTGAATA[TTGTTGTTGTTGTTG]TTTGAAACCGTTCTTGTGAGAGTGAATGTCCC	TGGCCCAACAATATTCTCATAAC	60.089	GGGACATTCACTCTCACAAGAAC	60.031	141
CL4051.Contig1_sinensis_657_5	TTGTTGTTGTTGTTG	TTG(3*5)	1680	15	GCCCAACAATATTCTCATAACCAGGTGGCATGACTTTAGTCAATGTTTTTGTTATGTGGATGTCACCCCTAGGACCTGGTGTCAACTGAATA[TTGTTGTTGTTGTTG]TTTGAAACCGTTCTTGTGAGAGTGAATGT	GCCCAACAATATTCTCATAACCA	60.089	ACATTCACTCTCACAAGAACGGT	60.089	136
CL4051.Contig2_sinensis_658_2	TTGTTGTTGTTGTTG	TTG(3*5)	1155	15	TCTGCAATGTTTTTGTTATGTGGATGTCACCCCTAGGACCTGGTGTCAACTGAATA[TTGTTGTTGTTGTTG]TTTGAAACCGTTCTTGTGAGAGTGAATGTCCCATTCTGAGAC	TCTGCAATGTTTTTGTTATGTGG	59.918	GTCTCAGAATGGGACATTCACTC	59.994	113
CL4072.Contig2_sinensis_659_1	TTGTTGTTGTTGTTG	TTG(3*5)	194	15	TCAAGAATGCAGAGAATGAACAAACATATCATTT[TTGTTGTTGTTGTTG]TGTATAGTTTTTAAAACTTTTATTCACAATTTCAGCCCTTAGGGGAACAGAATGAAAAACATAAATATGAAAAAAACAGAAAATACTTCCATGCTAAAAACTTTCCATTTG	TCAAGAATGCAGAGAATGAACAA	59.875	CAAATGGAAAGTTTTTAGCATGG	59.892	160
CL4072.Contig2_sinensis_659_2	TTGTTGTTGTTGTTG	TTG(3*5)	194	15	TCAAGAATGCAGAGAATGAACAAACATATCATTT[TTGTTGTTGTTGTTG]TGTATAGTTTTTAAAACTTTTATTCACAATTTCAGCCCTTAGG	TCAAGAATGCAGAGAATGAACAA	59.875	CCTAAGGGCTGAAATTGTGAATA	59.528	92
CL4072.Contig2_sinensis_659_3	TTGTTGTTGTTGTTG	TTG(3*5)	194	15	CAAGAATGCAGAGAATGAACAAACATATCATTT[TTGTTGTTGTTGTTG]TGTATAGTTTTTAAAACTTTTATTCACAATTTCAGCCCTTAGGGGAACAGAATGAAAAACATAAATATGAAAAAAACAGAAAATACTTCCATGCTAAAAACTTTCCATTTG	CAAGAATGCAGAGAATGAACAAA	59.393	CAAATGGAAAGTTTTTAGCATGG	59.892	159
CL4072.Contig2_sinensis_659_4	TTGTTGTTGTTGTTG	TTG(3*5)	194	15	TCAAGAATGCAGAGAATGAACAAACATATCATTT[TTGTTGTTGTTGTTG]TGTATAGTTTTTAAAACTTTTATTCACAATTTCAGCCCTTAGGGGAACAGAATGAAAAACATAAATATGAAAAAAACAGAAAATACTTCCATGCTAAAAACTTTCCA	TCAAGAATGCAGAGAATGAACAA	59.875	TGGAAAGTTTTTAGCATGGAAGT	59.215	156
CL4072.Contig2_sinensis_659_5	TTGTTGTTGTTGTTG	TTG(3*5)	194	15	TCAAGAATGCAGAGAATGAACAAACATATCATTT[TTGTTGTTGTTGTTG]TGTATAGTTTTTAAAACTTTTATTCACAATTTCAGCCCTT	TCAAGAATGCAGAGAATGAACAA	59.875	AAGGGCTGAAATTGTGAATAAAA	59.080	89
CL414.Contig1_sinensis_197_1	TTGTTGTTGTTGTTG	TTG(3*5)	917	15	CTTATTTCCCTACCTCCTCCCTTGTACGAAAAGATATTTTCATATGTTTGATATTCACAATCAATATATAATATTTTGATGTTGTT[TTGTTGTTGTTGTTG]TCTTTTTTGTTGTTTTTTTCTTGTCATTTCTCTCGTTAGAAAGC	CTTATTTCCCTACCTCCTCCCTT	60.194	GCTTTCTAACGAGAGAAATGACAA	59.122	145
CL414.Contig1_sinensis_197_2	TTGTTGTTGTTGTTG	TTG(3*5)	917	15	CTTATTTCCCTACCTCCTCCCTTGTACGAAAAGATATTTTCATATGTTTGATATTCACAATCAATATATAATATTTTGATGTTGTT[TTGTTGTTGTTGTTG]TCTTTTTTGTTGTTTTTTTCTTGTCATTTCTCTCGTTAGAAAGC	CTTATTTCCCTACCTCCTCCCTT	60.194	GCTTTCTAACGAGAGAAATGACAAG	59.971	145
CL414.Contig1_sinensis_197_3	TTGTTGTTGTTGTTG	TTG(3*5)	917	15	CTTATTTCCCTACCTCCTCCCTTGTACGAAAAGATATTTTCATATGTTTGATATTCACAATCAATATATAATATTTTGATGTTGTT[TTGTTGTTGTTGTTG]TCTTTTTTGTTGTTTTTTTCTTGTCATTTCTCTCGTTAGAAAGCT	CTTATTTCCCTACCTCCTCCCTT	60.194	AGCTTTCTAACGAGAGAAATGACAA	59.971	146
CL414.Contig1_sinensis_197_4	TTGTTGTTGTTGTTG	TTG(3*5)	917	15	CTTATTTCCCTACCTCCTCCCTTGTACGAAAAGATATTTTCATATGTTTGATATTCACAATCAATATATAATATTTTGATGTTGTT[TTGTTGTTGTTGTTG]TCTTTTTTGTTGTTTTTTTCTTGTCATTTCTCTCGTTAGAAAGC	CTTATTTCCCTACCTCCTCCCTT	60.194	GCTTTCTAACGAGAGAAATGACA	57.840	145
CL414.Contig1_sinensis_197_5	TTGTTGTTGTTGTTG	TTG(3*5)	917	15	CTTATTTCCCTACCTCCTCCCTTGTACGAAAAGATATTTTCATATGTTTGATATTCACAATCAATATATAATATTTTGATGTTGTT[TTGTTGTTGTTGTTG]TCTTTTTTGTTGTTTTTTTCTTGTCATTTCTCTCGTTAGAAAGCT	CTTATTTCCCTACCTCCTCCCTT	60.194	AGCTTTCTAACGAGAGAAATGACA	58.783	146
CL4237.Contig1_sinensis_668_1	TTGTTGTTGTTGTTG	TTG(3*5)	153	15	TTCCTTTCTTCTGTTGCTGTTGTGCCTGAGGCATGTCAGGTTTATTTTTTCCTTTTGTCTTGCCTTGCTTTCC[TTGTTGTTGTTGTTG]CTCCTGTTGTGCTGTTGCTTCAGACTTGTCAGGTTT	TTCCTTTCTTCTGTTGCTGTTGT	60.321	AAACCTGACAAGTCTGAAGCAAC	59.846	124
CL4237.Contig1_sinensis_668_2	TTGTTGTTGTTGTTG	TTG(3*5)	153	15	CCTTTCTTCTGTTGCTGTTGTGCCTGAGGCATGTCAGGTTTATTTTTTCCTTTTGTCTTGCCTTGCTTTCC[TTGTTGTTGTTGTTG]CTCCTGTTGTGCTGTTGCTTCAGACTTGTCAGGTTT	CCTTTCTTCTGTTGCTGTTGTG	59.951	AAACCTGACAAGTCTGAAGCAAC	59.846	122
CL4237.Contig1_sinensis_668_3	TTGTTGTTGTTGTTG	TTG(3*5)	153	15	TTCCTTTCTTCTGTTGCTGTTGTGCCTGAGGCATGTCAGGTTTATTTTTTCCTTTTGTCTTGCCTTGCTTTCC[TTGTTGTTGTTGTTG]CTCCTGTTGTGCTGTTGCTTCAGACTTGTCAGGTTTA	TTCCTTTCTTCTGTTGCTGTTGT	60.321	TAAACCTGACAAGTCTGAAGCAA	59.074	125
CL4237.Contig1_sinensis_668_4	TTGTTGTTGTTGTTG	TTG(3*5)	153	15	CTTTCTTCTGTTGCTGTTGTGCCTGAGGCATGTCAGGTTTATTTTTTCCTTTTGTCTTGCCTTGCTTTCC[TTGTTGTTGTTGTTG]CTCCTGTTGTGCTGTTGCTTCAGACTTGTCAGGTTT	CTTTCTTCTGTTGCTGTTGTGC	60.096	AAACCTGACAAGTCTGAAGCAAC	59.846	121
CL4237.Contig1_sinensis_668_5	TTGTTGTTGTTGTTG	TTG(3*5)	153	15	CAAGTGTCCCTTTACCTTTTCCTTTTTTTTTTGCCTTGCTTTCCTTTCTTCTGTTGCTGTTGTGCCTGAGGCATGTCAGGTTTATTTTTTCCTTTTGTCTTGCCTTGCTTTCC[TTGTTGTTGTTGTTG]CTCCTGTTGTGCTGTTGCTTCAGACTTGTCAG	CAAGTGTCCCTTTACCTTTTCCT	59.922	CTGACAAGTCTGAAGCAACAGC	60.237	160
CL424.Contig2_sinensis_207_1	CGCGCGCGCGCG	CG(2*6)	154	12	CTTGAGGAGACTCGGTTAAAGGTAGCGCCAGCTGCTGCCCTCGGGGGAGTCTTTCACCGCGATTCCCGCCGCGAGCAACTGGTCGCGTAGCCGATCAGACAGCGCGAAGTCTCGCGC[CGCGCGCGCGCG]CAGCCGCTGCTCCCAGAGCCCTTGTAATTC	CTTGAGGAGACTCGGTTAAAGGT	60.168	GAATTACAAGGGCTCTGGGAG	60.082	159
CL424.Contig2_sinensis_207_2	CGCGCGCGCGCG	CG(2*6)	154	12	GAGGAGACTCGGTTAAAGGTAGCGCCAGCTGCTGCCCTCGGGGGAGTCTTTCACCGCGATTCCCGCCGCGAGCAACTGGTCGCGTAGCCGATCAGACAGCGCGAAGTCTCGCGC[CGCGCGCGCGCG]CAGCCGCTGCTCCCAGAGCCCTTGTAATTC	GAGGAGACTCGGTTAAAGGTAGC	59.810	GAATTACAAGGGCTCTGGGAG	60.082	156
CL424.Contig2_sinensis_207_3	CGCGCGCGCGCG	CG(2*6)	154	12	TTGAGGAGACTCGGTTAAAGGTAGCGCCAGCTGCTGCCCTCGGGGGAGTCTTTCACCGCGATTCCCGCCGCGAGCAACTGGTCGCGTAGCCGATCAGACAGCGCGAAGTCTCGCGC[CGCGCGCGCGCG]CAGCCGCTGCTCCCAGAGCCCTTGTAATTC	TTGAGGAGACTCGGTTAAAGGTA	59.313	GAATTACAAGGGCTCTGGGAG	60.082	158
CL424.Contig2_sinensis_207_4	CGCGCGCGCGCG	CG(2*6)	154	12	TGAGGAGACTCGGTTAAAGGTAGCGCCAGCTGCTGCCCTCGGGGGAGTCTTTCACCGCGATTCCCGCCGCGAGCAACTGGTCGCGTAGCCGATCAGACAGCGCGAAGTCTCGCGC[CGCGCGCGCGCG]CAGCCGCTGCTCCCAGAGCCCTTGTAATTC	TGAGGAGACTCGGTTAAAGGTAG	58.967	GAATTACAAGGGCTCTGGGAG	60.082	157
CL424.Contig2_sinensis_207_5	CGCGCGCGCGCG	CG(2*6)	154	12	TTGAGGAGACTCGGTTAAAGGTAGCGCCAGCTGCTGCCCTCGGGGGAGTCTTTCACCGCGATTCCCGCCGCGAGCAACTGGTCGCGTAGCCGATCAGACAGCGCGAAGTCTCGCGC[CGCGCGCGCGCG]CAGCCGCTGCTCCCAGAGCCCTTGTAATTC	TTGAGGAGACTCGGTTAAAGGTAG	60.172	GAATTACAAGGGCTCTGGGAG	60.082	158
CL4285.Contig1_sinensis_669_1	GCGCGCGCGCGC	GC(2*6)	1027	12	AAGAGGAATTGGACCGTTATCTTGGTGAA[GCGCGCGCGCGC]ATTCTCCCCTTTCTGGGGGCGAGCTCCGGGTCGATGCTGGACGGATACTTGGACTTTGTCAAAC	AAGAGGAATTGGACCGTTATCTT	59.416	GTTTGACAAAGTCCAAGTATCCG	59.920	105
CL4285.Contig1_sinensis_669_2	GCGCGCGCGCGC	GC(2*6)	1027	12	ATTGGACCGTTATCTTGGTGAA[GCGCGCGCGCGC]ATTCTCCCCTTTCTGGGGGCGAGCTCCGGGTCGATGCTGGACGGATACTTGGACTTTGTCAAA	ATTGGACCGTTATCTTGGTGAAG	61.431	TTTGACAAAGTCCAAGTATCCGT	59.920	97
CL4285.Contig1_sinensis_669_3	GCGCGCGCGCGC	GC(2*6)	1027	12	ATTGGACCGTTATCTTGGTGAA[GCGCGCGCGCGC]ATTCTCCCCTTTCTGGGGGCGAGCTCCGGGTCGATGCTGGACGGATACTTGGACTTTGTCAAAC	ATTGGACCGTTATCTTGGTGAAG	61.431	GTTTGACAAAGTCCAAGTATCCG	59.920	98
CL4285.Contig1_sinensis_669_4	GCGCGCGCGCGC	GC(2*6)	1027	12	ATTGGACCGTTATCTTGGTGAA[GCGCGCGCGCGC]ATTCTCCCCTTTCTGGGGGCGAGCTCCGGGTCGATGCTGGACGGATACTTGGACTTTGTCAAA	ATTGGACCGTTATCTTGGTGAA	60.593	TTTGACAAAGTCCAAGTATCCGT	59.920	97
CL4285.Contig1_sinensis_669_5	GCGCGCGCGCGC	GC(2*6)	1027	12	ATTGGACCGTTATCTTGGTGAA[GCGCGCGCGCGC]ATTCTCCCCTTTCTGGGGGCGAGCTCCGGGTCGATGCTGGACGGATACTTGGACTTTGTCAAAC	ATTGGACCGTTATCTTGGTGAA	60.593	GTTTGACAAAGTCCAAGTATCCG	59.920	98
CL4425.Contig1_sinensis_678_1	CATCATCATCATCAT	CAT(3*5)	1710	15	ATTCAACCACACCCAATAACTTGTATGAACAGTGTTCGATATGAAATACAACTACATTTATACACAAAATAGGAAAGCAAGCACTATGAAATACAAAAAAAAAACAA[CATCATCATCATCAT]ATACACTGACTTACAATCTCTGAAGGCAAATCC	ATTCAACCACACCCAATAACTTG	60.028	GGATTTGCCTTCAGAGATTGTAA	59.622	155
CL4425.Contig1_sinensis_678_2	CATCATCATCATCAT	CAT(3*5)	1710	15	CACAAAATAGGAAAGCAAGCACTATGAAATACAAAAAAAAAACAA[CATCATCATCATCAT]ATACACTGACTTACAATCTCTGAAGGCAAATCC	CACAAAATAGGAAAGCAAGCACT	59.841	GGATTTGCCTTCAGAGATTGTAA	59.622	93
CL4425.Contig1_sinensis_678_3	CATCATCATCATCAT	CAT(3*5)	1710	15	CACAAAATAGGAAAGCAAGCACTATGAAATACAAAAAAAAAACAA[CATCATCATCATCAT]ATACACTGACTTACAATCTCTGAAGGCAAATCCAACACAGAATGTTAGTTGAAAAGAAACTGCATTTTTGCAAACAAAAGACAT	CACAAAATAGGAAAGCAAGCACT	59.841	ATGTCTTTTGTTTGCAAAAATGC	60.387	144
CL4425.Contig1_sinensis_678_4	CATCATCATCATCAT	CAT(3*5)	1710	15	ACACAAAATAGGAAAGCAAGCACTATGAAATACAAAAAAAAAACAA[CATCATCATCATCAT]ATACACTGACTTACAATCTCTGAAGGCAAATCC	ACACAAAATAGGAAAGCAAGCAC	59.721	GGATTTGCCTTCAGAGATTGTAA	59.622	94
CL4425.Contig1_sinensis_678_5	CATCATCATCATCAT	CAT(3*5)	1710	15	ACACAAAATAGGAAAGCAAGCACTATGAAATACAAAAAAAAAACAA[CATCATCATCATCAT]ATACACTGACTTACAATCTCTGAAGGCAAATCCAACACAGAATGTTAGTTGAAAAGAAACTGCATTTTTGCAAACAAAAGACAT	ACACAAAATAGGAAAGCAAGCAC	59.721	ATGTCTTTTGTTTGCAAAAATGC	60.387	145
CL4428.Contig1_sinensis_679_1	TCATCATCATCATCA	TCA(3*5)	815	15	ATGGCCAGTACTCCCCTATAGTC[TCATCATCATCATCA]ATATTATTCATCATCACCACATTTGACACATGTTGGTCGTAGAC	ATGGCCAGTACTCCCCTATAGTC	59.775	GTCTACGACCAACATGTGTCAAA	59.950	82
CL4428.Contig1_sinensis_679_2	TCATCATCATCATCA	TCA(3*5)	815	15	ATGGCCAGTACTCCCCTATAGTC[TCATCATCATCATCA]ATATTATTCATCATCACCACATTTGACACATGTTGGTCGTAGACTAGCCGCCAGAAATCTGTGACAGTGTGGGGCAATGGCATCTGTGTGATCAAGAACCCTGTCTTGTTTGAACA	ATGGCCAGTACTCCCCTATAGTC	59.775	TGTTCAAACAAGACAGGGTTCTT	60.061	154
CL4428.Contig1_sinensis_679_3	TCATCATCATCATCA	TCA(3*5)	815	15	ATGGCCAGTACTCCCCTATAGTC[TCATCATCATCATCA]ATATTATTCATCATCACCACATTTGACACATGTTGGTCGTAGACTAGCCGCCAGAAATCTGTGACAGTGTGGGGCAATGGCATCTGTGTGATCAAGAACCCTGT	ATGGCCAGTACTCCCCTATAGTC	59.775	ACAGGGTTCTTGATCACACAGAT	59.915	142
CL4428.Contig1_sinensis_679_4	TCATCATCATCATCA	TCA(3*5)	815	15	ATGGCCAGTACTCCCCTATAGTC[TCATCATCATCATCA]ATATTATTCATCATCACCACATTTGACACATGTTGGTCGTAGACTAGCCGCCAGAAATCTGTGACAGTGTGGGGCAATGGCATCTGTGTGATCAAGAACCCTGTCTTGTTTGAACATGT	ATGGCCAGTACTCCCCTATAGTC	59.775	ACATGTTCAAACAAGACAGGGTT	59.824	157
CL4428.Contig1_sinensis_679_5	TCATCATCATCATCA	TCA(3*5)	815	15	ATGGCCAGTACTCCCCTATAGTC[TCATCATCATCATCA]ATATTATTCATCATCACCACATTTGACACATGTTGGTCGTAGACTAGCCGCCAGAAATCTGTGACAGTGTGGGGCAATGGCATCTGTGTGATCAAGAACCCTGTCTTGTTTGAACATGTT	ATGGCCAGTACTCCCCTATAGTC	59.775	AACATGTTCAAACAAGACAGGGT	59.824	158
CL4490.Contig1_sinensis_682_1	AACAACAACAACAAC	AAC(3*5)	537	15	ATGACGACAGTAGAGACGGTGATGACCACAACAAA[AACAACAACAACAAC]AGTCAAACACAAGTTCATGCAAACAGTTTGTTAGTCCTTTTCCTTTAACAAGGAGGAGATTAGTGGTATCAACAAAATGCAACAA	ATGACGACAGTAGAGACGGTGAT	60.074	TTGTTGCATTTTGTTGATACCAC	59.793	135
CL4490.Contig1_sinensis_682_2	AACAACAACAACAAC	AAC(3*5)	537	15	AATCGAAGAAATCAAAATGACGACAGTAGAGACGGTGATGACCACAACAAA[AACAACAACAACAAC]AGTCAAACACAAGTTCATGCAAAC	AATCGAAGAAATCAAAATGACGA	59.963	GTTTGCATGAACTTGTGTTTGAC	59.576	90
CL4490.Contig1_sinensis_682_3	AACAACAACAACAAC	AAC(3*5)	537	15	AATCGAAGAAATCAAAATGACGACAGTAGAGACGGTGATGACCACAACAAA[AACAACAACAACAAC]AGTCAAACACAAGTTCATGCAAACAGTTTGTTAGTCCTTTTCCTTTAACAAGGAGG	AATCGAAGAAATCAAAATGACGA	59.963	CCTCCTTGTTAAAGGAAAAGGAC	59.551	122
CL4490.Contig1_sinensis_682_4	AACAACAACAACAAC	AAC(3*5)	537	15	ATGACGACAGTAGAGACGGTGATGACCACAACAAA[AACAACAACAACAAC]AGTCAAACACAAGTTCATGCAAACAGTTTGTTAGTCCTTTTCCTTTAACAAGGAGG	ATGACGACAGTAGAGACGGTGAT	60.074	CCTCCTTGTTAAAGGAAAAGGAC	59.551	106
CL4490.Contig1_sinensis_682_5	AACAACAACAACAAC	AAC(3*5)	537	15	AATGGCAACAAGAATGGTAGAAATCGAAGAAATCAAAATGACGACAGTAGAGACGGTGATGACCACAACAAA[AACAACAACAACAAC]AGTCAAACACAAGTTCATGCAAAC	AATGGCAACAAGAATGGTAGAAA	59.891	GTTTGCATGAACTTGTGTTTGAC	59.576	111
CL4503.Contig1_sinensis_683_1	TTGTTGTTGTTGTTG	TTG(3*5)	796	15	TTCTTTGTCTAGTTTGCTTTGGCTCATTTACTTCTCAATATTTGCATCGTTTGCGTAAAAGGTGGCTTGTGTTT[TTGTTGTTGTTGTTG]TTTATTGTTTTTGTTATTGTTTTTGCACTTTTTTTGTGACTGCATCTCTATCCAAGCATGT	TTCTTTGTCTAGTTTGCTTTGGC	59.946	ACATGCTTGGATAGAGATGCAGT	60.172	150
CL4503.Contig1_sinensis_683_2	TTGTTGTTGTTGTTG	TTG(3*5)	796	15	GCTTTGGCTCATTTACTTCTCAATATTTGCATCGTTTGCGTAAAAGGTGGCTTGTGTTT[TTGTTGTTGTTGTTG]TTTATTGTTTTTGTTATTGTTTTTGCACTTTTTTTGTGACTGCATCTCTATCCAAGCATGT	GCTTTGGCTCATTTACTTCTCAA	59.912	ACATGCTTGGATAGAGATGCAGT	60.172	135
CL4503.Contig1_sinensis_683_3	TTGTTGTTGTTGTTG	TTG(3*5)	796	15	TTGCTTTGGCTCATTTACTTCTCAATATTTGCATCGTTTGCGTAAAAGGTGGCTTGTGTTT[TTGTTGTTGTTGTTG]TTTATTGTTTTTGTTATTGTTTTTGCACTTTTTTTGTGACTGCATCTCTATCCAAGCATGT	TTGCTTTGGCTCATTTACTTCTC	59.912	ACATGCTTGGATAGAGATGCAGT	60.172	137
CL4503.Contig1_sinensis_683_4	TTGTTGTTGTTGTTG	TTG(3*5)	796	15	TTCTTTGTCTAGTTTGCTTTGGCTCATTTACTTCTCAATATTTGCATCGTTTGCGTAAAAGGTGGCTTGTGTTT[TTGTTGTTGTTGTTG]TTTATTGTTTTTGTTATTGTTTTTGCACTTTTTTTGTGACTGCATCTCTATCCA	TTCTTTGTCTAGTTTGCTTTGGC	59.946	TGGATAGAGATGCAGTCACAAAA	59.761	143
CL4503.Contig1_sinensis_683_5	TTGTTGTTGTTGTTG	TTG(3*5)	796	15	TTCTTTGTCTAGTTTGCTTTGGCTCATTTACTTCTCAATATTTGCATCGTTTGCGTAAAAGGTGGCTTGTGTTT[TTGTTGTTGTTGTTG]TTTATTGTTTTTGTTATTGTTTTTGCACTTTTTTTGTGACTGCATCTCTATCCAA	TTCTTTGTCTAGTTTGCTTTGGC	59.946	TTGGATAGAGATGCAGTCACAAA	59.761	144
CL4517.Contig1_sinensis_684_1	ACAACAACAACAACA	ACA(3*5)	288	15	TTATTGTCGGAGATTGTTGAGGTAGAAGAGAACAAGGAAGACAACTCTGTTACATGTGAACGACG[ACAACAACAACAACA]GCAACAGTATCGGGACAGACAACAAC	TTATTGTCGGAGATTGTTGAGGT	59.885	GTTGTTGTCTGTCCCGATACTGT	60.337	106
CL4517.Contig1_sinensis_684_2	ACAACAACAACAACA	ACA(3*5)	288	15	GTTATTGTCGGAGATTGTTGAGGTAGAAGAGAACAAGGAAGACAACTCTGTTACATGTGAACGACG[ACAACAACAACAACA]GCAACAGTATCGGGACAGACAACAAC	GTTATTGTCGGAGATTGTTGAGG	59.885	GTTGTTGTCTGTCCCGATACTGT	60.337	107
CL4517.Contig1_sinensis_684_3	ACAACAACAACAACA	ACA(3*5)	288	15	TTATTGTCGGAGATTGTTGAGGTAGAAGAGAACAAGGAAGACAACTCTGTTACATGTGAACGACG[ACAACAACAACAACA]GCAACAGTATCGGGACAGACAACAACAGGAAGTACAGAAACCAGTCAAGCG	TTATTGTCGGAGATTGTTGAGGT	59.885	CGCTTGACTGGTTTCTGTACTTC	60.341	131
CL4517.Contig1_sinensis_684_4	ACAACAACAACAACA	ACA(3*5)	288	15	GTTATTGTCGGAGATTGTTGAGGTAGAAGAGAACAAGGAAGACAACTCTGTTACATGTGAACGACG[ACAACAACAACAACA]GCAACAGTATCGGGACAGACAACAACAGGAAGTACAGAAACCAGTCAAGCG	GTTATTGTCGGAGATTGTTGAGG	59.885	CGCTTGACTGGTTTCTGTACTTC	60.341	132
CL4517.Contig1_sinensis_684_5	ACAACAACAACAACA	ACA(3*5)	288	15	TTATTGTCGGAGATTGTTGAGGTAGAAGAGAACAAGGAAGACAACTCTGTTACATGTGAACGACG[ACAACAACAACAACA]GCAACAGTATCGGGACAGACAACAACAGGAAGTA	TTATTGTCGGAGATTGTTGAGGT	59.885	TACTTCCTGTTGTTGTCTGTCCC	60.442	114
CL4608.Contig2_sinensis_690_1	GGAGGAGGAGGAGGAGGA	GGA(3*6)	446	18	TATGATGTTGATGGGATTGATGAGGATGTCTTCGACATAGAATCCAGACCTGAAGT[GGAGGAGGAGGAGGAGGA]AGTAATAGATGTTCCAACACCAAGCAGTGTAAAACATAAAACTGAGGTAACAGAAGAAGACATGGCA	TATGATGTTGATGGGATTGATGA	60.031	TGCCATGTCTTCTTCTGTTACCT	60.178	141
CL4608.Contig2_sinensis_690_2	GGAGGAGGAGGAGGAGGA	GGA(3*6)	446	18	TATGATGTTGATGGGATTGATGAGGATGTCTTCGACATAGAATCCAGACCTGAAGT[GGAGGAGGAGGAGGAGGA]AGTAATAGATGTTCCAACACCAAGCAGTGTAAAACATAAAACTGAGGTAACAGAAGAAGACATGGCAG	TATGATGTTGATGGGATTGATGA	60.031	CTGCCATGTCTTCTTCTGTTACC	60.178	142
CL4608.Contig2_sinensis_690_3	GGAGGAGGAGGAGGAGGA	GGA(3*6)	446	18	TATGATGTTGATGGGATTGATGAGGATGTCTTCGACATAGAATCCAGACCTGAAGT[GGAGGAGGAGGAGGAGGA]AGTAATAGATGTTCCAACACCAAGCAGTGTAAAACATAAAACTGAGGTAACAGAAGAAGACATGGCAGAGGAAAAGTA	TATGATGTTGATGGGATTGATGA	60.031	TACTTTTCCTCTGCCATGTCTTC	59.776	152
CL4608.Contig2_sinensis_690_4	GGAGGAGGAGGAGGAGGA	GGA(3*6)	446	18	CGACATAGAATCCAGACCTGAAGT[GGAGGAGGAGGAGGAGGA]AGTAATAGATGTTCCAACACCAAGCAGTGTAAAACATAAAACTGAGGTAACAGAAGAAGACATGGCA	CGACATAGAATCCAGACCTGAAG	60.137	TGCCATGTCTTCTTCTGTTACCT	60.178	109
CL4608.Contig2_sinensis_690_5	GGAGGAGGAGGAGGAGGA	GGA(3*6)	446	18	CGACATAGAATCCAGACCTGAAGT[GGAGGAGGAGGAGGAGGA]AGTAATAGATGTTCCAACACCAAGCAGTGTAAAACATAAAACTGAGGTAACAGAAGAAGACATGGCAG	CGACATAGAATCCAGACCTGAAG	60.137	CTGCCATGTCTTCTTCTGTTACC	60.178	110
CL4641.Contig1_sinensis_691_1	AGAGAGAGAGAG	AG(2*6)	2092	12	GTCTGGCTATCCTCAATGCATACAGGACATGGGAGAGGA[AGAGAGAGAGAG]GAGAGTTTAAGAGGAGTGGGGGCGGAGGTGAGGTCGGCTGGGGTAAACAGTACTAT	GTCTGGCTATCCTCAATGCATAC	60.007	ATAGTACTGTTTACCCCAGCCGA	61.086	107
CL4641.Contig1_sinensis_691_2	AGAGAGAGAGAG	AG(2*6)	2092	12	GTCTGGCTATCCTCAATGCATACAGGACATGGGAGAGGA[AGAGAGAGAGAG]GAGAGTTTAAGAGGAGTGGGGGCGGAGGTGAGGTCGGCTGGGGTAAACAGTACTATC	GTCTGGCTATCCTCAATGCATAC	60.007	GATAGTACTGTTTACCCCAGCCG	61.086	108
CL4641.Contig1_sinensis_691_3	AGAGAGAGAGAG	AG(2*6)	2092	12	CAGAGTGACTGTCTGGCTATCCTCAATGCATACAGGACATGGGAGAGGA[AGAGAGAGAGAG]GAGAGTTTAAGAGGAGTGGGGGCGGAGGTGAGGTCGGCTGGGGTAAACAGTACTAT	CAGAGTGACTGTCTGGCTATCCT	59.952	ATAGTACTGTTTACCCCAGCCGA	61.086	117
CL4641.Contig1_sinensis_691_4	AGAGAGAGAGAG	AG(2*6)	2092	12	CAGAGTGACTGTCTGGCTATCCTCAATGCATACAGGACATGGGAGAGGA[AGAGAGAGAGAG]GAGAGTTTAAGAGGAGTGGGGGCGGAGGTGAGGTCGGCTGGGGTAAACAGTACTATC	CAGAGTGACTGTCTGGCTATCCT	59.952	GATAGTACTGTTTACCCCAGCCG	61.086	118
CL4641.Contig1_sinensis_691_5	AGAGAGAGAGAG	AG(2*6)	2092	12	AGGCTTACAGACACAAGTTGGAGTGGGCTAATGGATCACAGAGTGACTGTCTGGCTATCCTCAATGCATACAGGACATGGGAGAGGA[AGAGAGAGAGAG]GAGAGTTTAAGAGGAGTGGGGGCGGAGGTGAGGTCGGCTGGGGTAAACAGTACTAT	AGGCTTACAGACACAAGTTGGAG	59.861	ATAGTACTGTTTACCCCAGCCGA	61.086	155
CL4722.Contig2_sinensis_716_1	ATCATCATCATCATC	ATC(3*5)	5142	15	TCCTGATGTAGGGTAATTCAACATTTAATTTGTGTTATATGAAAAATCAGAGTGTTTATATATACAGAAAAAGTATTATTTTTATT[ATCATCATCATCATC]ACATTTATCATCTAGCTGTACAAAATATAATTTGCAAGAATTTTACCTGTGAA	TCCTGATGTAGGGTAATTCAACA	58.503	TTCACAGGTAAAATTCTTGCAAAT	59.131	154
CL4722.Contig2_sinensis_716_2	ATCATCATCATCATC	ATC(3*5)	5142	15	TCCTGATGTAGGGTAATTCAACATTTAATTTGTGTTATATGAAAAATCAGAGTGTTTATATATACAGAAAAAGTATTATTTTTATT[ATCATCATCATCATC]ACATTTATCATCTAGCTGTACAAAATATAATTTGCAAGAATTTTACCTGTGA	TCCTGATGTAGGGTAATTCAACA	58.503	TCACAGGTAAAATTCTTGCAAAT	57.886	153
CL4722.Contig2_sinensis_716_3	ATCATCATCATCATC	ATC(3*5)	5142	15	TCCTGATGTAGGGTAATTCAACATTTAATTTGTGTTATATGAAAAATCAGAGTGTTTATATATACAGAAAAAGTATTATTTTTATT[ATCATCATCATCATC]ACATTTATCATCTAGCTGTACAAAATATAATTTGCAAGAATTTTACCTGTGAA	TCCTGATGTAGGGTAATTCAACATT	60.020	TTCACAGGTAAAATTCTTGCAAAT	59.131	154
CL4722.Contig2_sinensis_716_4	ATCATCATCATCATC	ATC(3*5)	5142	15	ATCCTGATGTAGGGTAATTCAACATTTAATTTGTGTTATATGAAAAATCAGAGTGTTTATATATACAGAAAAAGTATTATTTTTATT[ATCATCATCATCATC]ACATTTATCATCTAGCTGTACAAAATATAATTTGCAAGAATTTTACCTGTGAA	ATCCTGATGTAGGGTAATTCAACA	58.824	TTCACAGGTAAAATTCTTGCAAAT	59.131	155
CL4722.Contig2_sinensis_716_5	ATCATCATCATCATC	ATC(3*5)	5142	15	TCCTGATGTAGGGTAATTCAACATTTAATTTGTGTTATATGAAAAATCAGAGTGTTTATATATACAGAAAAAGTATTATTTTTATT[ATCATCATCATCATC]ACATTTATCATCTAGCTGTACAAAATATAATTTGCAAGAATTTTACCTGTGA	TCCTGATGTAGGGTAATTCAACATT	60.020	TCACAGGTAAAATTCTTGCAAAT	57.886	153
CL4788.Contig1_sinensis_717_1	GATGATGATGATGAT	GAT(3*5)	349	15	TGTGTCTGTATTTGGAACACCAGGAAAGAGCAGTGGAGGTCGAGGAGGGGGTTTGTTCGATGATGAA[GATGATGATGATGAT]ATATTTGGTGGATCCAAACCAAAGACTGAGAAGGAAGCGAAGAAAGT	TGTGTCTGTATTTGGAACACCAG	59.944	ACTTTCTTCGCTTCCTTCTCAGT	60.069	129
CL4788.Contig1_sinensis_717_2	GATGATGATGATGAT	GAT(3*5)	349	15	TGTGTCTGTATTTGGAACACCAGGAAAGAGCAGTGGAGGTCGAGGAGGGGGTTTGTTCGATGATGAA[GATGATGATGATGAT]ATATTTGGTGGATCCAAACCAAAGACTGAGAAGGAAGCGAAGAAAGTAAAACCAGTTGA	TGTGTCTGTATTTGGAACACCAG	59.944	TCAACTGGTTTTACTTTCTTCGC	59.821	141
CL4788.Contig1_sinensis_717_3	GATGATGATGATGAT	GAT(3*5)	349	15	GTGTGTCTGTATTTGGAACACCAGGAAAGAGCAGTGGAGGTCGAGGAGGGGGTTTGTTCGATGATGAA[GATGATGATGATGAT]ATATTTGGTGGATCCAAACCAAAGACTGAGAAGGAAGCGAAGAAAGT	GTGTGTCTGTATTTGGAACACCA	59.811	ACTTTCTTCGCTTCCTTCTCAGT	60.069	130
CL4788.Contig1_sinensis_717_4	GATGATGATGATGAT	GAT(3*5)	349	15	TGTGTCTGTATTTGGAACACCAGGAAAGAGCAGTGGAGGTCGAGGAGGGGGTTTGTTCGATGATGAA[GATGATGATGATGAT]ATATTTGGTGGATCCAAACCAAAGACTGAGAAGGAAGC	TGTGTCTGTATTTGGAACACCAG	59.944	GCTTCCTTCTCAGTCTTTGGTTT	60.280	120
CL4788.Contig1_sinensis_717_5	GATGATGATGATGAT	GAT(3*5)	349	15	GTCTGTATTTGGAACACCAGGAAAGAGCAGTGGAGGTCGAGGAGGGGGTTTGTTCGATGATGAA[GATGATGATGATGAT]ATATTTGGTGGATCCAAACCAAAGACTGAGAAGGAAGCGAAGAAAGT	GTCTGTATTTGGAACACCAGGAA	60.268	ACTTTCTTCGCTTCCTTCTCAGT	60.069	126
CL4869.Contig1_sinensis_720_1	ATATATATATAT	AT(2*6)	2960	12	TCATCAGTGCTTATGTTGGTTTGTTGCATAACTATGATTTTAAGAACATATTTTTATCAGTATAGAGATTTATTGCTGTAAATTTTTATC[ATATATATATAT]ACATTGTATGGCAGATTTATTGGAAGATTTTTATGCCTTCACCACTTTTTGT	TCATCAGTGCTTATGTTGGTTTG	60.046	ACAAAAAGTGGTGAAGGCATAAA	59.926	154
CL4869.Contig1_sinensis_720_2	ATATATATATAT	AT(2*6)	2960	12	TCAGTGCTTATGTTGGTTTGTTGCATAACTATGATTTTAAGAACATATTTTTATCAGTATAGAGATTTATTGCTGTAAATTTTTATC[ATATATATATAT]ACATTGTATGGCAGATTTATTGGAAGATTTTTATGCCTTCACCACTTTTTGT	TCAGTGCTTATGTTGGTTTGTTG	60.082	ACAAAAAGTGGTGAAGGCATAAA	59.926	151
CL4869.Contig1_sinensis_720_3	ATATATATATAT	AT(2*6)	2960	12	CTGTTCATCAGTGCTTATGTTGGTTTGTTGCATAACTATGATTTTAAGAACATATTTTTATCAGTATAGAGATTTATTGCTGTAAATTTTTATC[ATATATATATAT]ACATTGTATGGCAGATTTATTGGAAGATTTTTATGCCTTCACCACTTTTTGT	CTGTTCATCAGTGCTTATGTTGG	59.685	ACAAAAAGTGGTGAAGGCATAAA	59.926	158
CL4869.Contig1_sinensis_720_4	ATATATATATAT	AT(2*6)	2960	12	CCTGTTCATCAGTGCTTATGTTGGTTTGTTGCATAACTATGATTTTAAGAACATATTTTTATCAGTATAGAGATTTATTGCTGTAAATTTTTATC[ATATATATATAT]ACATTGTATGGCAGATTTATTGGAAGATTTTTATGCCTTCACCACTTTTTGT	CCTGTTCATCAGTGCTTATGTTG	59.685	ACAAAAAGTGGTGAAGGCATAAA	59.926	159
CL4869.Contig1_sinensis_720_5	ATATATATATAT	AT(2*6)	2960	12	TCATCAGTGCTTATGTTGGTTTGTTGCATAACTATGATTTTAAGAACATATTTTTATCAGTATAGAGATTTATTGCTGTAAATTTTTATC[ATATATATATAT]ACATTGTATGGCAGATTTATTGGAAGATTTTTATGCCTTCACCACTTTTTG	TCATCAGTGCTTATGTTGGTTTG	60.046	CAAAAAGTGGTGAAGGCATAAAA	60.372	153
CL4962.Contig2_sinensis_735_1	GTGTGTGTGTGT	GT(2*6)	1177	12	TGAATGAATAAATGCTTGAGTGA[GTGTGTGTGTGT]GAATGAATGAATGAATACTTTGGACACTTTAATTTTTGTTACTACTAAATGTTGTGTTTCTACTTGATGATTTCATCTATTACTTGATTCTTGCAAAGTTCGAG	TGAATGAATAAATGCTTGAGTGA	57.471	CTCGAACTTTGCAAGAATCAAGT	59.941	139
CL4962.Contig2_sinensis_735_2	GTGTGTGTGTGT	GT(2*6)	1177	12	TGAATGAATAAATGCTTGAGTGA[GTGTGTGTGTGT]GAATGAATGAATGAATACTTTGGACACTTTAATTTTTGTTACTACTAAATGTTGTGTTTCTACTTGATGATTTCATCTATTACTTGATTCTTGCAAAGTTCGAG	TGAATGAATAAATGCTTGAGTGAG	58.457	CTCGAACTTTGCAAGAATCAAGT	59.941	139
CL4962.Contig2_sinensis_735_3	GTGTGTGTGTGT	GT(2*6)	1177	12	TGAATGAATAAATGCTTGAGTGA[GTGTGTGTGTGT]GAATGAATGAATGAATACTTTGGACACTTTAATTTTTGTTACTACTAAATGTTGTGTTTCTACTTGATGATTTCATCTATTACTTGATTCTTGCAAAGTTCGAGTCTCCACATAGG	TGAATGAATAAATGCTTGAGTGA	57.471	CCTATGTGGAGACTCGAACTTTG	60.171	151
CL4962.Contig2_sinensis_735_4	GTGTGTGTGTGT	GT(2*6)	1177	12	TGAATGAATAAATGCTTGAGTGA[GTGTGTGTGTGT]GAATGAATGAATGAATACTTTGGACACTTTAATTTTTGTTACTACTAAATGTTGTGTTTCTACTTGATGATTTCATCTATTACTTGATTCTTGCAAAGTTCGAGTCTCCACATAGG	TGAATGAATAAATGCTTGAGTGAG	58.457	CCTATGTGGAGACTCGAACTTTG	60.171	151
CL4962.Contig2_sinensis_735_5	GTGTGTGTGTGT	GT(2*6)	1177	12	TGAATGAATAAATGCTTGAGTGA[GTGTGTGTGTGT]GAATGAATGAATGAATACTTTGGACACTTTAATTTTTGTTACTACTAAATGTTGTGTTTCTACTTGATGATTTCATCTATTACTTGATTCTTGCAAAGTTCGAGTCTCCACATAG	TGAATGAATAAATGCTTGAGTGA	57.471	CTATGTGGAGACTCGAACTTTGC	60.309	150
CL4996.Contig1_sinensis_738_1	ATATATATATAT	AT(2*6)	388	12	ACAAATTTCCCACAATGCAATAGGTATATCACTTTGTCAATAATAAAGCA[ATATATATATAT]GTCATAACAAGTGTACATCACATTTAGTATTTACATTTTGTATGCCAGCCACAACAATGTGAATATCACTTTAGATCCAACATCTGCA	ACAAATTTCCCACAATGCAATAG	60.121	TGCAGATGTTGGATCTAAAGTGA	59.761	150
CL4996.Contig1_sinensis_738_2	ATATATATATAT	AT(2*6)	388	12	AATTTCCCACAATGCAATAGGTATATCACTTTGTCAATAATAAAGCA[ATATATATATAT]GTCATAACAAGTGTACATCACATTTAGTATTTACATTTTGTATGCCAGCCACAACAATGTGAATATCACTTTAGATCCAACATCTGCA	AATTTCCCACAATGCAATAGGTA	59.637	TGCAGATGTTGGATCTAAAGTGA	59.761	147
CL4996.Contig1_sinensis_738_3	ATATATATATAT	AT(2*6)	388	12	ACAAATTTCCCACAATGCAATAGGTATATCACTTTGTCAATAATAAAGCA[ATATATATATAT]GTCATAACAAGTGTACATCACATTTAGTATTTACATTTTGTATGCCAGCCACAACAATGTGAATATCA	ACAAATTTCCCACAATGCAATAG	60.121	TGATATTCACATTGTTGTGGCTG	60.797	130
CL4996.Contig1_sinensis_738_4	ATATATATATAT	AT(2*6)	388	12	AAATTTCCCACAATGCAATAGGTATATCACTTTGTCAATAATAAAGCA[ATATATATATAT]GTCATAACAAGTGTACATCACATTTAGTATTTACATTTTGTATGCCAGCCACAACAATGTGAATATCACTTTAGATCCAACATCTGCA	AAATTTCCCACAATGCAATAGGT	60.789	TGCAGATGTTGGATCTAAAGTGA	59.761	148
CL4996.Contig1_sinensis_738_5	ATATATATATAT	AT(2*6)	388	12	ACAAATTTCCCACAATGCAATAGGTATATCACTTTGTCAATAATAAAGCA[ATATATATATAT]GTCATAACAAGTGTACATCACATTTAGTATTTACATTTTGTATGCCAGCCACAACAATGTGAATATCACTTTAGATCCAACATCTGCA	ACAAATTTCCCACAATGCAATAG	60.121	TGCAGATGTTGGATCTAAAGTGAT	60.028	150
CL5029.Contig1_sinensis_744_1	TATATATATATA	TA(2*6)	508	12	GCCATTTTCAGTATTTTGTTTGCTCTATGTTCTTGTATCAAAGTTCTTGTTTTTTCACTTTTTTAAAGGACATGACCACAATATGTCTCCCTC[TATATATATATA]AACTTAATAATCAAAACACTAATTTTGCCGA	GCCATTTTCAGTATTTTGTTTGC	59.903	TCGGCAAAATTAGTGTTTTGATT	59.898	136
CL5029.Contig1_sinensis_744_2	TATATATATATA	TA(2*6)	508	12	GCCATTTTCAGTATTTTGTTTGCTCTATGTTCTTGTATCAAAGTTCTTGTTTTTTCACTTTTTTAAAGGACATGACCACAATATGTCTCCCTC[TATATATATATA]AACTTAATAATCAAAACACTAATTTTGCCGATT	GCCATTTTCAGTATTTTGTTTGC	59.903	AATCGGCAAAATTAGTGTTTTGA	59.898	138
CL5029.Contig1_sinensis_744_3	TATATATATATA	TA(2*6)	508	12	GCCATTTTCAGTATTTTGTTTGCTCTATGTTCTTGTATCAAAGTTCTTGTTTTTTCACTTTTTTAAAGGACATGACCACAATATGTCTCCCTC[TATATATATATA]AACTTAATAATCAAAACACTAATTTTGCCGAT	GCCATTTTCAGTATTTTGTTTGC	59.903	ATCGGCAAAATTAGTGTTTTGAT	58.979	137
CL5029.Contig1_sinensis_744_4	TATATATATATA	TA(2*6)	508	12	GCCATTTTCAGTATTTTGTTTGCTCTATGTTCTTGTATCAAAGTTCTTGTTTTTTCACTTTTTTAAAGGACATGACCACAATATGTCTCCCTC[TATATATATATA]AACTTAATAATCAAAACACTAATTTTGCCGA	GCCATTTTCAGTATTTTGTTTGC	59.903	TCGGCAAAATTAGTGTTTTGATTA	59.910	136
CL5029.Contig1_sinensis_744_5	TATATATATATA	TA(2*6)	508	12	GCCATTTTCAGTATTTTGTTTGCTCTATGTTCTTGTATCAAAGTTCTTGTTTTTTCACTTTTTTAAAGGACATGACCACAATATGTCTCCCTC[TATATATATATA]AACTTAATAATCAAAACACTAATTTTGCCGATTA	GCCATTTTCAGTATTTTGTTTGC	59.903	TAATCGGCAAAATTAGTGTTTTGA	59.910	139
CL5131.Contig1_sinensis_751_1	CAACAACAACAACAA	CAA(3*5)	2705	15	GGGTTTCTCTTGTTGGAGTTCTTG[CAACAACAACAACAA]TTCCATCTGAACAGAGGCGATTCCTCCACCTGCTGCTCCTTGTAAAACACAGTATGCTACCAGAGTTCGCAGTAAC	GGGTTTCTCTTGTTGGAGTTCTT	60.029	GTTACTGCGAACTCTGGTAGCAT	59.859	115
CL5131.Contig1_sinensis_751_2	CAACAACAACAACAA	CAA(3*5)	2705	15	GGGTTTCTCTTGTTGGAGTTCTTG[CAACAACAACAACAA]TTCCATCTGAACAGAGGCGATTCCTCCACCTGCTGCTCCTTGTAAAACACAGTATGCTACCAGAGTTCGCAGTAACTG	GGGTTTCTCTTGTTGGAGTTCTT	60.029	CAGTTACTGCGAACTCTGGTAGC	60.489	117
CL5131.Contig1_sinensis_751_3	CAACAACAACAACAA	CAA(3*5)	2705	15	GTTTCTCTTGTTGGAGTTCTTG[CAACAACAACAACAA]TTCCATCTGAACAGAGGCGATTCCTCCACCTGCTGCTCCTTGTAAAACACAGTATGCTACCAGAGTTCGCAGTAAC	GTTTCTCTTGTTGGAGTTCTTGC	59.446	GTTACTGCGAACTCTGGTAGCAT	59.859	113
CL5131.Contig1_sinensis_751_4	CAACAACAACAACAA	CAA(3*5)	2705	15	GGTTTCTCTTGTTGGAGTTCTTG[CAACAACAACAACAA]TTCCATCTGAACAGAGGCGATTCCTCCACCTGCTGCTCCTTGTAAAACACAGTATGCTACCAGAGTTCGCAGTAAC	GGTTTCTCTTGTTGGAGTTCTTG	59.309	GTTACTGCGAACTCTGGTAGCAT	59.859	114
CL5131.Contig1_sinensis_751_5	CAACAACAACAACAA	CAA(3*5)	2705	15	GTTTCTCTTGTTGGAGTTCTTG[CAACAACAACAACAA]TTCCATCTGAACAGAGGCGATTCCTCCACCTGCTGCTCCTTGTAAAACACAGTATGCTACCAGAGTTCGCAGTAACTG	GTTTCTCTTGTTGGAGTTCTTGC	59.446	CAGTTACTGCGAACTCTGGTAGC	60.489	115
CL5167.Contig1_sinensis_753_1	CACACACACACACACA	CA(2*8)	876	16	CCGAAATTCCTTCCTTCATTAAAATGTCATTTCCTTAACAATGTAATTGT[CACACACACACACACA]TATCATGTTCAGAACTTGCATGACAAAGTAATTGTAGAACTATTTCAATTTTCTACAATTTAATTCACACACTGATTGCAGGTTTAAA	CCGAAATTCCTTCCTTCATTAAA	60.610	TTTAAACCTGCAATCAGTGTGTG	60.082	154
CL5167.Contig1_sinensis_753_2	CACACACACACACACA	CA(2*8)	876	16	TATTAAGTCCCGAAATTCCTTCCTTCATTAAAATGTCATTTCCTTAACAATGTAATTGT[CACACACACACACACA]TATCATGTTCAGAACTTGCATGACAAAGTAATTGTAGAACTATTTCAATTTTCTACAATTTAATTCACACACTGATTGCAGGT	TATTAAGTCCCGAAATTCCTTCC	59.716	ACCTGCAATCAGTGTGTGAATTA	59.553	158
CL5167.Contig1_sinensis_753_3	CACACACACACACACA	CA(2*8)	876	16	ATTAAGTCCCGAAATTCCTTCCTTCATTAAAATGTCATTTCCTTAACAATGTAATTGT[CACACACACACACACA]TATCATGTTCAGAACTTGCATGACAAAGTAATTGTAGAACTATTTCAATTTTCTACAATTTAATTCACACACTGATTGCAGGT	ATTAAGTCCCGAAATTCCTTCCT	60.514	ACCTGCAATCAGTGTGTGAATTA	59.553	157
CL5167.Contig1_sinensis_753_4	CACACACACACACACA	CA(2*8)	876	16	CCGAAATTCCTTCCTTCATTAAAATGTCATTTCCTTAACAATGTAATTGT[CACACACACACACACA]TATCATGTTCAGAACTTGCATGACAAAGTAATTGTAGAACTATTTCAATTTTCTACAATTTAATTCACACACTGATTGCAGGT	CCGAAATTCCTTCCTTCATTAAA	60.610	ACCTGCAATCAGTGTGTGAATTA	59.553	149
CL5167.Contig1_sinensis_753_5	CACACACACACACACA	CA(2*8)	876	16	ATTAAGTCCCGAAATTCCTTCCTTCATTAAAATGTCATTTCCTTAACAATGTAATTGT[CACACACACACACACA]TATCATGTTCAGAACTTGCATGACAAAGTAATTGTAGAACTATTTCAATTTTCTACAATTTAATTCACACACTGATTGCAGGTTTA	ATTAAGTCCCGAAATTCCTTCCT	60.514	TAAACCTGCAATCAGTGTGTGAA	60.581	160
CL5262.Contig5_sinensis_775_5	ATATATATATAT	AT(2*6)	4048	12	AGTATTGTTCAAATTTTGCCCCTTGTTTTGTTCTTTCCTTTTTATTTTGATG[ATATATATATAT]TACAGAACAGTTGTCTTTCTTAGCAGTTAAATGAGTTTCTAAGGGCAAGCACGACCCTTTTGTTTTTATTTTGA	AGTATTGTTCAAATTTTGCCCCT	60.120	TCAAAATAAAAACAAAAGGGTCG	59.440	138
CL5268.Contig1_sinensis_776_1	AACAACAACAACAAC	AAC(3*5)	439	15	TCAAAATACTCGCAAAACAACAACAGTGCACCGTAAACAACCAAAACGAAA[AACAACAACAACAAC]AATGACGACAAAGACAACAACAACAACTAAGCTGAATGCACTTACAAGGTGTGA	TCAAAATACTCGCAAAACAACAA	59.690	TCACACCTTGTAAGTGCATTCAG	60.218	120
CL5268.Contig1_sinensis_776_3	AACAACAACAACAAC	AAC(3*5)	439	15	ATACTCGCAAAACAACAACAGTGCACCGTAAACAACCAAAACGAAA[AACAACAACAACAAC]AATGACGACAAAGACAACAACAACAACTAAGCTGAATGCACTTACAAGGTGTGA	ATACTCGCAAAACAACAACAGTG	59.255	TCACACCTTGTAAGTGCATTCAG	60.218	115
CL5268.Contig1_sinensis_776_4	AACAACAACAACAAC	AAC(3*5)	439	15	ACAACAGTGCACCGTAAACAACCAAAACGAAA[AACAACAACAACAAC]AATGACGACAAAGACAACAACAACAACTAAGCTGAATGCACTTACAAGGTGTGATTAATAAGGATATCTGTGCCTACGTTTCCGTTTACTGGTTTAAATGTAGGCAGCATTT	ACAACAGTGCACCGTAAACAAC	60.002	AAATGCTGCCTACATTTAAACCA	59.917	159
CL5268.Contig1_sinensis_776_5	AACAACAACAACAAC	AAC(3*5)	439	15	ACAACAGTGCACCGTAAACAACCAAAACGAAA[AACAACAACAACAAC]AATGACGACAAAGACAACAACAACAACTAAGCTGAATGCACTTACAAGGTGTGA	ACAACAGTGCACCGTAAACAAC	60.002	TCACACCTTGTAAGTGCATTCAG	60.218	101
CL5290.Contig1_sinensis_777_1	CGCCGCCGCCGCCGC	CGC(3*5)	993	15	CTCGCAGCAGTTCCTTCACTCGCACCGCGGGAGTGCGCGAGGAAAACCCCATCT[CGCCGCCGCCGCCGC]AGAGGTGGATGTGCCGGTCTATCAGGGCCGGGATCGTCGGGCGTTCGGCCAGGTCAATTTCCTCACACGGATAC	CTCGCAGCAGTTCCTTCACT	60.733	GTATCCGTGTGAGGAAATTGACC	61.824	143
CL5290.Contig1_sinensis_777_2	CGCCGCCGCCGCCGC	CGC(3*5)	993	15	CTCGCAGCAGTTCCTTCACTCGCACCGCGGGAGTGCGCGAGGAAAACCCCATCT[CGCCGCCGCCGCCGC]AGAGGTGGATGTGCCGGTCTATCAGGGCCGGGATCGTCGGGCGTTCGGCCAGGTCAATTTCCTCACACGGATA	CTCGCAGCAGTTCCTTCACT	60.733	TATCCGTGTGAGGAAATTGACC	61.099	142
CL5290.Contig1_sinensis_777_3	CGCCGCCGCCGCCGC	CGC(3*5)	993	15	TCGCAGCAGTTCCTTCACTCGCACCGCGGGAGTGCGCGAGGAAAACCCCATCT[CGCCGCCGCCGCCGC]AGAGGTGGATGTGCCGGTCTATCAGGGCCGGGATCGTCGGGCGTTCGGCCAGGTCAATTTCCTCACACGGATAC	TCGCAGCAGTTCCTTCACT	59.717	GTATCCGTGTGAGGAAATTGACC	61.824	142
CL5290.Contig1_sinensis_777_4	CGCCGCCGCCGCCGC	CGC(3*5)	993	15	TCGCAGCAGTTCCTTCACTCGCACCGCGGGAGTGCGCGAGGAAAACCCCATCT[CGCCGCCGCCGCCGC]AGAGGTGGATGTGCCGGTCTATCAGGGCCGGGATCGTCGGGCGTTCGGCCAGGTCAATTTCCTCACACGGATA	TCGCAGCAGTTCCTTCACT	59.717	TATCCGTGTGAGGAAATTGACC	61.099	141
CL5290.Contig1_sinensis_777_5	CGCCGCCGCCGCCGC	CGC(3*5)	993	15	GCGAGGAAAACCCCATCT[CGCCGCCGCCGCCGC]AGAGGTGGATGTGCCGGTCTATCAGGGCCGGGATCGTCGGGCGTTCGGCCAGGTCAATTTCCTCACACGGATAC	GCGAGGAAAACCCCATCT	60.011	GTATCCGTGTGAGGAAATTGACC	61.824	107
CL5366.Contig1_sinensis_792_1	ATGATGATGATGATGATG	ATG(3*6)	985	18	CCTGGATACCAGTGTTAGAATGCATAGCTATTGTATC[ATGATGATGATGATGATG]CCGATGATGAGATTCATGTGACAATGGCTCTGTAC	CCTGGATACCAGTGTTAGAATGC	59.906	GTACAGAGCCATTGTCACATGAA	60.052	90
CL5366.Contig1_sinensis_792_2	ATGATGATGATGATGATG	ATG(3*6)	985	18	TAAGGGAGGCACTCTGTTGTTTAATGTAACCTGTAAATGATGCTGAGCGAGATCCTGGATACCAGTGTTAGAATGCATAGCTATTGTATC[ATGATGATGATGATGATG]CCGATGATGAGATTCATGTGACAATGGCTCTGTAC	TAAGGGAGGCACTCTGTTGTTTA	60.169	GTACAGAGCCATTGTCACATGAA	60.052	143
CL5366.Contig1_sinensis_792_3	ATGATGATGATGATGATG	ATG(3*6)	985	18	CCTGGATACCAGTGTTAGAATGCATAGCTATTGTATC[ATGATGATGATGATGATG]CCGATGATGAGATTCATGTGACAATGGCTCTGTACAGTTCTTGTATACAGGTTGGGCGTATGCTGTGTGAGACATGTGTACCTGAGATTCTGCATGT	CCTGGATACCAGTGTTAGAATGC	59.906	ACATGCAGAATCTCAGGTACACA	59.676	152
CL5366.Contig1_sinensis_792_4	ATGATGATGATGATGATG	ATG(3*6)	985	18	AGGGAGGCACTCTGTTGTTTAATGTAACCTGTAAATGATGCTGAGCGAGATCCTGGATACCAGTGTTAGAATGCATAGCTATTGTATC[ATGATGATGATGATGATG]CCGATGATGAGATTCATGTGACAATGGCTCTGTAC	AGGGAGGCACTCTGTTGTTTAAT	60.404	GTACAGAGCCATTGTCACATGAA	60.052	141
CL5366.Contig1_sinensis_792_5	ATGATGATGATGATGATG	ATG(3*6)	985	18	TAAGGGAGGCACTCTGTTGTTTAATGTAACCTGTAAATGATGCTGAGCGAGATCCTGGATACCAGTGTTAGAATGCATAGCTATTGTATC[ATGATGATGATGATGATG]CCGATGATGAGATTCATGTGACAATGGCTCTGTA	TAAGGGAGGCACTCTGTTGTTTA	60.169	TACAGAGCCATTGTCACATGAAT	59.513	142
CL5409.Contig1_sinensis_798_1	CCTCCTCCTCCTCCTCCT	CCT(3*6)	912	18	CAGTAGTGAGGGAGAGGACATTGTTGATGTTCCA[CCTCCTCCTCCTCCTCCT]CAGCCAGCAAGAGCACCTCCAGCTCCAAAGCCTGGTGTATGGACTCCTGGACAAGGTTCTGGGGCTGCCCCAGCTGCCAAACCTTTTACCCCTAGTGTT	CAGTAGTGAGGGAGAGGACATTG	60.174	AACACTAGGGGTAAAAGGTTTGG	59.707	151
CL5409.Contig1_sinensis_798_2	CCTCCTCCTCCTCCTCCT	CCT(3*6)	912	18	AGGACAGTAGTGAGGGAGAGGACATTGTTGATGTTCCA[CCTCCTCCTCCTCCTCCT]CAGCCAGCAAGAGCACCTCCAGCTCCAAAGCCTGGTGTATGGACTCCTGGACAAGGTTCTGGGGCTGCCCCAGCTGCCAAACCTTTTACCCCTAGTGTT	AGGACAGTAGTGAGGGAGAGGAC	60.180	AACACTAGGGGTAAAAGGTTTGG	59.707	155
CL5409.Contig1_sinensis_798_4	CCTCCTCCTCCTCCTCCT	CCT(3*6)	912	18	CACAGGACAGTAGTGAGGGAGAGGACATTGTTGATGTTCCA[CCTCCTCCTCCTCCTCCT]CAGCCAGCAAGAGCACCTCCAGCTCCAAAGCCTGGTGTATGGACTCCTGGACAAGGTTCTGGGGCTGCCCCAGCTGCCAAACCTTTTACCCCTAGTGTT	CACAGGACAGTAGTGAGGGAGAG	60.350	AACACTAGGGGTAAAAGGTTTGG	59.707	158
CL5409.Contig1_sinensis_798_5	CCTCCTCCTCCTCCTCCT	CCT(3*6)	912	18	TAGTGAGGGAGAGGACATTGTTGATGTTCCA[CCTCCTCCTCCTCCTCCT]CAGCCAGCAAGAGCACCTCCAGCTCCAAAGCCTGGTGTATGGACTCCTGGACAAGGTTCTGGGGCTGCCCCAGCTGCCAAACCTTTTACCCCTAGTGTT	TAGTGAGGGAGAGGACATTGTTG	60.534	AACACTAGGGGTAAAAGGTTTGG	59.707	148
CL5409.Contig2_sinensis_799_2	CCTCCTCCTCCTCCTCCT	CCT(3*6)	771	18	GAGAGAGGACATTGTTGATGCTCCA[CCTCCTCCTCCTCCTCCT]CAGCCAGCAAGAGCACCTCCAGCTCCAAAGCCTGGTGTATGGACTCCTGGACAAGGTTCTGGGGCTGCCCCAGCTGCCAAACCTTTTACCCCTAGTGTT	GAGAGAGGACATTGTTGATGCTC	60.269	AACACTAGGGGTAAAAGGTTTGG	59.707	142
CL5409.Contig3_sinensis_800_1	CCTCCTCCTCCTCCTCCT	CCT(3*6)	945	18	ATTAGAGAAGCAGCTTGGTGATGTTCCA[CCTCCTCCTCCTCCTCCT]CAGCCAGCAAGAGCACCTCCAGCTCCAAAGCCTGGTGTATGGACTCCTGGACAAGGTTCTGGGGCTGCCCCAGCTGCCAAACCTTTTACCCCTAGTGTT	ATTAGAGAAGCAGCTTGGTGATG	59.926	AACACTAGGGGTAAAAGGTTTGG	59.707	145
CL5409.Contig3_sinensis_800_2	CCTCCTCCTCCTCCTCCT	CCT(3*6)	945	18	CATTAGAGAAGCAGCTTGGTGATGTTCCA[CCTCCTCCTCCTCCTCCT]CAGCCAGCAAGAGCACCTCCAGCTCCAAAGCCTGGTGTATGGACTCCTGGACAAGGTTCTGGGGCTGCCCCAGCTGCCAAACCTTTTACCCCTAGTGTT	CATTAGAGAAGCAGCTTGGTGAT	59.926	AACACTAGGGGTAAAAGGTTTGG	59.707	146
CL5409.Contig3_sinensis_800_3	CCTCCTCCTCCTCCTCCT	CCT(3*6)	945	18	TAGAGAAGCAGCTTGGTGATGTTCCA[CCTCCTCCTCCTCCTCCT]CAGCCAGCAAGAGCACCTCCAGCTCCAAAGCCTGGTGTATGGACTCCTGGACAAGGTTCTGGGGCTGCCCCAGCTGCCAAACCTTTTACCCCTAGTGTT	TAGAGAAGCAGCTTGGTGATGTT	60.438	AACACTAGGGGTAAAAGGTTTGG	59.707	143
CL5409.Contig3_sinensis_800_4	CCTCCTCCTCCTCCTCCT	CCT(3*6)	945	18	TTAGAGAAGCAGCTTGGTGATGTTCCA[CCTCCTCCTCCTCCTCCT]CAGCCAGCAAGAGCACCTCCAGCTCCAAAGCCTGGTGTATGGACTCCTGGACAAGGTTCTGGGGCTGCCCCAGCTGCCAAACCTTTTACCCCTAGTGTT	TTAGAGAAGCAGCTTGGTGATGT	60.438	AACACTAGGGGTAAAAGGTTTGG	59.707	144
CL5409.Contig3_sinensis_800_5	CCTCCTCCTCCTCCTCCT	CCT(3*6)	945	18	ATTAGAGAAGCAGCTTGGTGATGTTCCA[CCTCCTCCTCCTCCTCCT]CAGCCAGCAAGAGCACCTCCAGCTCCAAAGCCTGGTGTATGGACTCCTGGACAAGGTTCTGGGGCTGCCCCAGCTGCCAAACCTTTTACCCCTAGTGTTG	ATTAGAGAAGCAGCTTGGTGATG	59.926	CAACACTAGGGGTAAAAGGTTTG	59.021	146
CL5425.Contig1_sinensis_803_1	GTGTGTGTGTGT	GT(2*6)	326	12	ACTATCCAGTGCCCTTACTTTCCACATGTTGAACTTTTCAAAGACTGCATTAAA[GTGTGTGTGTGT]ATGTGATATTTTTTTAGTCTGTTAGAGGACCTATGAGGCA	ACTATCCAGTGCCCTTACTTTCC	59.914	TGCCTCATAGGTCCTCTAACAGA	60.268	106
CL5425.Contig1_sinensis_803_2	GTGTGTGTGTGT	GT(2*6)	326	12	ACTATCCAGTGCCCTTACTTTCCACATGTTGAACTTTTCAAAGACTGCATTAAA[GTGTGTGTGTGT]ATGTGATATTTTTTTAGTCTGTTAGAGGACCTATGAGGCATTCTTGGTCATGT	ACTATCCAGTGCCCTTACTTTCC	59.914	ACATGACCAAGAATGCCTCATAG	60.387	119
CL5425.Contig1_sinensis_803_3	GTGTGTGTGTGT	GT(2*6)	326	12	ACTATCCAGTGCCCTTACTTTCCACATGTTGAACTTTTCAAAGACTGCATTAAA[GTGTGTGTGTGT]ATGTGATATTTTTTTAGTCTGTTAGAGGACCTATGAGGCATT	ACTATCCAGTGCCCTTACTTTCC	59.914	AATGCCTCATAGGTCCTCTAACA	59.168	108
CL5425.Contig1_sinensis_803_4	GTGTGTGTGTGT	GT(2*6)	326	12	ACTATCCAGTGCCCTTACTTTCCACATGTTGAACTTTTCAAAGACTGCATTAAA[GTGTGTGTGTGT]ATGTGATATTTTTTTAGTCTGTTAGAGGACCTATGAGGCATTCTTGGTCATGTGTTTCTA	ACTATCCAGTGCCCTTACTTTCC	59.914	TAGAAACACATGACCAAGAATGC	59.148	126
CL5425.Contig1_sinensis_803_5	GTGTGTGTGTGT	GT(2*6)	326	12	CATTGACGGTAACTATCCAGTGCCCTTACTTTCCACATGTTGAACTTTTCAAAGACTGCATTAAA[GTGTGTGTGTGT]ATGTGATATTTTTTTAGTCTGTTAGAGGACCTATGAGGCA	CATTGACGGTAACTATCCAGTGC	60.783	TGCCTCATAGGTCCTCTAACAGA	60.268	117
CL5427.Contig1_sinensis_804_1	GCGCGCGCGCGCGC	GC(2*7)	344	14	CTGTTGCAGCAGAACAACAAATTG[GCGCGCGCGCGCGC]GGCGTACGCGAACCTGGCGTTTCGCGCGCTGCGCAACCGTGCGGAGGCGGGGCGGTCGCGTTACGAGAGCATGCGTAACCCGGCCGACATGGAGACGGCGATC	CTGTTGCAGCAGAACAACAAAT	60.347	GATCGCCGTCTCCATGTC	60.173	141
CL5427.Contig1_sinensis_804_2	GCGCGCGCGCGCGC	GC(2*7)	344	14	CTGTTGCAGCAGAACAACAAATTG[GCGCGCGCGCGCGC]GGCGTACGCGAACCTGGCGTTTCGCGCGCTGCGCAACCGTGCGGAGGCGGGGCGGTCGCGTTACGAGAGCATGCGTAAC	CTGTTGCAGCAGAACAACAAAT	60.347	GTTACGCATGCTCTCGTAACGC	64.183	117
CL5427.Contig1_sinensis_804_3	GCGCGCGCGCGCGC	GC(2*7)	344	14	CTGTTGCAGCAGAACAACAAATTG[GCGCGCGCGCGCGC]GGCGTACGCGAACCTGGCGTTTCGCGCGCTGCGCAACCGTGCGGAGGCGGGGCGGTCGCGTTACGAGAGCATGCGTAACCC	CTGTTGCAGCAGAACAACAAAT	60.347	GGGTTACGCATGCTCTCGT	61.224	119
CL5427.Contig1_sinensis_804_4	GCGCGCGCGCGCGC	GC(2*7)	344	14	CTGTTGCAGCAGAACAACAAATTG[GCGCGCGCGCGCGC]GGCGTACGCGAACCTGGCGTTTCGCGCGCTGCGCAACCGTGCGGAGGCGGGGCGGTCGCGTTACGAGAGCATGCGTAACCCGGCCGACATGGAGACGGCGATCCGTTTTTGTGCCAGC	CTGTTGCAGCAGAACAACAAAT	60.347	GCTGGCACAAAAACGGAT	59.654	156
CL5427.Contig1_sinensis_804_5	GCGCGCGCGCGCGC	GC(2*7)	344	14	CTGTTGCAGCAGAACAACAAATTG[GCGCGCGCGCGCGC]GGCGTACGCGAACCTGGCGTTTCGCGCGCTGCGCAACCGTGCGGAGGCGGGGCGGTCGCGTTACGAGAGCATGCGTAACCC	CTGTTGCAGCAGAACAACAAAT	60.347	GGGTTACGCATGCTCTCG	60.376	119
CL5563.Contig1_sinensis_810_1	CACACACACACACACACACACACA	CA(2*12)	1634	24	TACTTAGGTTGAACATTGGCGATGGCTTCATCTTTCAAAATCTTTCAAGGTAGACAGTCTCCTCACATCTAGATAAAAGTTGACAAAGAAT[CACACACACACACACACACACACA]AACACACACATTCCCCCTCTATATAGCG	TACTTAGGTTGAACATTGGCGAT	59.912	CGCTATATAGAGGGGGAATGTGT	60.569	143
CL5563.Contig1_sinensis_810_2	CACACACACACACACACACACACA	CA(2*12)	1634	24	TGGTACTTAGGTTGAACATTGGCGATGGCTTCATCTTTCAAAATCTTTCAAGGTAGACAGTCTCCTCACATCTAGATAAAAGTTGACAAAGAAT[CACACACACACACACACACACACA]AACACACACATTCCCCCTCTATATAGCG	TGGTACTTAGGTTGAACATTGGC	60.282	CGCTATATAGAGGGGGAATGTGT	60.569	146
CL5563.Contig1_sinensis_810_3	CACACACACACACACACACACACA	CA(2*12)	1634	24	GTACTTAGGTTGAACATTGGCGATGGCTTCATCTTTCAAAATCTTTCAAGGTAGACAGTCTCCTCACATCTAGATAAAAGTTGACAAAGAAT[CACACACACACACACACACACACA]AACACACACATTCCCCCTCTATATAGCG	GTACTTAGGTTGAACATTGGCGA	60.408	CGCTATATAGAGGGGGAATGTGT	60.569	144
CL5563.Contig1_sinensis_810_4	CACACACACACACACACACACACA	CA(2*12)	1634	24	TACTTAGGTTGAACATTGGCGATGGCTTCATCTTTCAAAATCTTTCAAGGTAGACAGTCTCCTCACATCTAGATAAAAGTTGACAAAGAAT[CACACACACACACACACACACACA]AACACACACATTCCCCCTCTATATAGC	TACTTAGGTTGAACATTGGCGAT	59.912	GCTATATAGAGGGGGAATGTGTG	58.921	142
CL5563.Contig1_sinensis_810_5	CACACACACACACACACACACACA	CA(2*12)	1634	24	TACTTAGGTTGAACATTGGCGATGGCTTCATCTTTCAAAATCTTTCAAGGTAGACAGTCTCCTCACATCTAGATAAAAGTTGACAAAGAAT[CACACACACACACACACACACACA]AACACACACATTCCCCCTCTATATAGCG	TACTTAGGTTGAACATTGGCGAT	59.912	CGCTATATAGAGGGGGAATGTG	59.844	143
CL5671.Contig2_sinensis_818_1	TATATATATATATATA	TA(2*8)	2551	16	TGATATAGGGTCAAGGGTTGATGAGTATCTGAGTGAATACAAATAGTTTTATCGCT[TATATATATATATATA]TTTGGTAGTTTGCCCATTGAAAATGTTAAA	TGATATAGGGTCAAGGGTTGATG	60.082	TTTAACATTTTCAATGGGCAAAC	60.102	102
CL5671.Contig2_sinensis_818_2	TATATATATATATATA	TA(2*8)	2551	16	AAGGCACACTGATATAGGGTCAAGGGTTGATGAGTATCTGAGTGAATACAAATAGTTTTATCGCT[TATATATATATATATA]TTTGGTAGTTTGCCCATTGAAAATGTTAAA	AAGGCACACTGATATAGGGTCAA	59.906	TTTAACATTTTCAATGGGCAAAC	60.102	111
CL5671.Contig2_sinensis_818_3	TATATATATATATATA	TA(2*8)	2551	16	GGTCAAGGGTTGATGAGTATCTGAGTGAATACAAATAGTTTTATCGCT[TATATATATATATATA]TTTGGTAGTTTGCCCATTGAAAATGTTAAA	GGTCAAGGGTTGATGAGTATCTG	59.878	TTTAACATTTTCAATGGGCAAAC	60.102	94
CL5671.Contig2_sinensis_818_4	TATATATATATATATA	TA(2*8)	2551	16	TGATATAGGGTCAAGGGTTGATGAGTATCTGAGTGAATACAAATAGTTTTATCGCT[TATATATATATATATA]TTTGGTAGTTTGCCCATTGAAAATGTTAA	TGATATAGGGTCAAGGGTTGATG	60.082	TTAACATTTTCAATGGGCAAACT	59.775	101
CL5671.Contig2_sinensis_818_5	TATATATATATATATA	TA(2*8)	2551	16	TGATATAGGGTCAAGGGTTGATGAGTATCTGAGTGAATACAAATAGTTTTATCGCT[TATATATATATATATA]TTTGGTAGTTTGCCCATTGAAAATGTTAAATACAAAAGTATTTTTGGGATTTGGGCGGTTTAAACTAGAT	TGATATAGGGTCAAGGGTTGATG	60.082	ATCTAGTTTAAACCGCCCAAATC	59.774	142
CL5683.Contig1_sinensis_819_1	CATCATCATCATCATCAT	CAT(3*6)	1758	18	GAATGTCTCATTCCAGGTTCATCCA[CATCATCATCATCATCAT]CCAGTCCACCAGCCACCTGGATTGATGAATGGACATCACTCGCAGACAACACCAGAGATCACAAC	GAATGTCTCATTCCAGGTTCATC	59.825	GTTGTGATCTCTGGTGTTGTCTG	59.679	108
CL5683.Contig1_sinensis_819_2	CATCATCATCATCATCAT	CAT(3*6)	1758	18	GAATGTCTCATTCCAGGTTCATCCA[CATCATCATCATCATCAT]CCAGTCCACCAGCCACCTGGATTGATGAATGGACATCACTCGCAGACAACACCAGAGATCACAACA	GAATGTCTCATTCCAGGTTCATC	59.825	TGTTGTGATCTCTGGTGTTGTCT	59.679	109
CL5683.Contig1_sinensis_819_3	CATCATCATCATCATCAT	CAT(3*6)	1758	18	GAATGTCTCATTCCAGGTTCATCCA[CATCATCATCATCATCAT]CCAGTCCACCAGCCACCTGGATTGATGAATGGACATCACTCGCAGACAACACCAGAGATCACAACAG	GAATGTCTCATTCCAGGTTCATC	59.825	CTGTTGTGATCTCTGGTGTTGTC	59.679	110
CL5683.Contig1_sinensis_819_4	CATCATCATCATCATCAT	CAT(3*6)	1758	18	GAATGTCTCATTCCAGGTTCATCCA[CATCATCATCATCATCAT]CCAGTCCACCAGCCACCTGGATTGATGAATGGACATCACTCGCAGACAACACCAGAGATCACAACAGA	GAATGTCTCATTCCAGGTTCATC	59.825	TCTGTTGTGATCTCTGGTGTTGT	59.679	111
CL5683.Contig1_sinensis_819_5	CATCATCATCATCATCAT	CAT(3*6)	1758	18	GAATGTCTCATTCCAGGTTCATCCA[CATCATCATCATCATCAT]CCAGTCCACCAGCCACCTGGATTGATGAATGGACATCACTCGCAGACAACACCAGAGATCACAACAGATGTTGATGCAGTGGAAGACACTGATCATGAGACGT	GAATGTCTCATTCCAGGTTCATC	59.825	ACGTCTCATGATCAGTGTCTTCC	60.568	146
CL5686.Contig1_sinensis_820_1	TCATCATCATCATCA	TCA(3*5)	2299	15	TCTTTTAGAGGTGGAAGTGGTGATAATTTGGCTAGATCAATTATT[TCATCATCATCATCA]TTTTGTGACACGTTGCGCACAAAGGTAGACTGCGCTCGACGAGGATTGAACGTTTTAGAACCCCTC	TCTTTTAGAGGTGGAAGTGGTGA	60.151	GAGGGGTTCTAAAACGTTCAATC	60.224	126
CL5686.Contig1_sinensis_820_2	TCATCATCATCATCA	TCA(3*5)	2299	15	GAGGTGGAAGTGGTGATAATTTGGCTAGATCAATTATT[TCATCATCATCATCA]TTTTGTGACACGTTGCGCACAAAGGTAGACTGCGCTCGACGAGGATTGAACGTTTTAGAACCC	GAGGTGGAAGTGGTGATAATTTG	59.755	GGGTTCTAAAACGTTCAATCCTC	60.224	116
CL5686.Contig1_sinensis_820_3	TCATCATCATCATCA	TCA(3*5)	2299	15	GAGGTGGAAGTGGTGATAATTTGGCTAGATCAATTATT[TCATCATCATCATCA]TTTTGTGACACGTTGCGCACAAAGGTAGACTGCGCTCGACGAGGATTGAACGTTTTAGAACCCCTC	GAGGTGGAAGTGGTGATAATTTG	59.755	GAGGGGTTCTAAAACGTTCAATC	60.224	119
CL5686.Contig1_sinensis_820_4	TCATCATCATCATCA	TCA(3*5)	2299	15	TCTTTTAGAGGTGGAAGTGGTGATAATTTGGCTAGATCAATTATT[TCATCATCATCATCA]TTTTGTGACACGTTGCGCACAAAGGTAGACTGCGCTCGACGAGGATTGAACGTTTTAGAACCCCTCGTTAGAATCTGATC	TCTTTTAGAGGTGGAAGTGGTGA	60.151	GATCAGATTCTAACGAGGGGTTC	60.323	140
CL5686.Contig1_sinensis_820_5	TCATCATCATCATCA	TCA(3*5)	2299	15	TCTTTTAGAGGTGGAAGTGGTGATAATTTGGCTAGATCAATTATT[TCATCATCATCATCA]TTTTGTGACACGTTGCGCACAAAGGTAGACTGCGCTCGACGAGGATTGAACGTTTTAGAA	TCTTTTAGAGGTGGAAGTGGTGA	60.151	TTCTAAAACGTTCAATCCTCGTC	59.659	120
CL5787.Contig1_sinensis_823_1	TATATATATATATA	TA(2*7)	299	14	TCTTCGTCTGTGTAAAGGTCTTTTTCATACAGTACTGAGCATGTAAATTG[TATATATATATATA]AACATATACATAGAATATTGGATTTTAACGGCAGTGTGGCTTGAATCTATTGGCTA	TCTTCGTCTGTGTAAAGGTCTTTTT	59.765	TAGCCAATAGATTCAAGCCACAC	60.503	120
CL5787.Contig1_sinensis_823_2	TATATATATATATA	TA(2*7)	299	14	TCTTCGTCTGTGTAAAGGTCTTTTTCATACAGTACTGAGCATGTAAATTG[TATATATATATATA]AACATATACATAGAATATTGGATTTTAACGGCAGTGTGGCTTGAATCTATTGGCTAC	TCTTCGTCTGTGTAAAGGTCTTTTT	59.765	GTAGCCAATAGATTCAAGCCACA	60.503	121
CL5787.Contig1_sinensis_823_3	TATATATATATATA	TA(2*7)	299	14	TCTTCGTCTGTGTAAAGGTCTTTTTCATACAGTACTGAGCATGTAAATTG[TATATATATATATA]AACATATACATAGAATATTGGATTTTAACGGCAGTGTGGCTTGAATCTATTGGCTACA	TCTTCGTCTGTGTAAAGGTCTTTTT	59.765	TGTAGCCAATAGATTCAAGCCAC	60.503	122
CL5787.Contig1_sinensis_823_4	TATATATATATATA	TA(2*7)	299	14	TCTTCGTCTGTGTAAAGGTCTTTTTCATACAGTACTGAGCATGTAAATTG[TATATATATATATA]AACATATACATAGAATATTGGATTTTAACGGCAGTGTGGCTTGAATCTATTGGCTACAG	TCTTCGTCTGTGTAAAGGTCTTTTT	59.765	CTGTAGCCAATAGATTCAAGCCA	60.619	123
CL5787.Contig1_sinensis_823_5	TATATATATATATA	TA(2*7)	299	14	TCTTCGTCTGTGTAAAGGTCTTTTTCATACAGTACTGAGCATGTAAATTG[TATATATATATATA]AACATATACATAGAATATTGGATTTTAACGGCAGTGTGGCTTGAATCTATTGGCTACAGTGACTGTCTAGACGCGGGATTGAATTTTCCCATAATA	TCTTCGTCTGTGTAAAGGTCTTTTT	59.765	TATTATGGGAAAATTCAATCCCG	61.012	160
CL5803.Contig1_sinensis_825_1	TATATATATATA	TA(2*6)	259	12	AAACACCTAGTTTGTTAGAGTTCACAAGTATACTTATAATTAGTTAAGTATATTGACTTTGAATAGTGTTTTTTCTTGATCAGT[TATATATATATA]TGCACTGCTTTTAACAGTAAGAGATTTCTTACTCAAGAAAGTAAGATAGTGTCAGCA	AAACACCTAGTTTGTTAGAGTTCACA	57.699	TGCTGACACTATCTTACTTTCTTGA	57.502	153
CL5803.Contig1_sinensis_825_2	TATATATATATA	TA(2*6)	259	12	AAACACCTAGTTTGTTAGAGTTCACAAGTATACTTATAATTAGTTAAGTATATTGACTTTGAATAGTGTTTTTTCTTGATCAGT[TATATATATATA]TGCACTGCTTTTAACAGTAAGAGATTTCTTACTCAAGAAAGTAAGATAGTGTCAGCA	AAACACCTAGTTTGTTAGAGTTCACAAG	59.676	TGCTGACACTATCTTACTTTCTTGA	57.502	153
CL5803.Contig1_sinensis_825_3	TATATATATATA	TA(2*6)	259	12	AAACACCTAGTTTGTTAGAGTTCACAAGTATACTTATAATTAGTTAAGTATATTGACTTTGAATAGTGTTTTTTCTTGATCAGT[TATATATATATA]TGCACTGCTTTTAACAGTAAGAGATTTCTTACTCAAGAAAGTAAGATAGTGTCAGCA	AAACACCTAGTTTGTTAGAGTTCACA	57.699	TGCTGACACTATCTTACTTTCTTGAG	58.431	153
CL5803.Contig1_sinensis_825_4	TATATATATATA	TA(2*6)	259	12	AAACACCTAGTTTGTTAGAGTTCACAAGTATACTTATAATTAGTTAAGTATATTGACTTTGAATAGTGTTTTTTCTTGATCAGT[TATATATATATA]TGCACTGCTTTTAACAGTAAGAGATTTCTTACTCAAGAAAGTAAGATAGTGTCAGCAG	AAACACCTAGTTTGTTAGAGTTCACA	57.699	CTGCTGACACTATCTTACTTTCTTGA	58.431	154
CL5803.Contig1_sinensis_825_5	TATATATATATA	TA(2*6)	259	12	AAACACCTAGTTTGTTAGAGTTCACAAGTATACTTATAATTAGTTAAGTATATTGACTTTGAATAGTGTTTTTTCTTGATCAGT[TATATATATATA]TGCACTGCTTTTAACAGTAAGAGATTTCTTACTCAAGAAAGTAAGATAGTGTCAGCAG	AAACACCTAGTTTGTTAGAGTTCACAAG	59.676	CTGCTGACACTATCTTACTTTCTTGA	58.431	154
CL5823.Contig1_sinensis_827_1	ACAACAACAACAACAACA	ACA(3*6)	812	18	AAGGTTTCGTAAAAGACTGGGAGGAATGTCACCACAGCG[ACAACAACAACAACAACA]ACCGCAGCTGCAAACCACTCCAGTTCGACGACTTCCGCATGTACCGTCGAAACCTTCTACA	AAGGTTTCGTAAAAGACTGGGAG	60.044	TGTAGAAGGTTTCGACGGTACAT	59.941	118
CL5823.Contig1_sinensis_827_2	ACAACAACAACAACAACA	ACA(3*6)	812	18	CACCAAGGTTTCGTAAAAGACTGGGAGGAATGTCACCACAGCG[ACAACAACAACAACAACA]ACCGCAGCTGCAAACCACTCCAGTTCGACGACTTCCGCATGTACCGTCGAAACCTTCTACA	CACCAAGGTTTCGTAAAAGACTG	60.075	TGTAGAAGGTTTCGACGGTACAT	59.941	122
CL5823.Contig1_sinensis_827_3	ACAACAACAACAACAACA	ACA(3*6)	812	18	AAGGTTTCGTAAAAGACTGGGAGGAATGTCACCACAGCG[ACAACAACAACAACAACA]ACCGCAGCTGCAAACCACTCCAGTTCGACGACTTCCGCATGTACCGTCGAAACCTTCTACAATGTCCGATG	AAGGTTTCGTAAAAGACTGGGAG	60.044	CATCGGACATTGTAGAAGGTTTC	59.885	128
CL5823.Contig1_sinensis_827_4	ACAACAACAACAACAACA	ACA(3*6)	812	18	AAGGTTTCGTAAAAGACTGGGAGGAATGTCACCACAGCG[ACAACAACAACAACAACA]ACCGCAGCTGCAAACCACTCCAGTTCGACGACTTCCGCATGTACCGTCGAAACCTTCTACAATGTCCGATGGAGAG	AAGGTTTCGTAAAAGACTGGGAG	60.044	CTCTCCATCGGACATTGTAGAAG	60.137	133
CL5823.Contig1_sinensis_827_5	ACAACAACAACAACAACA	ACA(3*6)	812	18	CACCAAGGTTTCGTAAAAGACTGGGAGGAATGTCACCACAGCG[ACAACAACAACAACAACA]ACCGCAGCTGCAAACCACTCCAGTTCGACGACTTCCGCATGTACCGTCGAAACCTTCTACAATGTCCGATG	CACCAAGGTTTCGTAAAAGACTG	60.075	CATCGGACATTGTAGAAGGTTTC	59.885	132
CL5824.Contig1_sinensis_828_1	CTGCTGCTGCTGCTGCTG	CTG(3*6)	415	18	GCTGCTATTTTCATGAACAGAATGAAGATATGCCTTGAAACTACTGCTTAATTATCTTTTA[CTGCTGCTGCTGCTGCTG]AACCTTATTATCAGATGATTAACAGCTTCTGATAAAAATATATTTATCTTTCATCAAGATCTCTCATCCATCC	GCTGCTATTTTCATGAACAGAATG	60.154	GGATGGATGAGAGATCTTGATGA	60.424	152
CL5824.Contig1_sinensis_828_2	CTGCTGCTGCTGCTGCTG	CTG(3*6)	415	18	GCTGCTATTTTCATGAACAGAATGAAGATATGCCTTGAAACTACTGCTTAATTATCTTTTA[CTGCTGCTGCTGCTGCTG]AACCTTATTATCAGATGATTAACAGCTTCTGATAAAAATATATTTATCTTTCATCAAGATCTCTCATCCATCCAGAT	GCTGCTATTTTCATGAACAGAATG	60.154	ATCTGGATGGATGAGAGATCTTG	59.550	156
CL5824.Contig1_sinensis_828_3	CTGCTGCTGCTGCTGCTG	CTG(3*6)	415	18	TCATGAACAGAATGAAGATATGCCTTGAAACTACTGCTTAATTATCTTTTA[CTGCTGCTGCTGCTGCTG]AACCTTATTATCAGATGATTAACAGCTTCTGATAAAAATATATTTATCTTTCATCAAGATCTCTCATCCATCC	TCATGAACAGAATGAAGATATGCC	60.340	GGATGGATGAGAGATCTTGATGA	60.424	142
CL5824.Contig1_sinensis_828_4	CTGCTGCTGCTGCTGCTG	CTG(3*6)	415	18	TCATGAACAGAATGAAGATATGCCTTGAAACTACTGCTTAATTATCTTTTA[CTGCTGCTGCTGCTGCTG]AACCTTATTATCAGATGATTAACAGCTTCTGATAAAAATATATTTATCTTTCATCAAGATCTCTCATCCATCCAGAT	TCATGAACAGAATGAAGATATGCC	60.340	ATCTGGATGGATGAGAGATCTTG	59.550	146
CL5824.Contig1_sinensis_828_5	CTGCTGCTGCTGCTGCTG	CTG(3*6)	415	18	CATGAACAGAATGAAGATATGCCTTGAAACTACTGCTTAATTATCTTTTA[CTGCTGCTGCTGCTGCTG]AACCTTATTATCAGATGATTAACAGCTTCTGATAAAAATATATTTATCTTTCATCAAGATCTCTCATCCATCC	CATGAACAGAATGAAGATATGCC	58.595	GGATGGATGAGAGATCTTGATGA	60.424	141
CL5948.Contig1_sinensis_836_1	ACAACAACAACAACA	ACA(3*5)	3429	15	TCGGTCATCTTGAAACAAAAACTAGTATTAACACAGTTATTTATAATGAAAAAAAAGAACAGAAAATGAAAAATAGTCAATTGTAAAACAATG[ACAACAACAACAACA]ATTATATAAAGTTGGCATATCAAAATTGGCTTTAT	TCGGTCATCTTGAAACAAAAACT	60.028	ATAAAGCCAATTTTGATATGCCA	59.737	143
CL5948.Contig1_sinensis_836_2	ACAACAACAACAACA	ACA(3*5)	3429	15	CTCGGTCATCTTGAAACAAAAACTAGTATTAACACAGTTATTTATAATGAAAAAAAAGAACAGAAAATGAAAAATAGTCAATTGTAAAACAATG[ACAACAACAACAACA]ATTATATAAAGTTGGCATATCAAAATTGGCTTTAT	CTCGGTCATCTTGAAACAAAAAC	60.028	ATAAAGCCAATTTTGATATGCCA	59.737	144
CL5948.Contig1_sinensis_836_3	ACAACAACAACAACA	ACA(3*5)	3429	15	ACTCGGTCATCTTGAAACAAAAACTAGTATTAACACAGTTATTTATAATGAAAAAAAAGAACAGAAAATGAAAAATAGTCAATTGTAAAACAATG[ACAACAACAACAACA]ATTATATAAAGTTGGCATATCAAAATTGGCTTTAT	ACTCGGTCATCTTGAAACAAAAA	60.028	ATAAAGCCAATTTTGATATGCCA	59.737	145
CL5948.Contig1_sinensis_836_4	ACAACAACAACAACA	ACA(3*5)	3429	15	GACTCGGTCATCTTGAAACAAAAACTAGTATTAACACAGTTATTTATAATGAAAAAAAAGAACAGAAAATGAAAAATAGTCAATTGTAAAACAATG[ACAACAACAACAACA]ATTATATAAAGTTGGCATATCAAAATTGGCTTTAT	GACTCGGTCATCTTGAAACAAAA	60.508	ATAAAGCCAATTTTGATATGCCA	59.737	146
CL5948.Contig1_sinensis_836_5	ACAACAACAACAACA	ACA(3*5)	3429	15	CCTACTGACTCGGTCATCTTGAAACAAAAACTAGTATTAACACAGTTATTTATAATGAAAAAAAAGAACAGAAAATGAAAAATAGTCAATTGTAAAACAATG[ACAACAACAACAACA]ATTATATAAAGTTGGCATATCAAAATTGGCTTTAT	CCTACTGACTCGGTCATCTTGAA	60.666	ATAAAGCCAATTTTGATATGCCA	59.737	152
CL5991.Contig2_sinensis_841_1	GAAGAAGAAGAAGAA	GAA(3*5)	516	15	TAGGGAATCTGAGAAGCTTGATGAGAAAGAGATAGAAAAGAAAGAAATTGATGAAGATGTAGTAAAGGAAGAAATAGTAAAGGAAGAACCTGAAAATGGTAGAGAAGCTGTT[GAAGAAGAAGAAGAA]GAGGAACATGAAACTGAAATGGCAGAT	TAGGGAATCTGAGAAGCTTGATG	59.864	ATCTGCCATTTCAGTTTCATGTT	59.891	154
CL5991.Contig2_sinensis_841_2	GAAGAAGAAGAAGAA	GAA(3*5)	516	15	GGAAGAACCTGAAAATGGTAGAGAAGCTGTT[GAAGAAGAAGAAGAA]GAGGAACATGAAACTGAAATGGCAGATAAAGCAGAAAAGAAAGTGAAAGGTCTTGAAGCTCAATCAGGAAGA	GGAAGAACCTGAAAATGGTAGAGA	60.005	TCTTCCTGATTGAGCTTCAAGAC	60.012	118
CL5991.Contig2_sinensis_841_3	GAAGAAGAAGAAGAA	GAA(3*5)	516	15	CCTGAAAATGGTAGAGAAGCTGTT[GAAGAAGAAGAAGAA]GAGGAACATGAAACTGAAATGGCAGATAAAGCAGAAAAGAAAGTGAAAGGTCTTGAAGCTCAATCAGGAAGA	CCTGAAAATGGTAGAGAAGCTGT	58.970	TCTTCCTGATTGAGCTTCAAGAC	60.012	111
CL5991.Contig2_sinensis_841_4	GAAGAAGAAGAAGAA	GAA(3*5)	516	15	GTTAGGGAATCTGAGAAGCTTGATGAGAAAGAGATAGAAAAGAAAGAAATTGATGAAGATGTAGTAAAGGAAGAAATAGTAAAGGAAGAACCTGAAAATGGTAGAGAAGCTGTT[GAAGAAGAAGAAGAA]GAGGAACATGAAACTGAAATGGCAGAT	GTTAGGGAATCTGAGAAGCTTGA	59.036	ATCTGCCATTTCAGTTTCATGTT	59.891	156
CL5991.Contig2_sinensis_841_5	GAAGAAGAAGAAGAA	GAA(3*5)	516	15	TGAGGTTAGGGAATCTGAGAAGCTTGATGAGAAAGAGATAGAAAAGAAAGAAATTGATGAAGATGTAGTAAAGGAAGAAATAGTAAAGGAAGAACCTGAAAATGGTAGAGAAGCTGTT[GAAGAAGAAGAAGAA]GAGGAACATGAAACTGAAATGGCAGAT	TGAGGTTAGGGAATCTGAGAAGC	61.075	ATCTGCCATTTCAGTTTCATGTT	59.891	160
CL6149.Contig1_sinensis_854_1	AAGAAGAAGAAGAAG	AAG(3*5)	594	15	GCCAAGAAGAAAGATTCAGGAAGAAAAACTAAGGAGGAGATGA[AAGAAGAAGAAGAAG]CTATAATTAAACAAATCATTGAAAATAACATGGATATAAGAGGAGGCTATAGAAAGCCTACATATACAGATATATTATGGGTACAGCTAGCATTTAGTCC	GCCAAGAAGAAAGATTCAGGAAG	60.698	GGACTAAATGCTAGCTGTACCCA	59.700	158
CL6149.Contig1_sinensis_854_2	AAGAAGAAGAAGAAG	AAG(3*5)	594	15	CCAAGAAGAAAGATTCAGGAAGAAAAACTAAGGAGGAGATGA[AAGAAGAAGAAGAAG]CTATAATTAAACAAATCATTGAAAATAACATGGATATAAGAGGAGGCTATAGAAAGCCTACATATACAGATATATTATGGGTACAGCTAGCATTTAGTCC	CCAAGAAGAAAGATTCAGGAAGA	59.011	GGACTAAATGCTAGCTGTACCCA	59.700	157
CL6149.Contig1_sinensis_854_3	AAGAAGAAGAAGAAG	AAG(3*5)	594	15	TTCAGGAAGAAAAACTAAGGAGGAGATGA[AAGAAGAAGAAGAAG]CTATAATTAAACAAATCATTGAAAATAACATGGATATAAGAGGAGGCTATAGAAAGCCTACATATACAGATATATTATGGGTACAGCTAGCATTTAGTCC	TTCAGGAAGAAAAACTAAGGAGGA	59.781	GGACTAAATGCTAGCTGTACCCA	59.700	144
CL6149.Contig1_sinensis_854_4	AAGAAGAAGAAGAAG	AAG(3*5)	594	15	CCAAGAAGAAAGATTCAGGAAGAAAAACTAAGGAGGAGATGA[AAGAAGAAGAAGAAG]CTATAATTAAACAAATCATTGAAAATAACATGGATATAAGAGGAGGCTATAGAAAGCCTACATATACAGATATATTATGGGTACAGCTAGCATTTAGTCC	CCAAGAAGAAAGATTCAGGAAGAA	60.224	GGACTAAATGCTAGCTGTACCCA	59.700	157
CL6149.Contig1_sinensis_854_5	AAGAAGAAGAAGAAG	AAG(3*5)	594	15	TCAGGAAGAAAAACTAAGGAGGAGATGA[AAGAAGAAGAAGAAG]CTATAATTAAACAAATCATTGAAAATAACATGGATATAAGAGGAGGCTATAGAAAGCCTACATATACAGATATATTATGGGTACAGCTAGCATTTAGTCC	TCAGGAAGAAAAACTAAGGAGGA	58.573	GGACTAAATGCTAGCTGTACCCA	59.700	143
CL6197.Contig1_sinensis_857_1	TAATTTAATTTAATTTAATT	TAATT(5*4)	2297	20	ACAATTCACCGCATAAATGTTTTAATTTTCTTAAC[TAATTTAATTTAATTTAATT]TAGTTTTTAATTTAATTTTAATTTAATGGACATGAACGGTGAAAAAATTCAGTTATAGATATATACCTTTTTTGCTATAATGCCCTTTGATAACGAATTTAGA	ACAATTCACCGCATAAATGTTTT	59.677	TCTAAATTCGTTATCAAAGGGCA	59.980	158
CL6197.Contig1_sinensis_857_2	TAATTTAATTTAATTTAATT	TAATT(5*4)	2297	20	ACAATTCACCGCATAAATGTTTTAATTTTCTTAAC[TAATTTAATTTAATTTAATT]TAGTTTTTAATTTAATTTTAATTTAATGGACATGAACGGTGAAAAAATTCAGTTATAGATATATACCTTTTTTGCTATAATGCCCTTTGATAACG	ACAATTCACCGCATAAATGTTTT	59.677	CGTTATCAAAGGGCATTATAGCA	60.341	150
CL6197.Contig1_sinensis_857_3	TAATTTAATTTAATTTAATT	TAATT(5*4)	2297	20	TCAAATTTAACAATTCACCGCATAAATGTTTTAATTTTCTTAAC[TAATTTAATTTAATTTAATT]TAGTTTTTAATTTAATTTTAATTTAATGGACATGAACGGTGAAAAAATTCAGTTATAGATATATACCTTTTTTGCTATAATGCCCTTTGATAACG	TCAAATTTAACAATTCACCGCAT	60.575	CGTTATCAAAGGGCATTATAGCA	60.341	159
CL6197.Contig1_sinensis_857_4	TAATTTAATTTAATTTAATT	TAATT(5*4)	2297	20	ACAATTCACCGCATAAATGTTTTAATTTTCTTAAC[TAATTTAATTTAATTTAATT]TAGTTTTTAATTTAATTTTAATTTAATGGACATGAACGGTGAAAAAATTCAGTTATAGATATATACCTTTTTTGCTATAATGCCCTTTGATAACGAATTT	ACAATTCACCGCATAAATGTTTT	59.677	AAATTCGTTATCAAAGGGCATTA	58.970	155
CL6197.Contig1_sinensis_857_5	TAATTTAATTTAATTTAATT	TAATT(5*4)	2297	20	ACAATTCACCGCATAAATGTTTTAATTTTCTTAAC[TAATTTAATTTAATTTAATT]TAGTTTTTAATTTAATTTTAATTTAATGGACATGAACGGTGAAAAAATTCAGTTATAGATATATACCTTTTTTGCTATAATGCCCTTTGATAACGAATTTA	ACAATTCACCGCATAAATGTTTT	59.677	TAAATTCGTTATCAAAGGGCATT	58.970	156
CL6273.Contig1_sinensis_858_1	TCTCTCTCTCTCTC	TC(2*7)	201	14	AAGGACAGTGGTACTCTGCTGAATTATACAGGGCCATCA[TCTCTCTCTCTCTC]TTTGTGCAATATGTGTGTTAGGTGAACGTACAGACCATTCAGTACAGCATTTGAAAAACATGCAC	AAGGACAGTGGTACTCTGCTGAA	60.350	GTGCATGTTTTTCAAATGCTGTA	60.055	118
CL6273.Contig1_sinensis_858_2	TCTCTCTCTCTCTC	TC(2*7)	201	14	AAGGACAGTGGTACTCTGCTGAATTATACAGGGCCATCA[TCTCTCTCTCTCTC]TTTGTGCAATATGTGTGTTAGGTGAACGTACAGACCATTCAGTACAGCATTTG	AAGGACAGTGGTACTCTGCTGAA	60.350	CAAATGCTGTACTGAATGGTCTG	59.685	106
CL6273.Contig1_sinensis_858_3	TCTCTCTCTCTCTC	TC(2*7)	201	14	AAGGACAGTGGTACTCTGCTGAATTATACAGGGCCATCA[TCTCTCTCTCTCTC]TTTGTGCAATATGTGTGTTAGGTGAACGTACAGACCATTCAG	AAGGACAGTGGTACTCTGCTGAA	60.350	CTGAATGGTCTGTACGTTCACCT	60.462	95
CL6273.Contig1_sinensis_858_4	TCTCTCTCTCTCTC	TC(2*7)	201	14	TGGCTAAAATAATCTCATCCCTGTTAGACAGATTATTTTTAATCTTTTAACAAGGACAGTGGTACTCTGCTGAATTATACAGGGCCATCA[TCTCTCTCTCTCTC]TTTGTGCAATATGTGTGTTAGGTGAACGTACAGACCATTCAGTACAGCATTTG	TGGCTAAAATAATCTCATCCCTG	59.491	CAAATGCTGTACTGAATGGTCTG	59.685	157
CL6273.Contig1_sinensis_858_5	TCTCTCTCTCTCTC	TC(2*7)	201	14	ACAAGGACAGTGGTACTCTGCTGAATTATACAGGGCCATCA[TCTCTCTCTCTCTC]TTTGTGCAATATGTGTGTTAGGTGAACGTACAGACCATTCAGTACAGCATTTGAAAAACATGCAC	ACAAGGACAGTGGTACTCTGCTG	60.777	GTGCATGTTTTTCAAATGCTGTA	60.055	120
CL6353.Contig3_sinensis_862_2	GAGAGAGAGAGA	GA(2*6)	2406	12	TCAAAGGTTAGAAAGACTGCGACTGGAGCAGATT[GAGAGAGAGAGA]CTTGAGAGAGAAAGAGAAGAAAAGAGAAGACTTGAACAATTGAGATTACAAGAAGAACAGCAGCGT	TCAAAGGTTAGAAAGACTGCGAC	59.941	ACGCTGCTGTTCTTCTTGTAATC	59.968	112
CL6353.Contig3_sinensis_862_3	GAGAGAGAGAGA	GA(2*6)	2406	12	CTCAAAGGTTAGAAAGACTGCGACTGGAGCAGATT[GAGAGAGAGAGA]CTTGAGAGAGAAAGAGAAGAAAAGAGAAGACTTGAACAATTGAGATTACAAGAAGAACAGCAGCGT	CTCAAAGGTTAGAAAGACTGCGA	60.062	ACGCTGCTGTTCTTCTTGTAATC	59.968	113
CL6372.Contig3_sinensis_868_1	CAGCAGCAGCAGCAG	CAG(3*5)	1351	15	GTACAACATATGCAGATGCCTCAAGGAGGACAAGGAATGCAC[CAGCAGCAGCAGCAG]TTTCAGCAACATGGTCAAGAACTGCAGTTTCAGCAACATGAACAACAACAGAT	GTACAACATATGCAGATGCCTCA	60.039	ATCTGTTGTTGTTCATGTTGCTG	60.088	110
CL6372.Contig3_sinensis_868_2	CAGCAGCAGCAGCAG	CAG(3*5)	1351	15	GTACAACATATGCAGATGCCTCAAGGAGGACAAGGAATGCAC[CAGCAGCAGCAGCAG]TTTCAGCAACATGGTCAAGAACTGCAGTTTCAGCAACATGAACAACAACAGATG	GTACAACATATGCAGATGCCTCA	60.039	CATCTGTTGTTGTTCATGTTGCT	60.088	111
CL6372.Contig3_sinensis_868_3	CAGCAGCAGCAGCAG	CAG(3*5)	1351	15	GTACAACATATGCAGATGCCTCAAGGAGGACAAGGAATGCAC[CAGCAGCAGCAGCAG]TTTCAGCAACATGGTCAAGAACTGCAGTTTCAGCAACATGAACAACAA	GTACAACATATGCAGATGCCTCA	60.039	TTGTTGTTCATGTTGCTGAAACT	59.707	105
CL6372.Contig3_sinensis_868_4	CAGCAGCAGCAGCAG	CAG(3*5)	1351	15	TACAACATATGCAGATGCCTCAAGGAGGACAAGGAATGCAC[CAGCAGCAGCAGCAG]TTTCAGCAACATGGTCAAGAACTGCAGTTTCAGCAACATGAACAACAACAGAT	TACAACATATGCAGATGCCTCAA	60.522	ATCTGTTGTTGTTCATGTTGCTG	60.088	109
CL6372.Contig3_sinensis_868_5	CAGCAGCAGCAGCAG	CAG(3*5)	1351	15	TACAACATATGCAGATGCCTCAAGGAGGACAAGGAATGCAC[CAGCAGCAGCAGCAG]TTTCAGCAACATGGTCAAGAACTGCAGTTTCAGCAACATGAACAACAACAGATG	TACAACATATGCAGATGCCTCAA	60.522	CATCTGTTGTTGTTCATGTTGCT	60.088	110
CL6404.Contig1_sinensis_870_1	ATATATATATATAT	AT(2*7)	679	14	ATGTACTGAAGGAACCCTTTTCCCTACCTATTCCAACATGGAAAA[ATATATATATATAT]GACAAACAATCATATCTGGCCAGCAGATACAACTGTCACACAATAAGATAATTTATGAATTATAAACAAAGTATCAGTATTCCAACCCAATGAAA	ATGTACTGAAGGAACCCTTTTCC	59.769	TTTCATTGGGTTGGAATACTGAT	59.601	154
CL6404.Contig1_sinensis_870_2	ATATATATATATAT	AT(2*7)	679	14	ATGTACTGAAGGAACCCTTTTCCCTACCTATTCCAACATGGAAAA[ATATATATATATAT]GACAAACAATCATATCTGGCCAGCAGATACAACTGTCACACAATAAGATAATTTATGAATTATAAACAAAGTATCAGTATTCCAACCCAATGAAAT	ATGTACTGAAGGAACCCTTTTCC	59.769	ATTTCATTGGGTTGGAATACTGA	59.601	155
CL6404.Contig1_sinensis_870_3	ATATATATATATAT	AT(2*7)	679	14	GGATGTACTGAAGGAACCCTTTTCCCTACCTATTCCAACATGGAAAA[ATATATATATATAT]GACAAACAATCATATCTGGCCAGCAGATACAACTGTCACACAATAAGATAATTTATGAATTATAAACAAAGTATCAGTATTCCAACCCAATGAAA	GGATGTACTGAAGGAACCCTTTT	59.769	TTTCATTGGGTTGGAATACTGAT	59.601	156
CL6404.Contig1_sinensis_870_4	ATATATATATATAT	AT(2*7)	679	14	GGATGTACTGAAGGAACCCTTTTCCCTACCTATTCCAACATGGAAAA[ATATATATATATAT]GACAAACAATCATATCTGGCCAGCAGATACAACTGTCACACAATAAGATAATTTATGAATTATAAACAAAGTATCAGTATTCCAACCCAATGAAAT	GGATGTACTGAAGGAACCCTTTT	59.769	ATTTCATTGGGTTGGAATACTGA	59.601	157
CL6404.Contig1_sinensis_870_5	ATATATATATATAT	AT(2*7)	679	14	ACTGGATGTACTGAAGGAACCCTTTTCCCTACCTATTCCAACATGGAAAA[ATATATATATATAT]GACAAACAATCATATCTGGCCAGCAGATACAACTGTCACACAATAAGATAATTTATGAATTATAAACAAAGTATCAGTATTCCAACCCAATGAAA	ACTGGATGTACTGAAGGAACCCT	60.286	TTTCATTGGGTTGGAATACTGAT	59.601	159
CL6460.Contig2_sinensis_874_1	GAGAGAGAGAGAGA	GA(2*7)	162	14	GGAGATAGTAAGACGTGTTTTGGATATCCT[GAGAGAGAGAGAGA]TGAAATAAATCATTTAGTTTTGATATCAGTTGATAACCTGCTAAAAACAGACTATTGTCAGTGTATTTGTTCTTTTCGTAGTGTTTAAATTAAAGAAGAACCGGTACAATTTCACT	GGAGATAGTAAGACGTGTTTTGGA	58.761	AGTGAAATTGTACCGGTTCTTCT	58.273	160
CL6460.Contig2_sinensis_874_2	GAGAGAGAGAGAGA	GA(2*7)	162	14	GGAGATAGTAAGACGTGTTTTGGATATCCT[GAGAGAGAGAGAGA]TGAAATAAATCATTTAGTTTTGATATCAGTTGATAACCTGCTAAAAACAGACTATTGTCAGTGTATTTGTTCTTTTCGTAGTGTTTAAATTAAAGAAGAACCGGTACAATTTCACT	GGAGATAGTAAGACGTGTTTTGGAT	59.053	AGTGAAATTGTACCGGTTCTTCT	58.273	160
CL6460.Contig2_sinensis_874_3	GAGAGAGAGAGAGA	GA(2*7)	162	14	GGAGATAGTAAGACGTGTTTTGGATATCCT[GAGAGAGAGAGAGA]TGAAATAAATCATTTAGTTTTGATATCAGTTGATAACCTGCTAAAAACAGACTATTGTCAGTGTATTTGTTCTTTTCGTAGTGTTTAAATTAAAGAAGAACCGGTACAATTTCACT	GGAGATAGTAAGACGTGTTTTGG	57.035	AGTGAAATTGTACCGGTTCTTCT	58.273	160
CL6460.Contig2_sinensis_874_4	GAGAGAGAGAGAGA	GA(2*7)	162	14	GAGATAGTAAGACGTGTTTTGGATATCCT[GAGAGAGAGAGAGA]TGAAATAAATCATTTAGTTTTGATATCAGTTGATAACCTGCTAAAAACAGACTATTGTCAGTGTATTTGTTCTTTTCGTAGTGTTTAAATTAAAGAAGAACCGGTACAATTTCACTG	GAGATAGTAAGACGTGTTTTGGA	55.338	CAGTGAAATTGTACCGGTTCTTC	59.920	160
CL6460.Contig2_sinensis_874_5	GAGAGAGAGAGAGA	GA(2*7)	162	14	GGAGATAGTAAGACGTGTTTTGGATATCCT[GAGAGAGAGAGAGA]TGAAATAAATCATTTAGTTTTGATATCAGTTGATAACCTGCTAAAAACAGACTATTGTCAGTGTATTTGTTCTTTTCG	GGAGATAGTAAGACGTGTTTTGGA	58.761	CGAAAAGAACAAATACACTGACAA	58.418	122
CL6472.Contig2_sinensis_875_4	ACCACCACCACCACCACC	ACC(3*6)	356	18	GGACTAGAGGGCAAAAACGTCGGGCAGAGCCGGAGCCGGTTCGAGACAACGCCGAAGCTGTTGACGAAAT[ACCACCACCACCACCACC]GCTTCCACAGCTTGATGATCTGGATACAGGCGGAAACAGGCTTCTTCACGACCGTGCCGTATATATTTCAGG	GGACTAGAGGGCAAAAACGTC	60.123	CCTGAAATATATACGGCACGGT	60.115	160
CL6483.Contig1_sinensis_876_1	AGAAGAAGAAGAAGAAGA	AGA(3*6)	1430	18	CCGCATCAGAACTGAGGATATAACGGCCATTATAGGATGGAATGC[AGAAGAAGAAGAAGAAGA]AATTGTGATTTTAAAGTTGTGTCACATCAACTTCCTAGAATTTTGTTACCCATGTAAGATCACAATGGAA	CCGCATCAGAACTGAGGATATAA	60.465	TTCCATTGTGATCTTACATGGGT	60.477	133
CL6483.Contig1_sinensis_876_2	AGAAGAAGAAGAAGAAGA	AGA(3*6)	1430	18	CTACAAAAGACGGTGCAGTTCATCACCGCATCAGAACTGAGGATATAACGGCCATTATAGGATGGAATGC[AGAAGAAGAAGAAGAAGA]AATTGTGATTTTAAAGTTGTGTCACATCAACTTCCTAGAATTTTGTTACCCATGTAAGATCACAATGGAA	CTACAAAAGACGGTGCAGTTCAT	60.578	TTCCATTGTGATCTTACATGGGT	60.477	158
CL6483.Contig1_sinensis_876_3	AGAAGAAGAAGAAGAAGA	AGA(3*6)	1430	18	TAACGGCCATTATAGGATGGAATGC[AGAAGAAGAAGAAGAAGA]AATTGTGATTTTAAAGTTGTGTCACATCAACTTCCTAGAATTTTGTTACCCATGTAAGATCACAATGGAA	TAACGGCCATTATAGGATGGAAT	60.725	TTCCATTGTGATCTTACATGGGT	60.477	113
CL6483.Contig1_sinensis_876_4	AGAAGAAGAAGAAGAAGA	AGA(3*6)	1430	18	CCGCATCAGAACTGAGGATATAACGGCCATTATAGGATGGAATGC[AGAAGAAGAAGAAGAAGA]AATTGTGATTTTAAAGTTGTGTCACATCAACTTCCTAGAATTTTGTTACCCATGTAAGATCACAATGGA	CCGCATCAGAACTGAGGATATAA	60.465	TCCATTGTGATCTTACATGGGTA	59.215	132
CL6483.Contig1_sinensis_876_5	AGAAGAAGAAGAAGAAGA	AGA(3*6)	1430	18	CTACAAAAGACGGTGCAGTTCATCACCGCATCAGAACTGAGGATATAACGGCCATTATAGGATGGAATGC[AGAAGAAGAAGAAGAAGA]AATTGTGATTTTAAAGTTGTGTCACATCAACTTCCTAGAATTTTGTTACCCATGTAAGATCACAATGGA	CTACAAAAGACGGTGCAGTTCAT	60.578	TCCATTGTGATCTTACATGGGTA	59.215	157
CL6604.Contig1_sinensis_884_1	ACAACAACAACAACAACA	ACA(3*6)	1040	18	TGATTGATCGTAACTTCGTTTCCTT[ACAACAACAACAACAACA]GTCTTTTATTGAAACCAGGTTACAATTTTGGTAACAA	TGATTGATCGTAACTTCGTTTCC	60.358	TTGTTACCAAAATTGTAACCTGG	58.045	80
CL6604.Contig1_sinensis_884_2	ACAACAACAACAACAACA	ACA(3*6)	1040	18	TGATTGATCGTAACTTCGTTTCCTT[ACAACAACAACAACAACA]GTCTTTTATTGAAACCAGGTTACAATTTTGGTAACAACATGGTCAGTAATTTTAAATTCTATTCTTTAACATTTGGTAATCGACCTG	TGATTGATCGTAACTTCGTTTCC	60.358	CAGGTCGATTACCAAATGTTAAAG	59.026	130
CL6604.Contig1_sinensis_884_3	ACAACAACAACAACAACA	ACA(3*6)	1040	18	TGATTGATCGTAACTTCGTTTCCTT[ACAACAACAACAACAACA]GTCTTTTATTGAAACCAGGTTACAATTTTGGTAACAAC	TGATTGATCGTAACTTCGTTTCC	60.358	GTTGTTACCAAAATTGTAACCTGG	58.821	81
CL6604.Contig1_sinensis_884_4	ACAACAACAACAACAACA	ACA(3*6)	1040	18	TGATTGATCGTAACTTCGTTTCCTT[ACAACAACAACAACAACA]GTCTTTTATTGAAACCAGGTTACAATTTTGGTAACAACATGGTCAGTAATTTTAAATTCTATTCTTTAACATTTGGTAATCGACCTGT	TGATTGATCGTAACTTCGTTTCC	60.358	ACAGGTCGATTACCAAATGTTAAAG	59.742	131
CL6604.Contig1_sinensis_884_5	ACAACAACAACAACAACA	ACA(3*6)	1040	18	TGATTGATCGTAACTTCGTTTCCTT[ACAACAACAACAACAACA]GTCTTTTATTGAAACCAGGTTACAATTTTGGTAACAACATGGTCAGTAATTTTAAATTCTATTCTTTAACATTTGGTAATCGACCTGTTA	TGATTGATCGTAACTTCGTTTCC	60.358	TAACAGGTCGATTACCAAATGTT	57.642	133
CL6713.Contig1_sinensis_887_1	TGTGTGTGTGTG	TG(2*6)	2829	12	GTCACTTTCTGCCTTGCATTATCCT[TGTGTGTGTGTG]AATTTGAAAGAGAGAAAAGTAAAATTTGGTTTTTAGAATGATTGAATGAAAAGCACATACTTGC	GTCACTTTCTGCCTTGCATTATC	60.150	GCAAGTATGTGCTTTTCATTCAA	59.311	101
CL6713.Contig1_sinensis_887_2	TGTGTGTGTGTG	TG(2*6)	2829	12	ACTTTCTGCCTTGCATTATCCT[TGTGTGTGTGTG]AATTTGAAAGAGAGAAAAGTAAAATTTGGTTTTTAGAATGATTGAATGAAAAGCACATACTTGC	ACTTTCTGCCTTGCATTATCCTT	60.485	GCAAGTATGTGCTTTTCATTCAA	59.311	98
CL6713.Contig1_sinensis_887_3	TGTGTGTGTGTG	TG(2*6)	2829	12	GTCACTTTCTGCCTTGCATTATCCT[TGTGTGTGTGTG]AATTTGAAAGAGAGAAAAGTAAAATTTGGTTTTTAGAATGATTGAATGAAAAGCACATACTTGCT	GTCACTTTCTGCCTTGCATTATC	60.150	AGCAAGTATGTGCTTTTCATTCA	58.958	102
CL6713.Contig1_sinensis_887_4	TGTGTGTGTGTG	TG(2*6)	2829	12	GTCACTTTCTGCCTTGCATTATCCT[TGTGTGTGTGTG]AATTTGAAAGAGAGAAAAGTAAAATTTGGTTTTTAGAATGATTGAATGAAAAGCACATACTTGCT	GTCACTTTCTGCCTTGCATTATC	60.150	AGCAAGTATGTGCTTTTCATTCAA	60.186	102
CL6713.Contig1_sinensis_887_5	TGTGTGTGTGTG	TG(2*6)	2829	12	GTCACTTTCTGCCTTGCATTATCCT[TGTGTGTGTGTG]AATTTGAAAGAGAGAAAAGTAAAATTTGGTTTTTAGAATGATTGAATGAAAAGCACATACTTGCTT	GTCACTTTCTGCCTTGCATTATC	60.150	AAGCAAGTATGTGCTTTTCATTCA	60.186	103
CL6767.Contig1_sinensis_894_1	GCAGCAGCAGCAGCAGCA	GCA(3*6)	11542	18	AAAATGTTGTACAAGGGATGGTGTCTGCTGCCAGCACAACACAAACAACTATGGTATCGTCAACACCATCAGCAGTAGCG[GCAGCAGCAGCAGCAGCA]GATATGTCCAAACGACAGCAGCACATGGAGAAACTGGCTCATGAACAACAACT	AAAATGTTGTACAAGGGATGGTG	60.028	AGTTGTTGTTCATGAGCCAGTTT	60.089	151
CL6767.Contig1_sinensis_894_2	GCAGCAGCAGCAGCAGCA	GCA(3*6)	11542	18	AATGTTGTACAAGGGATGGTGTCTGCTGCCAGCACAACACAAACAACTATGGTATCGTCAACACCATCAGCAGTAGCG[GCAGCAGCAGCAGCAGCA]GATATGTCCAAACGACAGCAGCACATGGAGAAACTGGCTCATGAACAACAACT	AATGTTGTACAAGGGATGGTGTC	60.033	AGTTGTTGTTCATGAGCCAGTTT	60.089	149
CL6767.Contig1_sinensis_894_3	GCAGCAGCAGCAGCAGCA	GCA(3*6)	11542	18	AATGTTGTACAAGGGATGGTGTCTGCTGCCAGCACAACACAAACAACTATGGTATCGTCAACACCATCAGCAGTAGCG[GCAGCAGCAGCAGCAGCA]GATATGTCCAAACGACAGCAGCACATGGAGAAACTGGCTCATGAACAACAACTGCTTGAACAA	AATGTTGTACAAGGGATGGTGTC	60.033	TTGTTCAAGCAGTTGTTGTTCAT	59.707	159
CL6767.Contig1_sinensis_894_4	GCAGCAGCAGCAGCAGCA	GCA(3*6)	11542	18	ATGTTGTACAAGGGATGGTGTCTGCTGCCAGCACAACACAAACAACTATGGTATCGTCAACACCATCAGCAGTAGCG[GCAGCAGCAGCAGCAGCA]GATATGTCCAAACGACAGCAGCACATGGAGAAACTGGCTCATGAACAACAACT	ATGTTGTACAAGGGATGGTGTCT	59.674	AGTTGTTGTTCATGAGCCAGTTT	60.089	148
CL6767.Contig1_sinensis_894_5	GCAGCAGCAGCAGCAGCA	GCA(3*6)	11542	18	CAGCACAACACAAACAACTATGGTATCGTCAACACCATCAGCAGTAGCG[GCAGCAGCAGCAGCAGCA]GATATGTCCAAACGACAGCAGCACATGGAGAAACTGGCTCATGAACAACAACTGCTTGAACAACAGAAGTTGGCTGAACAGAAACT	CAGCACAACACAAACAACTATGG	60.499	AGTTTCTGTTCAGCCAACTTCTG	59.971	153
CL6774.Contig1_sinensis_895_1	CGCGCGCGCGCG	CG(2*6)	869	12	CTTGACATCCTGTTGCTGGAGCGCGAGACGGACCGCGCGTTTCCAACACTGCGAGCTGA[CGCGCGCGCGCG]GAACACCGCCCACGATCGCGGTTTTGGGAGCACCTACGTCGTCACGGTTGAGACAGCTCACCGGAAAACTT	CTTGACATCCTGTTGCTGGAG	60.838	AAGTTTTCCGGTGAGCTGTCT	60.295	142
CL6774.Contig1_sinensis_895_2	CGCGCGCGCGCG	CG(2*6)	869	12	CTTGACATCCTGTTGCTGGAGCGCGAGACGGACCGCGCGTTTCCAACACTGCGAGCTGA[CGCGCGCGCGCG]GAACACCGCCCACGATCGCGGTTTTGGGAGCACCTACGTCGTCACGGTTGAGACAGCTCACCGGAAAACTTT	CTTGACATCCTGTTGCTGGAG	60.838	AAAGTTTTCCGGTGAGCTGTCT	61.512	143
CL6774.Contig1_sinensis_895_3	CGCGCGCGCGCG	CG(2*6)	869	12	TTGACATCCTGTTGCTGGAGCGCGAGACGGACCGCGCGTTTCCAACACTGCGAGCTGA[CGCGCGCGCGCG]GAACACCGCCCACGATCGCGGTTTTGGGAGCACCTACGTCGTCACGGTTGAGACAGCTCACCGGAAAACTT	TTGACATCCTGTTGCTGGAG	59.831	AAGTTTTCCGGTGAGCTGTCT	60.295	141
CL6774.Contig1_sinensis_895_4	CGCGCGCGCGCG	CG(2*6)	869	12	CTTGACATCCTGTTGCTGGAGCGCGAGACGGACCGCGCGTTTCCAACACTGCGAGCTGA[CGCGCGCGCGCG]GAACACCGCCCACGATCGCGGTTTTGGGAGCACCTACGTCGTCACGGTTGAGACAGCTCACCGGAAAACTT	CTTGACATCCTGTTGCTGGA	59.831	AAGTTTTCCGGTGAGCTGTCT	60.295	142
CL6774.Contig1_sinensis_895_5	CGCGCGCGCGCG	CG(2*6)	869	12	CTTGACATCCTGTTGCTGGAGCGCGAGACGGACCGCGCGTTTCCAACACTGCGAGCTGA[CGCGCGCGCGCG]GAACACCGCCCACGATCGCGGTTTTGGGAGCACCTACGTCGTCACGGTTGAGACAGCTCACCGGAAAACTTT	CTTGACATCCTGTTGCTGGAG	60.838	AAAGTTTTCCGGTGAGCTGTC	60.655	143
CL6859.Contig2_sinensis_902_1	TCATCATCATCATCATCA	TCA(3*6)	1449	18	GTCTTGAGTGTTTGCTATGTCCCGT[TCATCATCATCATCATCA]TAGTCATCATCGTCATCAGGATAATCATCAGGATCAGCTACTGCCTTATTCCCATCTTCATT	GTCTTGAGTGTTTGCTATGTCCC	60.054	AATGAAGATGGGAATAAGGCAGT	60.212	105
CL6859.Contig2_sinensis_902_2	TCATCATCATCATCATCA	TCA(3*6)	1449	18	GTCTTGAGTGTTTGCTATGTCCCGT[TCATCATCATCATCATCA]TAGTCATCATCGTCATCAGGATAATCATCAGGATCAGCTACTGCCTTATTCCCATCTTCATTGTCTGTGCCGCCTGCCTGTGCTAGATTGGTGTCTGTATCTGCTGCTTTCATCTG	GTCTTGAGTGTTTGCTATGTCCC	60.054	CAGATGAAAGCAGCAGATACAGA	59.668	159
CL6859.Contig2_sinensis_902_3	TCATCATCATCATCATCA	TCA(3*6)	1449	18	GTCTTGAGTGTTTGCTATGTCCCGT[TCATCATCATCATCATCA]TAGTCATCATCGTCATCAGGATAATCATCAGGATCAGCTACTGCCTTATTCCCATCTTCATTGTCTGTGCCGCCTGCCTGTGCTAGATTGGTGTCTGTATCTGCTGCTTTCATCTGA	GTCTTGAGTGTTTGCTATGTCCC	60.054	TCAGATGAAAGCAGCAGATACAG	59.668	160
CL6859.Contig2_sinensis_902_4	TCATCATCATCATCATCA	TCA(3*6)	1449	18	GTCTTGAGTGTTTGCTATGTCCCGT[TCATCATCATCATCATCA]TAGTCATCATCGTCATCAGGATAATCATCAGGATCAGCTACTGCCTTATTCCCAT	GTCTTGAGTGTTTGCTATGTCCC	60.054	ATGGGAATAAGGCAGTAGCTGAT	60.353	98
CL6859.Contig2_sinensis_902_5	TCATCATCATCATCATCA	TCA(3*6)	1449	18	GTCTTGAGTGTTTGCTATGTCCCGT[TCATCATCATCATCATCA]TAGTCATCATCGTCATCAGGATAATCATCAGGATCAGCTACTGCCTTATTCCCATCTTCA	GTCTTGAGTGTTTGCTATGTCCC	60.054	TGAAGATGGGAATAAGGCAGTAG	59.638	103
CL6874.Contig1_sinensis_907_1	CACACACACACA	CA(2*6)	1179	12	ATCACCACTTGGACTTCCTGATATCAATTCCTTTAATTGAATGCAATTTCTATCTCCTGAGCAGTACTTATAAATATGTTTCATCCCCCTCC[CACACACACACA]TACACACAAACAACCACCATTAATACTGCATTTGTTGTCAGAATGATG	ATCACCACTTGGACTTCCTGATA	59.878	CATCATTCTGACAACAAATGCAG	60.549	152
CL6874.Contig1_sinensis_907_2	CACACACACACA	CA(2*6)	1179	12	ATGCAATTTCTATCTCCTGAGCAGTACTTATAAATATGTTTCATCCCCCTCC[CACACACACACA]TACACACAAACAACCACCATTAATACTGCATTTGTTGTCAGAATGATG	ATGCAATTTCTATCTCCTGAGCA	60.238	CATCATTCTGACAACAAATGCAG	60.549	112
CL6874.Contig1_sinensis_907_3	CACACACACACA	CA(2*6)	1179	12	ATAAATATGTTTCATCCCCCTCC[CACACACACACA]TACACACAAACAACCACCATTAATACTGCATTTGTTGTCAGAATGATG	ATAAATATGTTTCATCCCCCTCC	59.342	CATCATTCTGACAACAAATGCAG	60.549	83
CL6874.Contig1_sinensis_907_4	CACACACACACA	CA(2*6)	1179	12	GCAATTTCTATCTCCTGAGCAGTACTTATAAATATGTTTCATCCCCCTCC[CACACACACACA]TACACACAAACAACCACCATTAATACTGCATTTGTTGTCAGAATGATG	GCAATTTCTATCTCCTGAGCAGT	59.062	CATCATTCTGACAACAAATGCAG	60.549	110
CL6874.Contig1_sinensis_907_5	CACACACACACA	CA(2*6)	1179	12	ATCACCACTTGGACTTCCTGATATCAATTCCTTTAATTGAATGCAATTTCTATCTCCTGAGCAGTACTTATAAATATGTTTCATCCCCCTCC[CACACACACACA]TACACACAAACAACCACCATTAATACTGCATTTGTTGTCAGAATGATGG	ATCACCACTTGGACTTCCTGATA	59.878	CCATCATTCTGACAACAAATGC	60.374	153
CL6914.Contig1_sinensis_912_1	AGAGAGAGAGAGAGAG	AG(2*8)	1588	16	TAAGATCCAGCTGAACACAATGAGGCGGTCCCACTTAAATGAACATTATTTCCTCTGATTTGAGAGTTTCAATTTAA[AGAGAGAGAGAGAGAG]AAAACAACACGATGTGTAATTGGTATCTTTTCAACATATAAGAGATGTTTTCAGTAGGCCAAAA	TAAGATCCAGCTGAACACAATGA	59.761	TTTTGGCCTACTGAAAACATCTC	59.659	157
CL6914.Contig1_sinensis_912_2	AGAGAGAGAGAGAGAG	AG(2*8)	1588	16	TAAGATCCAGCTGAACACAATGAGGCGGTCCCACTTAAATGAACATTATTTCCTCTGATTTGAGAGTTTCAATTTAA[AGAGAGAGAGAGAGAG]AAAACAACACGATGTGTAATTGGTATCTTTTCAACATATAAGAGATGTTTTCAGTAGGCCAAA	TAAGATCCAGCTGAACACAATGA	59.761	TTTGGCCTACTGAAAACATCTCT	59.317	156
CL6914.Contig1_sinensis_912_3	AGAGAGAGAGAGAGAG	AG(2*8)	1588	16	AAGATCCAGCTGAACACAATGAGGCGGTCCCACTTAAATGAACATTATTTCCTCTGATTTGAGAGTTTCAATTTAA[AGAGAGAGAGAGAGAG]AAAACAACACGATGTGTAATTGGTATCTTTTCAACATATAAGAGATGTTTTCAGTAGGCCAAAA	AAGATCCAGCTGAACACAATGAG	60.675	TTTTGGCCTACTGAAAACATCTC	59.659	156
CL6914.Contig1_sinensis_912_4	AGAGAGAGAGAGAGAG	AG(2*8)	1588	16	TAAGATCCAGCTGAACACAATGAGGCGGTCCCACTTAAATGAACATTATTTCCTCTGATTTGAGAGTTTCAATTTAA[AGAGAGAGAGAGAGAG]AAAACAACACGATGTGTAATTGGTATCTTTTCAACATATAAGAGATGTTTTCAGTAGGCCAAAAA	TAAGATCCAGCTGAACACAATGA	59.761	TTTTTGGCCTACTGAAAACATCT	59.215	158
CL6914.Contig1_sinensis_912_5	AGAGAGAGAGAGAGAG	AG(2*8)	1588	16	TTAAGATCCAGCTGAACACAATGAGGCGGTCCCACTTAAATGAACATTATTTCCTCTGATTTGAGAGTTTCAATTTAA[AGAGAGAGAGAGAGAG]AAAACAACACGATGTGTAATTGGTATCTTTTCAACATATAAGAGATGTTTTCAGTAGGCCAAAA	TTAAGATCCAGCTGAACACAATG	59.280	TTTTGGCCTACTGAAAACATCTC	59.659	158
CL6935.Contig2_sinensis_913_1	CAGCAGCAGCAGCAGCAG	CAG(3*6)	1670	18	ACAGAGAATATACCACCCCAGGTGATAGCACAGCTACAGGCTTCTAGCAGTAAACGTCCATTA[CAGCAGCAGCAGCAGCAG]TTACCAGCAGGGAACCAGAGTCTCAACAATAGCAGTAGAACACCAAACTCATTGGC	ACAGAGAATATACCACCCCAGGT	60.015	GCCAATGAGTTTGGTGTTCTACT	59.578	137
CL6935.Contig2_sinensis_913_2	CAGCAGCAGCAGCAGCAG	CAG(3*6)	1670	18	ACAGAGAATATACCACCCCAGGTGATAGCACAGCTACAGGCTTCTAGCAGTAAACGTCCATTA[CAGCAGCAGCAGCAGCAG]TTACCAGCAGGGAACCAGAGTCTCAACAATAGCAGTAGAACACCAAACTCATTGGCAAACATAA	ACAGAGAATATACCACCCCAGGT	60.015	TTATGTTTGCCAATGAGTTTGGT	60.619	145
CL6935.Contig2_sinensis_913_3	CAGCAGCAGCAGCAGCAG	CAG(3*6)	1670	18	ACAGAGAATATACCACCCCAGGTGATAGCACAGCTACAGGCTTCTAGCAGTAAACGTCCATTA[CAGCAGCAGCAGCAGCAG]TTACCAGCAGGGAACCAGAGTCTCAACAATAGC	ACAGAGAATATACCACCCCAGGT	60.015	GCTATTGTTGAGACTCTGGTTCC	59.295	114
CL6935.Contig2_sinensis_913_4	CAGCAGCAGCAGCAGCAG	CAG(3*6)	1670	18	ACAGAGAATATACCACCCCAGGTGATAGCACAGCTACAGGCTTCTAGCAGTAAACGTCCATTA[CAGCAGCAGCAGCAGCAG]TTACCAGCAGGGAACCAGAGTCTCAACAATAGCAGTAGAACACCAAACTCATTGGCAAACATAAG	ACAGAGAATATACCACCCCAGGT	60.015	CTTATGTTTGCCAATGAGTTTGG	60.734	146
CL6935.Contig2_sinensis_913_5	CAGCAGCAGCAGCAGCAG	CAG(3*6)	1670	18	AATATACCACCCCAGGTGATAGCACAGCTACAGGCTTCTAGCAGTAAACGTCCATTA[CAGCAGCAGCAGCAGCAG]TTACCAGCAGGGAACCAGAGTCTCAACAATAGCAGTAGAACACCAAACTCATTGGC	AATATACCACCCCAGGTGATAGC	60.335	GCCAATGAGTTTGGTGTTCTACT	59.578	131
CL6964.Contig1_sinensis_914_1	TTGTTGTTGTTGTTGTTG	TTG(3*6)	1523	18	TTTCAATCGATAGCCTTTTTGAACTGATTTT[TTGTTGTTGTTGTTGTTG]TAATTATGGATGTCGTCCATTATAAAAAAATTAACTCTGTGACGTTAGGTTAATTAACGGCAACAAGTGATGTGACGTCATACACGTAGCGTGGTAATGTTCATTTTTGT	TTTCAATCGATAGCCTTTTTGAA	60.082	ACAAAAATGAACATTACCACGCT	59.826	159
CL6964.Contig1_sinensis_914_2	TTGTTGTTGTTGTTGTTG	TTG(3*6)	1523	18	CAATCGATAGCCTTTTTGAACTGATTTT[TTGTTGTTGTTGTTGTTG]TAATTATGGATGTCGTCCATTATAAAAAAATTAACTCTGTGACGTTAGGTTAATTAACGGCAACAAGTGATGTGACGTCATACACGTAGCGTGGTAATGTTCATTTTTGT	CAATCGATAGCCTTTTTGAACTG	60.134	ACAAAAATGAACATTACCACGCT	59.826	156
CL6964.Contig1_sinensis_914_3	TTGTTGTTGTTGTTGTTG	TTG(3*6)	1523	18	CATTTCAATCGATAGCCTTTTTGAACTGATTTT[TTGTTGTTGTTGTTGTTG]TAATTATGGATGTCGTCCATTATAAAAAAATTAACTCTGTGACGTTAGGTTAATTAACGGCAACAAGTGATGTGACGTCATACACGTAGCGTGGTAATGTTCATTTT	CATTTCAATCGATAGCCTTTTTG	59.980	AAAATGAACATTACCACGCTACG	60.295	158
CL6964.Contig1_sinensis_914_4	TTGTTGTTGTTGTTGTTG	TTG(3*6)	1523	18	TTTCAATCGATAGCCTTTTTGAACTGATTTT[TTGTTGTTGTTGTTGTTG]TAATTATGGATGTCGTCCATTATAAAAAAATTAACTCTGTGACGTTAGGTTAATTAACGGCAACAAGTGATGTGACGTCATACACGTAGCGTGGTAATGTTCATTTT	TTTCAATCGATAGCCTTTTTGAA	60.082	AAAATGAACATTACCACGCTACG	60.295	156
CL6964.Contig1_sinensis_914_5	TTGTTGTTGTTGTTGTTG	TTG(3*6)	1523	18	CAATCGATAGCCTTTTTGAACTGATTTT[TTGTTGTTGTTGTTGTTG]TAATTATGGATGTCGTCCATTATAAAAAAATTAACTCTGTGACGTTAGGTTAATTAACGGCAACAAGTGATGTGACGTCATACACGTAGCGTGGTAATGTTCATTTT	CAATCGATAGCCTTTTTGAACTG	60.134	AAAATGAACATTACCACGCTACG	60.295	153
CL69.Contig1_sinensis_27_1	ACACACACACACAC	AC(2*7)	1243	14	TCAATCATGGTAAACAAAAAGCCAGTA[ACACACACACACAC]AGAGTTTTTACAAATATATTTCTTTATATCTTCATTTTCATTCAATTCATATCATTTCTTCTCTCACTGCCTTC	TCAATCATGGTAAACAAAAAGCC	60.226	GAAGGCAGTGAGAGAAGAAATGA	60.012	115
CL69.Contig1_sinensis_27_2	ACACACACACACAC	AC(2*7)	1243	14	AACCCATTTCATCAAATACCTCATTCAAATAGTCAATCATGGTAAACAAAAAGCCAGTA[ACACACACACACAC]AGAGTTTTTACAAATATATTTCTTTATATCTTCATTTTCATTCAATTCATATCATTTCTTCTCTCACTGCCTTC	AACCCATTTCATCAAATACCTCA	59.601	GAAGGCAGTGAGAGAAGAAATGA	60.012	147
CL69.Contig1_sinensis_27_3	ACACACACACACAC	AC(2*7)	1243	14	AATCATGGTAAACAAAAAGCCAGTA[ACACACACACACAC]AGAGTTTTTACAAATATATTTCTTTATATCTTCATTTTCATTCAATTCATATCATTTCTTCTCTCACTGCCTTC	AATCATGGTAAACAAAAAGCCAG	59.445	GAAGGCAGTGAGAGAAGAAATGA	60.012	113
CL69.Contig1_sinensis_27_4	ACACACACACACAC	AC(2*7)	1243	14	TCAATCATGGTAAACAAAAAGCCAGTA[ACACACACACACAC]AGAGTTTTTACAAATATATTTCTTTATATCTTCATTTTCATTCAATTCATATCATTTCTTCTCTCACTGCCTTCTTAATCCTTATTCTTTTTCTTTCCTCCATCCTT	TCAATCATGGTAAACAAAAAGCC	60.226	AAGGATGGAGGAAAGAAAAAGAA	59.617	148
CL69.Contig1_sinensis_27_5	ACACACACACACAC	AC(2*7)	1243	14	AATCATGGTAAACAAAAAGCCAGTA[ACACACACACACAC]AGAGTTTTTACAAATATATTTCTTTATATCTTCATTTTCATTCAATTCATATCATTTCTTCTCTCACTGCCTTCTTAATCCTTATTCTTTTTCTTTCCTCCATCCTT	AATCATGGTAAACAAAAAGCCAG	59.445	AAGGATGGAGGAAAGAAAAAGAA	59.617	146
CL7090.Contig1_sinensis_925_1	TATATATATATA	TA(2*6)	160	12	ATGACTGATAAGGCAGCTGAAACCAACATTAACCAGTGATGACTTTAATATTGTGAAGGCATTT[TATATATATATA]TCTGCTTAAGGAGTAATCTATGGATATCTTTTAGTGAAATTGAGAAAATTCTTAACCA	ATGACTGATAAGGCAGCTGAAAC	59.803	TGGTTAAGAATTTTCTCAATTTCAC	57.918	134
CL7090.Contig1_sinensis_925_2	TATATATATATA	TA(2*6)	160	12	GCTGAAACCAACATTAACCAGTGATGACTTTAATATTGTGAAGGCATTT[TATATATATATA]TCTGCTTAAGGAGTAATCTATGGATATCTTTTAGTGAAATTGAGAAAATTCTTAACCA	GCTGAAACCAACATTAACCAGTG	60.793	TGGTTAAGAATTTTCTCAATTTCA	57.130	119
CL7090.Contig1_sinensis_925_3	TATATATATATA	TA(2*6)	160	12	AGCTGAAACCAACATTAACCAGTGATGACTTTAATATTGTGAAGGCATTT[TATATATATATA]TCTGCTTAAGGAGTAATCTATGGATATCTTTTAGTGAAATTGAGAAAATTCTTAACCA	AGCTGAAACCAACATTAACCAGT	59.123	TGGTTAAGAATTTTCTCAATTTCA	57.130	120
CL7090.Contig1_sinensis_925_4	TATATATATATA	TA(2*6)	160	12	CAGCTGAAACCAACATTAACCAGTGATGACTTTAATATTGTGAAGGCATTT[TATATATATATA]TCTGCTTAAGGAGTAATCTATGGATATCTTTTAGTGAAATTGAGAAAATTCTTAACCA	CAGCTGAAACCAACATTAACCAG	60.909	TGGTTAAGAATTTTCTCAATTTCA	57.130	121
CL7090.Contig1_sinensis_925_5	TATATATATATA	TA(2*6)	160	12	CTGAAACCAACATTAACCAGTGATGACTTTAATATTGTGAAGGCATTT[TATATATATATA]TCTGCTTAAGGAGTAATCTATGGATATCTTTTAGTGAAATTGAGAAAATTCTTAACCA	CTGAAACCAACATTAACCAGTGA	59.051	TGGTTAAGAATTTTCTCAATTTCA	57.130	118
CL7204.Contig1_sinensis_935_1	TATATATATATATA	TA(2*7)	984	14	ATATTAAGTTGAAATCTTGGGCGGTAAGAGCGATATGT[TATATATATATATA]AACAAGTGTGATGTATGATTATTCAGTTTTTATAAAAGTTGATGATATAATGGCTAGTCCTTTTCCAATCCAGTT	ATATTAAGTTGAAATCTTGGGCG	58.644	AACTGGATTGGAAAAGGACTAGC	60.018	127
CL7204.Contig1_sinensis_935_2	TATATATATATATA	TA(2*7)	984	14	TATTAAGTTGAAATCTTGGGCGGTAAGAGCGATATGT[TATATATATATATA]AACAAGTGTGATGTATGATTATTCAGTTTTTATAAAAGTTGATGATATAATGGCTAGTCCTTTTCCAATCCAGTT	TATTAAGTTGAAATCTTGGGCGG	61.433	AACTGGATTGGAAAAGGACTAGC	60.018	126
CL7204.Contig1_sinensis_935_3	TATATATATATATA	TA(2*7)	984	14	TAAGTTGAAATCTTGGGCGGTAAGAGCGATATGT[TATATATATATATA]AACAAGTGTGATGTATGATTATTCAGTTTTTATAAAAGTTGATGATATAATGGCTAGTCCTTTTCCAATCCAGTT	TAAGTTGAAATCTTGGGCGGTA	60.816	AACTGGATTGGAAAAGGACTAGC	60.018	123
CL7204.Contig1_sinensis_935_4	TATATATATATATA	TA(2*7)	984	14	TAAGTTGAAATCTTGGGCGGTAAGAGCGATATGT[TATATATATATATA]AACAAGTGTGATGTATGATTATTCAGTTTTTATAAAAGTTGATGATATAATGGCTAGTCCTTTTCCAATCCAGTT	TAAGTTGAAATCTTGGGCGGTAA	61.922	AACTGGATTGGAAAAGGACTAGC	60.018	123
CL7204.Contig1_sinensis_935_5	TATATATATATATA	TA(2*7)	984	14	TTAAGTTGAAATCTTGGGCGGTAAGAGCGATATGT[TATATATATATATA]AACAAGTGTGATGTATGATTATTCAGTTTTTATAAAAGTTGATGATATAATGGCTAGTCCTTTTCCAATCCAGTT	TTAAGTTGAAATCTTGGGCGGTA	61.922	AACTGGATTGGAAAAGGACTAGC	60.018	124
CL7288.Contig1_sinensis_940_3	ACACACACACAC	AC(2*6)	159	12	CCTAAAGCTGAACAGGAACCTAAATCTGGGTTTCATATTTCCTGTAGAAATCT[ACACACACACAC]AAAAAATGTGTTTTTTTTCCAACAAGAAAATGGATGTGAAT	CCTAAAGCTGAACAGGAACCTAA	59.002	ATTCACATCCATTTTCTTGTTGG	60.102	106
CL7288.Contig1_sinensis_940_5	ACACACACACAC	AC(2*6)	159	12	CCTAAAGCTGAACAGGAACCTAAATCTGGGTTTCATATTTCCTGTAGAAATCT[ACACACACACAC]AAAAAATGTGTTTTTTTTCCAACAAGAAAATGGATGTGAAT	CCTAAAGCTGAACAGGAACCTAAA	60.169	ATTCACATCCATTTTCTTGTTGG	60.102	106
CL7378.Contig1_sinensis_945_1	GTGTGTGTGTGT	GT(2*6)	849	12	ATCTTTGTAGATGCTGCTGATGGGGTGATGTTGAACACAGAGAGATTCATCAAGCATGCCATACAGGAGAAGTTGCCA[GTGTGTGTGTGT]ATAAACAAGATTGACAGACTGATTCTAGAGCTCAAACTACCACCTACAGATGCTTACTTCAAGCTGAGA	ATCTTTGTAGATGCTGCTGATGG	60.646	TCTCAGCTTGAAGTAAGCATCTG	58.941	159
CL7378.Contig1_sinensis_945_2	GTGTGTGTGTGT	GT(2*6)	849	12	ATCTTTGTAGATGCTGCTGATGGGGTGATGTTGAACACAGAGAGATTCATCAAGCATGCCATACAGGAGAAGTTGCCA[GTGTGTGTGTGT]ATAAACAAGATTGACAGACTGATTCTAGAGCTCAAACTACCACCTACAGATGCTTACTTCAAGCTGAGAA	ATCTTTGTAGATGCTGCTGATGG	60.646	TTCTCAGCTTGAAGTAAGCATCTG	60.202	160
CL7378.Contig1_sinensis_945_3	GTGTGTGTGTGT	GT(2*6)	849	12	ATCTTTGTAGATGCTGCTGATGGGGTGATGTTGAACACAGAGAGATTCATCAAGCATGCCATACAGGAGAAGTTGCCA[GTGTGTGTGTGT]ATAAACAAGATTGACAGACTGATTCTAGAGCTCAAACTACCACCTACAGATGCTTACTTCAAGCTGAGA	ATCTTTGTAGATGCTGCTGATGG	60.646	TCTCAGCTTGAAGTAAGCATCTGT	59.738	159
CL7378.Contig1_sinensis_945_4	GTGTGTGTGTGT	GT(2*6)	849	12	ATCTTTGTAGATGCTGCTGATGGGGTGATGTTGAACACAGAGAGATTCATCAAGCATGCCATACAGGAGAAGTTGCCA[GTGTGTGTGTGT]ATAAACAAGATTGACAGACTGATTCTAGAGCTCAAACTACCACCTACAGATGCTTACTTCAAGCTG	ATCTTTGTAGATGCTGCTGATGG	60.646	CAGCTTGAAGTAAGCATCTGTAGG	59.639	156
CL7378.Contig1_sinensis_945_5	GTGTGTGTGTGT	GT(2*6)	849	12	AGAGATTCATCAAGCATGCCATACAGGAGAAGTTGCCA[GTGTGTGTGTGT]ATAAACAAGATTGACAGACTGATTCTAGAGCTCAAACTACCACCTACAGATGCTTACTTCAAGCTGAGA	AGAGATTCATCAAGCATGCCATA	60.963	TCTCAGCTTGAAGTAAGCATCTG	58.941	119
CL7402.Contig1_sinensis_952_1	GAAGAAGAAGAAGAA	GAA(3*5)	381	15	ACACTGGACAAGGTTTTCAAAGAAAATACATTTTGT[GAAGAAGAAGAAGAA]GATGAAGATATTGATTTGGATGATGATTACTATGGTTACAATGATGATGAGGATGATGAACC	ACACTGGACAAGGTTTTCAAAGA	60.061	GGTTCATCATCCTCATCATCATT	60.038	113
CL7402.Contig1_sinensis_952_2	GAAGAAGAAGAAGAA	GAA(3*5)	381	15	AACACTGGACAAGGTTTTCAAAGAAAATACATTTTGT[GAAGAAGAAGAAGAA]GATGAAGATATTGATTTGGATGATGATTACTATGGTTACAATGATGATGAGGATGATGAACC	AACACTGGACAAGGTTTTCAAAG	59.590	GGTTCATCATCCTCATCATCATT	60.038	114
CL7402.Contig1_sinensis_952_3	GAAGAAGAAGAAGAA	GAA(3*5)	381	15	ACACTGGACAAGGTTTTCAAAGAAAATACATTTTGT[GAAGAAGAAGAAGAA]GATGAAGATATTGATTTGGATGATGATTACTATGGTTACAATGATGATGAGGATGATGAACCAGCAGAAACAAAACCAAGAACCCCAGAAATGAATGCATCAGATGAC	ACACTGGACAAGGTTTTCAAAGA	60.061	GTCATCTGATGCATTCATTTCTG	59.588	159
CL7402.Contig1_sinensis_952_4	GAAGAAGAAGAAGAA	GAA(3*5)	381	15	ACACTGGACAAGGTTTTCAAAGAAAATACATTTTGT[GAAGAAGAAGAAGAA]GATGAAGATATTGATTTGGATGATGATTACTATGGTTACAATGATGATGAGGATGATGAACCAGCAGAAACAAAACCAAGAACCCCAGAAATGAATGCATCAGATGACA	ACACTGGACAAGGTTTTCAAAGA	60.061	TGTCATCTGATGCATTCATTTCT	59.588	160
CL7402.Contig1_sinensis_952_5	GAAGAAGAAGAAGAA	GAA(3*5)	381	15	CACTGGACAAGGTTTTCAAAGAAAATACATTTTGT[GAAGAAGAAGAAGAA]GATGAAGATATTGATTTGGATGATGATTACTATGGTTACAATGATGATGAGGATGATGAACC	CACTGGACAAGGTTTTCAAAGAA	60.530	GGTTCATCATCCTCATCATCATT	60.038	112
CL7630.Contig1_sinensis_971_1	TGTTGTTGTTGTTGT	TGT(3*5)	384	15	GCTTACAGGAGCTTTAAACTTGATTGTTAATAATGTACACTAAGTTTTTAACA[TGTTGTTGTTGTTGT]TACTTGTTAATGTTAGGTAAGAAATCTTGCTTTAGATGGTACAGATACCAGCAGTTATAACTAAAAACAATTCAAGCTTTTATTTGCA	GCTTACAGGAGCTTTAAACTTGA	57.157	TGCAAATAAAAGCTTGAATTGTTT	59.278	156
CL7630.Contig1_sinensis_971_2	TGTTGTTGTTGTTGT	TGT(3*5)	384	15	AGCTTACAGGAGCTTTAAACTTGATTGTTAATAATGTACACTAAGTTTTTAACA[TGTTGTTGTTGTTGT]TACTTGTTAATGTTAGGTAAGAAATCTTGCTTTAGATGGTACAGATACCAGCAGTTATAACTAAAAACAATTCAAGCTTTTATTTGCA	AGCTTACAGGAGCTTTAAACTTGA	58.086	TGCAAATAAAAGCTTGAATTGTTT	59.278	157
CL7630.Contig1_sinensis_971_3	TGTTGTTGTTGTTGT	TGT(3*5)	384	15	CAGGAGCTTTAAACTTGATTGTTAATAATGTACACTAAGTTTTTAACA[TGTTGTTGTTGTTGT]TACTTGTTAATGTTAGGTAAGAAATCTTGCTTTAGATGGTACAGATACCAGCAGTTATAACTAAAAACAATTCAAGCTTTTATTTGCA	CAGGAGCTTTAAACTTGATTGTT	56.886	TGCAAATAAAAGCTTGAATTGTTT	59.278	151
CL7630.Contig1_sinensis_971_4	TGTTGTTGTTGTTGT	TGT(3*5)	384	15	GCTTACAGGAGCTTTAAACTTGATTGTTAATAATGTACACTAAGTTTTTAACA[TGTTGTTGTTGTTGT]TACTTGTTAATGTTAGGTAAGAAATCTTGCTTTAGATGGTACAGATACCAGCAGTTATAACTAAAAACAATTCAAGCTTTTATTTGCA	GCTTACAGGAGCTTTAAACTTGATT	58.708	TGCAAATAAAAGCTTGAATTGTTT	59.278	156
CL7630.Contig1_sinensis_971_5	TGTTGTTGTTGTTGT	TGT(3*5)	384	15	ACAGGAGCTTTAAACTTGATTGTTAATAATGTACACTAAGTTTTTAACA[TGTTGTTGTTGTTGT]TACTTGTTAATGTTAGGTAAGAAATCTTGCTTTAGATGGTACAGATACCAGCAGTTATAACTAAAAACAATTCAAGCTTTTATTTGCA	ACAGGAGCTTTAAACTTGATTGTT	57.704	TGCAAATAAAAGCTTGAATTGTTT	59.278	152
CL7717.Contig2_sinensis_979_4	TTGTTGTTGTTGTTGTTGTTG	TTG(3*7)	432	21	AAAATCCAGATACTGCAGAGCACGTACCAGGTGCCCTCTGTCTACCAGCCATTACTGTTATCAAAGGGAGATATTTTCTGACCAGCAGCAATA[TTGTTGTTGTTGTTGTTGTTG]TTTACACTCTTTAAACATGAGCAAATATTGATAGATTTCA	AAAATCCAGATACTGCAGAGCAC	59.803	TGAAATCTATCAATATTTGCTCATGT	58.256	154
CL7743.Contig2_sinensis_981_1	TATATATATATA	TA(2*6)	4911	12	TTCCCTTCAAGATCTTTCTGTAAGACTTTCTCTACAGTTACTATATATAACTATTTAACTC[TATATATATATA]TGTACAAAAAACAAGTACAGCTGTTTTGAATCAAATCATCTAAAAAGAAAAACTAAACTCGTCTAGCTCAAATTTTACAGTTACG	TTCCCTTCAAGATCTTTCTGTAA	57.205	CGTAACTGTAAAATTTGAGCTAGACG	59.827	158
CL7743.Contig2_sinensis_981_2	TATATATATATA	TA(2*6)	4911	12	CACGTTTTACATATTCCCTTCAAGATCTTTCTGTAAGACTTTCTCTACAGTTACTATATATAACTATTTAACTC[TATATATATATA]TGTACAAAAAACAAGTACAGCTGTTTTGAATCAAATCATCTAAAAAGAAAAACTAAACTCGTCTAGCTCAAA	CACGTTTTACATATTCCCTTCAA	58.128	TTTGAGCTAGACGAGTTTAGTTTTTC	58.852	158
CL7743.Contig2_sinensis_981_3	TATATATATATA	TA(2*6)	4911	12	CACGTTTTACATATTCCCTTCAAGATCTTTCTGTAAGACTTTCTCTACAGTTACTATATATAACTATTTAACTC[TATATATATATA]TGTACAAAAAACAAGTACAGCTGTTTTGAATCAAATCATCTAAAAAGAAAAACTAAACTCGTCTAGCTCAA	CACGTTTTACATATTCCCTTCAA	58.128	TTGAGCTAGACGAGTTTAGTTTTTC	57.685	157
CL7743.Contig2_sinensis_981_4	TATATATATATA	TA(2*6)	4911	12	AACACGTTTTACATATTCCCTTCAAGATCTTTCTGTAAGACTTTCTCTACAGTTACTATATATAACTATTTAACTC[TATATATATATA]TGTACAAAAAACAAGTACAGCTGTTTTGAATCAAATCATCTAAAAAGAAAAACTAAACTCGTCTAGCTCAAA	AACACGTTTTACATATTCCCTTCAA	60.053	TTTGAGCTAGACGAGTTTAGTTTTTC	58.852	160
CL7743.Contig2_sinensis_981_5	TATATATATATA	TA(2*6)	4911	12	CACGTTTTACATATTCCCTTCAAGATCTTTCTGTAAGACTTTCTCTACAGTTACTATATATAACTATTTAACTC[TATATATATATA]TGTACAAAAAACAAGTACAGCTGTTTTGAATCAAATCATCTAAAAAGAAAAACTAAACTCGTCTAGCTCA	CACGTTTTACATATTCCCTTCAA	58.128	TGAGCTAGACGAGTTTAGTTTTTCTTT	59.631	156
CL7835.Contig1_sinensis_983_1	TGTTGTTGTTGTTGT	TGT(3*5)	597	15	GTTGTTGTAGATGGGTTTGTCGTCGTAGCCGGTGTTGTTGCTGTCGTGGTTGTCGTTGTAGTTGA[TGTTGTTGTTGTTGT]ACTTGTTGACGTCGTGGTGGTGGTCGAAAATCGTTTACTTT	GTTGTTGTAGATGGGTTTGTCGT	60.199	AAAGTAAACGATTTTCGACCACC	60.597	121
CL7835.Contig1_sinensis_983_2	TGTTGTTGTTGTTGT	TGT(3*5)	597	15	AAACAGATTCGGGACTACTGGATGTTGTTGTAGATGGGTTTGTCGTCGTAGCCGGTGTTGTTGCTGTCGTGGTTGTCGTTGTAGTTGA[TGTTGTTGTTGTTGT]ACTTGTTGACGTCGTGGTGGTGGTCGAAAATCGTTTACTTT	AAACAGATTCGGGACTACTGGAT	60.248	AAAGTAAACGATTTTCGACCACC	60.597	144
CL7835.Contig1_sinensis_983_3	TGTTGTTGTTGTTGT	TGT(3*5)	597	15	CTGGATGTTGTTGTAGATGGGTTTGTCGTCGTAGCCGGTGTTGTTGCTGTCGTGGTTGTCGTTGTAGTTGA[TGTTGTTGTTGTTGT]ACTTGTTGACGTCGTGGTGGTGGTCGAAAATCGTTTACTTTCGT	CTGGATGTTGTTGTAGATGGGTT	60.158	ACGAAAGTAAACGATTTTCGACC	60.715	130
CL7835.Contig1_sinensis_983_4	TGTTGTTGTTGTTGT	TGT(3*5)	597	15	GTTGTTGTAGATGGGTTTGTCGTCGTAGCCGGTGTTGTTGCTGTCGTGGTTGTCGTTGTAGTTGA[TGTTGTTGTTGTTGT]ACTTGTTGACGTCGTGGTGGTGGTCGAAAATCGTTTACTTTCGT	GTTGTTGTAGATGGGTTTGTCGT	60.199	ACGAAAGTAAACGATTTTCGACC	60.715	124
CL7835.Contig1_sinensis_983_5	TGTTGTTGTTGTTGT	TGT(3*5)	597	15	ACTGGATGTTGTTGTAGATGGGTTTGTCGTCGTAGCCGGTGTTGTTGCTGTCGTGGTTGTCGTTGTAGTTGA[TGTTGTTGTTGTTGT]ACTTGTTGACGTCGTGGTGGTGGTCGAAAATCGTTTACTTT	ACTGGATGTTGTTGTAGATGGGT	59.674	AAAGTAAACGATTTTCGACCACC	60.597	128
CL7848.Contig1_sinensis_988_1	TGTTGTTGTTGTTGT	TGT(3*5)	260	15	ATATCCTATACCGACACTGCCAAGAAAAGATTCCCGTCATTTTGC[TGTTGTTGTTGTTGT]TCCCGGCTCTCCATGATGAAAGGGGTTAAAACTGGACAAAAATCAGGCACCAGTGCATTTTCGACCCAATGAACCTTTCTTCTAGC	ATATCCTATACCGACACTGCCAA	59.771	GCTAGAAGAAAGGTTCATTGGGT	60.018	146
CL7848.Contig1_sinensis_988_2	TGTTGTTGTTGTTGT	TGT(3*5)	260	15	ATATCCTATACCGACACTGCCAAGAAAAGATTCCCGTCATTTTGC[TGTTGTTGTTGTTGT]TCCCGGCTCTCCATGATGAAAGGGGTTAAAACTGGACAAAAATC	ATATCCTATACCGACACTGCCAA	59.771	GATTTTTGTCCAGTTTTAACCCC	59.982	104
CL7848.Contig1_sinensis_988_3	TGTTGTTGTTGTTGT	TGT(3*5)	260	15	ATATCCTATACCGACACTGCCAAGAAAAGATTCCCGTCATTTTGC[TGTTGTTGTTGTTGT]TCCCGGCTCTCCATGATGAAAGGGGTTAAAACTGGAC	ATATCCTATACCGACACTGCCAA	59.771	GTCCAGTTTTAACCCCTTTCATC	60.102	97
CL7848.Contig1_sinensis_988_4	TGTTGTTGTTGTTGT	TGT(3*5)	260	15	ATATCCTATACCGACACTGCCAAGAAAAGATTCCCGTCATTTTGC[TGTTGTTGTTGTTGT]TCCCGGCTCTCCATGATGAAAGGGGTTAAAACTGGACAAAA	ATATCCTATACCGACACTGCCAA	59.771	TTTTGTCCAGTTTTAACCCCTTT	60.126	101
CL7848.Contig1_sinensis_988_5	TGTTGTTGTTGTTGT	TGT(3*5)	260	15	ATATCCTATACCGACACTGCCAAGAAAAGATTCCCGTCATTTTGC[TGTTGTTGTTGTTGT]TCCCGGCTCTCCATGATGAAAGGGGTTAAAACTGGACAAAAA	ATATCCTATACCGACACTGCCAA	59.771	TTTTTGTCCAGTTTTAACCCCTT	60.126	102
CL7974.Contig1_sinensis_994_1	AACAACAACAACAAC	AAC(3*5)	331	15	TGGTAATGGGAAAACAGAAGATGTTAAAATGGAGTATAGTTCAAAATCAAAGTTAAATTAAATACTGGGCCTTTAGGAT[AACAACAACAACAAC]CAAAAAATAAAACCAGCGGGATTATC	TGGTAATGGGAAAACAGAAGATG	60.223	GATAATCCCGCTGGTTTTATTTT	59.635	120
CL7974.Contig1_sinensis_994_2	AACAACAACAACAAC	AAC(3*5)	331	15	TGGTAATGGGAAAACAGAAGATGTTAAAATGGAGTATAGTTCAAAATCAAAGTTAAATTAAATACTGGGCCTTTAGGAT[AACAACAACAACAAC]CAAAAAATAAAACCAGCGGGATTAT	TGGTAATGGGAAAACAGAAGATG	60.223	ATAATCCCGCTGGTTTTATTTTT	59.228	119
CL7974.Contig1_sinensis_994_3	AACAACAACAACAAC	AAC(3*5)	331	15	TGGTAATGGGAAAACAGAAGATGTTAAAATGGAGTATAGTTCAAAATCAAAGTTAAATTAAATACTGGGCCTTTAGGAT[AACAACAACAACAAC]CAAAAAATAAAACCAGCGGGATTATCCTGATATA	TGGTAATGGGAAAACAGAAGATG	60.223	TATATCAGGATAATCCCGCTGGT	60.864	128
CL7974.Contig1_sinensis_994_4	AACAACAACAACAAC	AAC(3*5)	331	15	ATGAATGGTAATGGGAAAACAGAAGATGTTAAAATGGAGTATAGTTCAAAATCAAAGTTAAATTAAATACTGGGCCTTTAGGAT[AACAACAACAACAAC]CAAAAAATAAAACCAGCGGGATTAT	ATGAATGGTAATGGGAAAACAGA	59.601	ATAATCCCGCTGGTTTTATTTTT	59.228	124
CL7974.Contig1_sinensis_994_5	AACAACAACAACAAC	AAC(3*5)	331	15	ATGAATGGTAATGGGAAAACAGAAGATGTTAAAATGGAGTATAGTTCAAAATCAAAGTTAAATTAAATACTGGGCCTTTAGGAT[AACAACAACAACAAC]CAAAAAATAAAACCAGCGGGATTATCCTGATATA	ATGAATGGTAATGGGAAAACAGA	59.601	TATATCAGGATAATCCCGCTGGT	60.864	133
CL797.Contig1_sinensis_275_1	TCTCTCTCTCTC	TC(2*6)	717	12	GTTGAGCCAGTCTTTCTTCTTCAGCTTGTCTCCTTTTTTCT[TCTCTCTCTCTC]TTCATCTTGCTCTCTCTGCTGCTCGTTCATCCATATTTTTC	GTTGAGCCAGTCTTTCTTCTTCA	60.047	GAAAAATATGGATGAACGAGCAG	59.983	94
CL797.Contig1_sinensis_275_2	TCTCTCTCTCTC	TC(2*6)	717	12	GTTGAGCCAGTCTTTCTTCTTCAGCTTGTCTCCTTTTTTCT[TCTCTCTCTCTC]TTCATCTTGCTCTCTCTGCTGCTCGTTCATCCATATTTTTCATGACTTGGAGATATTTAGATTTTTCTGAAGCTGCGCTGGTGTAGGATGAAGGTCGTGAAAC	GTTGAGCCAGTCTTTCTTCTTCA	60.047	GTTTCACGACCTTCATCCTACAC	59.921	156
CL797.Contig1_sinensis_275_3	TCTCTCTCTCTC	TC(2*6)	717	12	TCAAGTTGAGCCAGTCTTTCTTCTTCAGCTTGTCTCCTTTTTTCT[TCTCTCTCTCTC]TTCATCTTGCTCTCTCTGCTGCTCGTTCATCCATATTTTTCATGACTTGGAGATATTTAGATTTTTCTGAAGCTGCGCTGGTGTAGGATGAAGGTCGTGAAAC	TCAAGTTGAGCCAGTCTTTCTTC	60.047	GTTTCACGACCTTCATCCTACAC	59.921	160
CL797.Contig1_sinensis_275_4	TCTCTCTCTCTC	TC(2*6)	717	12	TTGAGCCAGTCTTTCTTCTTCAGCTTGTCTCCTTTTTTCT[TCTCTCTCTCTC]TTCATCTTGCTCTCTCTGCTGCTCGTTCATCCATATTTTTC	TTGAGCCAGTCTTTCTTCTTCAG	60.171	GAAAAATATGGATGAACGAGCAG	59.983	93
CL797.Contig1_sinensis_275_5	TCTCTCTCTCTC	TC(2*6)	717	12	AGCCAGTCTTTCTTCTTCAGCTTGTCTCCTTTTTTCT[TCTCTCTCTCTC]TTCATCTTGCTCTCTCTGCTGCTCGTTCATCCATATTTTTC	AGCCAGTCTTTCTTCTTCAGCTT	60.194	GAAAAATATGGATGAACGAGCAG	59.983	90
CL7997.Contig1_sinensis_996_1	CATCATCATCATCATCATCAT	CAT(3*7)	3160	21	GATCATTGGTGTGCACATTGTACGCGTTGTCCTCCCGGCATGC[CATCATCATCATCATCATCAT]CCGAGTGGTAGGCCTCACGACGGCCACTACCACTGGACCGTGTGCTGTCATAGTCCATTAA	GATCATTGGTGTGCACATTGTA	59.326	TTAATGGACTATGACAGCACACG	60.068	125
CL7997.Contig1_sinensis_996_2	CATCATCATCATCATCATCAT	CAT(3*7)	3160	21	GATCATTGGTGTGCACATTGTACGCGTTGTCCTCCCGGCATGC[CATCATCATCATCATCATCAT]CCGAGTGGTAGGCCTCACGACGGCCACTACCACTGGACCGTGTGCTGTCATAGTCCATTAAATTCACTTCTTCTACATGTTCACCTTCAGGC	GATCATTGGTGTGCACATTGTA	59.326	GCCTGAAGGTGAACATGTAGAAG	60.178	156
CL7997.Contig1_sinensis_996_3	CATCATCATCATCATCATCAT	CAT(3*7)	3160	21	GATCATTGGTGTGCACATTGTACGCGTTGTCCTCCCGGCATGC[CATCATCATCATCATCATCAT]CCGAGTGGTAGGCCTCACGACGGCCACTACCACTGGACCGTGTGCTGTCATAGTCCATTAAATTCACTTCTTCTACATGTTCACCTTCAGGCATT	GATCATTGGTGTGCACATTGTA	59.326	AATGCCTGAAGGTGAACATGTAG	60.419	159
CL7997.Contig1_sinensis_996_4	CATCATCATCATCATCATCAT	CAT(3*7)	3160	21	TGATCATTGGTGTGCACATTGTACGCGTTGTCCTCCCGGCATGC[CATCATCATCATCATCATCAT]CCGAGTGGTAGGCCTCACGACGGCCACTACCACTGGACCGTGTGCTGTCATAGTCCATTAA	TGATCATTGGTGTGCACATTGTA	62.151	TTAATGGACTATGACAGCACACG	60.068	126
CL7997.Contig1_sinensis_996_5	CATCATCATCATCATCATCAT	CAT(3*7)	3160	21	TGATCATTGGTGTGCACATTGTACGCGTTGTCCTCCCGGCATGC[CATCATCATCATCATCATCAT]CCGAGTGGTAGGCCTCACGACGGCCACTACCACTGGACCGTGTGCTGTCATAGTCCATTAAATTCACTTCTTCTACATGTTCACCTTCAGGC	TGATCATTGGTGTGCACATTGTA	62.151	GCCTGAAGGTGAACATGTAGAAG	60.178	157
CL8104.Contig1_sinensis_1017_2	CAACAACAACAACAA	CAA(3*5)	5729	15	CATTGCAAGCACCTGTACAATACCAGCCAGCTCAGGTTCAAGTGAGCCATCAT[CAACAACAACAACAA]CAGAGGGTGATCCTGCCCTCTACACAAAAATTA	CATTGCAAGCACCTGTACAATAC	59.593	TAATTTTTGTGTAGAGGGCAGGA	60.010	101
CL815.Contig1_sinensis_278_1	ATATATATATATAT	AT(2*7)	1257	14	AGGTCAAGGCTACAGTGCTATTGTGTCTGCCAAGGTGCGAAGTATGAAAAACATGTTTTATACATAAAATTGACTGTGAAAAATGCATTCAGCC[ATATATATATATAT]GTCATGGGACGCAAAAATTATAATCATTTGTCACATCAGGCAG	AGGTCAAGGCTACAGTGCTATTG	59.854	CTGCCTGATGTGACAAATGATTA	60.011	151
CL815.Contig1_sinensis_278_2	ATATATATATATAT	AT(2*7)	1257	14	CAAGGTCAAGGCTACAGTGCTATTGTGTCTGCCAAGGTGCGAAGTATGAAAAACATGTTTTATACATAAAATTGACTGTGAAAAATGCATTCAGCC[ATATATATATATAT]GTCATGGGACGCAAAAATTATAATCATTTGTCACATCAGGCAG	CAAGGTCAAGGCTACAGTGCTAT	59.854	CTGCCTGATGTGACAAATGATTA	60.011	153
CL815.Contig1_sinensis_278_3	ATATATATATATAT	AT(2*7)	1257	14	TTGACTGTGAAAAATGCATTCAGCC[ATATATATATATAT]GTCATGGGACGCAAAAATTATAATCATTTGTCACATCAGGCAG	TTGACTGTGAAAAATGCATTCAG	60.159	CTGCCTGATGTGACAAATGATTA	60.011	82
CL815.Contig1_sinensis_278_4	ATATATATATATAT	AT(2*7)	1257	14	TTGACTGTGAAAAATGCATTCAGCC[ATATATATATATAT]GTCATGGGACGCAAAAATTATAATCATTTGTCACATCAGGCAGGTAGTCTTTTATTTCGG	TTGACTGTGAAAAATGCATTCAG	60.159	CCGAAATAAAAGACTACCTGCCT	60.033	99
CL815.Contig1_sinensis_278_5	ATATATATATATAT	AT(2*7)	1257	14	TTGACTGTGAAAAATGCATTCAGCC[ATATATATATATAT]GTCATGGGACGCAAAAATTATAATCATTTGTCACATCAGGCAGGTAGTCTTTTATTTCGGT	TTGACTGTGAAAAATGCATTCAG	60.159	ACCGAAATAAAAGACTACCTGCC	59.919	100
CL8222.Contig1_sinensis_1023_1	GATGATGATGATGATGAT	GAT(3*6)	292	18	GAGAAAAACGACCTCATTCTCAATTGGATCATGATGTC[GATGATGATGATGATGAT]AAAGATGGTGATTTGGATGAAGATGAAATAATGAGAGACAAACGAACACCAAAATTGTACATCAGAAAAGTATTGACATCGGCCACTACAAAACTAGGTAA	GAGAAAAACGACCTCATTCTCAA	59.755	TTACCTAGTTTTGTAGTGGCCGA	60.063	157
CL8222.Contig1_sinensis_1023_2	GATGATGATGATGATGAT	GAT(3*6)	292	18	GAGAAAAACGACCTCATTCTCAATTGGATCATGATGTC[GATGATGATGATGATGAT]AAAGATGGTGATTTGGATGAAGATGAAATAATGAGAGACAAACGAACACCAAAATTGTACATCAGAAAAGTATTGACATCGGCCACTACAAAACTAG	GAGAAAAACGACCTCATTCTCAA	59.755	CTAGTTTTGTAGTGGCCGATGTC	60.069	153
CL8222.Contig1_sinensis_1023_3	GATGATGATGATGATGAT	GAT(3*6)	292	18	GAGAAAAACGACCTCATTCTCAATTGGATCATGATGTC[GATGATGATGATGATGAT]AAAGATGGTGATTTGGATGAAGATGAAATAATGAGAGACAAACGAACACCAAAATTGTACATCAGAAAAGTATTGACATCGGCCACTA	GAGAAAAACGACCTCATTCTCAA	59.755	TAGTGGCCGATGTCAATACTTTT	59.912	144
CL8222.Contig1_sinensis_1023_4	GATGATGATGATGATGAT	GAT(3*6)	292	18	ACTTGTCCACAGTCAAGGAGAAAAACGACCTCATTCTCAATTGGATCATGATGTC[GATGATGATGATGATGAT]AAAGATGGTGATTTGGATGAAGATGAAATAATGAGAGACAAACGAACACCAAAATTGT	ACTTGTCCACAGTCAAGGAGAAA	60.195	ACAATTTTGGTGTTCGTTTGTCT	59.833	131
CL8222.Contig1_sinensis_1023_5	GATGATGATGATGATGAT	GAT(3*6)	292	18	AACTTGTCCACAGTCAAGGAGAAAAACGACCTCATTCTCAATTGGATCATGATGTC[GATGATGATGATGATGAT]AAAGATGGTGATTTGGATGAAGATGAAATAATGAGAGACAAACGAACACCAAAATTGT	AACTTGTCCACAGTCAAGGAGAA	60.195	ACAATTTTGGTGTTCGTTTGTCT	59.833	132
CL8255.Contig1_sinensis_1024_1	CTGCTGCTGCTGCTG	CTG(3*5)	601	15	GCCAACATCAGCTCGTAGTAGTTTGTCTGCACCAAGTGCTTTTGCCGGTTTAAGTACAGAAACACAGACACCAGTTGCAACTGTAAAGGAGACGCTGGAAGGAAGAAATGCTA[CTGCTGCTGCTGCTG]GCATACTATTGTCAAACACAGGCCAA	GCCAACATCAGCTCGTAGTAGTT	59.859	TTGGCCTGTGTTTGACAATAGTA	59.566	154
CL8255.Contig1_sinensis_1024_2	CTGCTGCTGCTGCTG	CTG(3*5)	601	15	GCTCGTAGTAGTTTGTCTGCACCAAGTGCTTTTGCCGGTTTAAGTACAGAAACACAGACACCAGTTGCAACTGTAAAGGAGACGCTGGAAGGAAGAAATGCTA[CTGCTGCTGCTGCTG]GCATACTATTGTCAAACACAGGCCAA	GCTCGTAGTAGTTTGTCTGCACC	60.369	TTGGCCTGTGTTTGACAATAGTA	59.566	144
CL8255.Contig1_sinensis_1024_3	CTGCTGCTGCTGCTG	CTG(3*5)	601	15	AGCCAACATCAGCTCGTAGTAGTTTGTCTGCACCAAGTGCTTTTGCCGGTTTAAGTACAGAAACACAGACACCAGTTGCAACTGTAAAGGAGACGCTGGAAGGAAGAAATGCTA[CTGCTGCTGCTGCTG]GCATACTATTGTCAAACACAGGCCAA	AGCCAACATCAGCTCGTAGTAGT	59.512	TTGGCCTGTGTTTGACAATAGTA	59.566	155
CL8255.Contig1_sinensis_1024_4	CTGCTGCTGCTGCTG	CTG(3*5)	601	15	CTCGTAGTAGTTTGTCTGCACCAAGTGCTTTTGCCGGTTTAAGTACAGAAACACAGACACCAGTTGCAACTGTAAAGGAGACGCTGGAAGGAAGAAATGCTA[CTGCTGCTGCTGCTG]GCATACTATTGTCAAACACAGGCCAA	CTCGTAGTAGTTTGTCTGCACCA	59.497	TTGGCCTGTGTTTGACAATAGTA	59.566	143
CL8255.Contig1_sinensis_1024_5	CTGCTGCTGCTGCTG	CTG(3*5)	601	15	ACTGTAAAGGAGACGCTGGAAGGAAGAAATGCTA[CTGCTGCTGCTGCTG]GCATACTATTGTCAAACACAGGCCAAGAAACCACTGGACATGGCACAGAAGGAATAGGTA	ACTGTAAAGGAGACGCTGGAAG	59.943	TACCTATTCCTTCTGTGCCATGT	59.906	109
CL826.Contig1_sinensis_279_1	ACACACACACAC	AC(2*6)	1116	12	GCGTCTATTAGAGGATGGGCTATAGAAACAATTTTTACGGTATTCATTGATATCCTTAGTATACATGTAAAAAA[ACACACACACAC]AAATCATACAGACTATATCGACAATAGAAGGAAAAGAAGA	GCGTCTATTAGAGGATGGGCTAT	59.994	TCTTCTTTTCCTTCTATTGTCGAT	57.710	126
CL826.Contig1_sinensis_279_2	ACACACACACAC	AC(2*6)	1116	12	GCGTCTATTAGAGGATGGGCTATAGAAACAATTTTTACGGTATTCATTGATATCCTTAGTATACATGTAAAAAA[ACACACACACAC]AAATCATACAGACTATATCGACAATAGAAGGAAAAGAAGAT	GCGTCTATTAGAGGATGGGCTAT	59.994	ATCTTCTTTTCCTTCTATTGTCGAT	58.044	127
CL826.Contig1_sinensis_279_3	ACACACACACAC	AC(2*6)	1116	12	GCGTCTATTAGAGGATGGGCTATAGAAACAATTTTTACGGTATTCATTGATATCCTTAGTATACATGTAAAAAA[ACACACACACAC]AAATCATACAGACTATATCGACAATAGAAGGAAAAGAAG	GCGTCTATTAGAGGATGGGCTAT	59.994	CTTCTTTTCCTTCTATTGTCGAT	55.995	125
CL826.Contig1_sinensis_279_4	ACACACACACAC	AC(2*6)	1116	12	GCGTCTATTAGAGGATGGGCTATAGAAACAATTTTTACGGTATTCATTGATATCCTTAGTATACATGTAAAAAA[ACACACACACAC]AAATCATACAGACTATATCGACAATAGAAGGAAAAGAAGAT	GCGTCTATTAGAGGATGGGCTAT	59.994	ATCTTCTTTTCCTTCTATTGTCG	55.995	127
CL826.Contig1_sinensis_279_5	ACACACACACAC	AC(2*6)	1116	12	TTTTTGTCCAAAATATCAGGGGTGGGCGTCTATTAGAGGATGGGCTATAGAAACAATTTTTACGGTATTCATTGATATCCTTAGTATACATGTAAAAAA[ACACACACACAC]AAATCATACAGACTATATCGACAATAGAAGGAAAAGAAGA	TTTTTGTCCAAAATATCAGGGGT	60.763	TCTTCTTTTCCTTCTATTGTCGAT	57.710	151
CL8361.Contig1_sinensis_1028_1	CACACACACACA	CA(2*6)	440	12	ACACATGGTCAAACCAAGAAAATAGTGAATTGTTTCGTACATAAGATTCTACATGTATGTAAAAGTAAACAGACTTCTTTCTATCCCCC[CACACACACACA]GAGAAGTTTTGCTTTTCACATTTCATTGATG	ACACATGGTCAAACCAAGAAAAT	59.666	CATCAATGAAATGTGAAAAGCAA	59.992	132
CL8361.Contig1_sinensis_1028_2	CACACACACACA	CA(2*6)	440	12	ACACATGGTCAAACCAAGAAAATAGTGAATTGTTTCGTACATAAGATTCTACATGTATGTAAAAGTAAACAGACTTCTTTCTATCCCCC[CACACACACACA]GAGAAGTTTTGCTTTTCACATTTCATTGA	ACACATGGTCAAACCAAGAAAAT	59.666	TCAATGAAATGTGAAAAGCAAAA	59.632	130
CL8361.Contig1_sinensis_1028_3	CACACACACACA	CA(2*6)	440	12	ACACATGGTCAAACCAAGAAAATAGTGAATTGTTTCGTACATAAGATTCTACATGTATGTAAAAGTAAACAGACTTCTTTCTATCCCCC[CACACACACACA]GAGAAGTTTTGCTTTTCACATTTCATTGATGA	ACACATGGTCAAACCAAGAAAAT	59.666	TCATCAATGAAATGTGAAAAGCA	60.482	133
CL8361.Contig1_sinensis_1028_4	CACACACACACA	CA(2*6)	440	12	AAACAGACTTCTTTCTATCCCCC[CACACACACACA]GAGAAGTTTTGCTTTTCACATTTCATTGATGATTTTTGCTTCTGAACTTAGAAAGCATCTATGATGTATATTAGAGAATTTATAAGTTAGCTGTTTTTATTGTGCTTTGAAGTTCTGCTTTTGT	AAACAGACTTCTTTCTATCCCCC	59.061	ACAAAAGCAGAACTTCAAAGCAC	59.982	159
CL8361.Contig1_sinensis_1028_5	CACACACACACA	CA(2*6)	440	12	TGGTCAAACCAAGAAAATAGTGAATTGTTTCGTACATAAGATTCTACATGTATGTAAAAGTAAACAGACTTCTTTCTATCCCCC[CACACACACACA]GAGAAGTTTTGCTTTTCACATTTCATTGATG	TGGTCAAACCAAGAAAATAGTGAA	59.913	CATCAATGAAATGTGAAAAGCAA	59.992	127
CL8377.Contig1_sinensis_1029_1	ATATATATATATATATAT	AT(2*9)	556	18	GCTACAAACAGCCATTTTCCTAACTAATAATACTCGTTTTTCATATATGCAAAACAATTTCTCAGAGATTCTTTATTTTCACAG[ATATATATATATATATAT]AATAGTGCGTTCTTGTAATCTTCTGAAGTATACATTAGTTTGTTCCAATGACCAATCA	GCTACAAACAGCCATTTTCCTAA	59.692	TGATTGGTCATTGGAACAAACTA	59.370	160
CL8377.Contig1_sinensis_1029_2	ATATATATATATATATAT	AT(2*9)	556	18	GCTACAAACAGCCATTTTCCTAACTAATAATACTCGTTTTTCATATATGCAAAACAATTTCTCAGAGATTCTTTATTTTCACAG[ATATATATATATATATAT]AATAGTGCGTTCTTGTAATCTTCTGAAGTATACATTAGTTTGTTCCAATGACCAA	GCTACAAACAGCCATTTTCCTAA	59.692	TTGGTCATTGGAACAAACTAATG	58.909	157
CL8377.Contig1_sinensis_1029_3	ATATATATATATATATAT	AT(2*9)	556	18	GCTACAAACAGCCATTTTCCTAACTAATAATACTCGTTTTTCATATATGCAAAACAATTTCTCAGAGATTCTTTATTTTCACAG[ATATATATATATATATAT]AATAGTGCGTTCTTGTAATCTTCTGAAG	GCTACAAACAGCCATTTTCCTAA	59.692	CTTCAGAAGATTACAAGAACGCA	58.710	130
CL8377.Contig1_sinensis_1029_4	ATATATATATATATATAT	AT(2*9)	556	18	GCTACAAACAGCCATTTTCCTAACTAATAATACTCGTTTTTCATATATGCAAAACAATTTCTCAGAGATTCTTTATTTTCACAG[ATATATATATATATATAT]AATAGTGCGTTCTTGTAATCTTCTGAAGTATACATTAGTTTGTTCCAATGACCAA	GCTACAAACAGCCATTTTCCTAA	59.692	TTGGTCATTGGAACAAACTAATGT	59.687	157
CL8377.Contig1_sinensis_1029_5	ATATATATATATATATAT	AT(2*9)	556	18	GCTACAAACAGCCATTTTCCTAACTAATAATACTCGTTTTTCATATATGCAAAACAATTTCTCAGAGATTCTTTATTTTCACAG[ATATATATATATATATAT]AATAGTGCGTTCTTGTAATCTTCTGAA	GCTACAAACAGCCATTTTCCTAA	59.692	TTCAGAAGATTACAAGAACGCAC	58.576	129
CL8435.Contig1_sinensis_1035_1	ATATATATATATATAT	AT(2*8)	2565	16	TTTTCAAAACATTTCAGACAAGAAATAAAATGACATTTTTTTCTGTTTTCATGCTTAAGTCA[ATATATATATATATAT]TTTTTTTTTTTACACTCAAAATAAATAGGCATTAAGCTTGAAATACAAAGCATCTGTCTTGTTCAAGCGTACTGTTAAGCTG	TTTTCAAAACATTTCAGACAAGAAA	59.258	CAGCTTAACAGTACGCTTGAACA	59.648	160
CL8435.Contig1_sinensis_1035_2	ATATATATATATATAT	AT(2*8)	2565	16	TTTCAAAACATTTCAGACAAGAAATAAAATGACATTTTTTTCTGTTTTCATGCTTAAGTCA[ATATATATATATATAT]TTTTTTTTTTTACACTCAAAATAAATAGGCATTAAGCTTGAAATACAAAGCATCTGTCTTGTTCAAGCGTACTGTTAAGCTG	TTTCAAAACATTTCAGACAAGAAA	58.033	CAGCTTAACAGTACGCTTGAACA	59.648	159
CL8435.Contig1_sinensis_1035_3	ATATATATATATATAT	AT(2*8)	2565	16	TTTTCAAAACATTTCAGACAAGAAATAAAATGACATTTTTTTCTGTTTTCATGCTTAAGTCA[ATATATATATATATAT]TTTTTTTTTTTACACTCAAAATAAATAGGCATTAAGCTTGAAATACAAAGCATCTGTCTTGTTCAAGCGTACTGTTAAGCTG	TTTTCAAAACATTTCAGACAAGAA	58.033	CAGCTTAACAGTACGCTTGAACA	59.648	160
CL8435.Contig1_sinensis_1035_4	ATATATATATATATAT	AT(2*8)	2565	16	TTTTCAAAACATTTCAGACAAGAAATAAAATGACATTTTTTTCTGTTTTCATGCTTAAGTCA[ATATATATATATATAT]TTTTTTTTTTTACACTCAAAATAAATAGGCATTAAGCTTGAAATACAAAGCATCTGTCTTGTTCAAGCGTACTGT	TTTTCAAAACATTTCAGACAAGAAA	59.258	ACAGTACGCTTGAACAAGACAGA	59.111	153
CL8435.Contig1_sinensis_1035_5	ATATATATATATATAT	AT(2*8)	2565	16	TTTTTCAAAACATTTCAGACAAGAAATAAAATGACATTTTTTTCTGTTTTCATGCTTAAGTCA[ATATATATATATATAT]TTTTTTTTTTTACACTCAAAATAAATAGGCATTAAGCTTGAAATACAAAGCATCTGTCTTGTTCAAGCGTACTGT	TTTTTCAAAACATTTCAGACAAGAA	59.258	ACAGTACGCTTGAACAAGACAGA	59.111	154
CL8435.Contig1_sinensis_1036_1	TTTTTTTTTTTT	T(1*12)	2580	12	TTTTCAAAACATTTCAGACAAGAAATAAAATGACATTTTTTTCTGTTTTCATGCTTAAGTCA[ATATATATATATATAT]TTTTTTTTTTTACACTCAAAATAAATAGGCATTAAGCTTGAAATACAAAGCATCTGTCTTGTTCAAGCGTACTGTTAAGCTG	TTTTCAAAACATTTCAGACAAGAAA	59.258	CAGCTTAACAGTACGCTTGAACA	59.648	160
CL8435.Contig1_sinensis_1036_2	TTTTTTTTTTTT	T(1*12)	2580	12	TTTCAAAACATTTCAGACAAGAAATAAAATGACATTTTTTTCTGTTTTCATGCTTAAGTCA[ATATATATATATATAT]TTTTTTTTTTTACACTCAAAATAAATAGGCATTAAGCTTGAAATACAAAGCATCTGTCTTGTTCAAGCGTACTGTTAAGCTG	TTTCAAAACATTTCAGACAAGAAA	58.033	CAGCTTAACAGTACGCTTGAACA	59.648	159
CL8435.Contig1_sinensis_1036_3	TTTTTTTTTTTT	T(1*12)	2580	12	TTTTCAAAACATTTCAGACAAGAAATAAAATGACATTTTTTTCTGTTTTCATGCTTAAGTCA[ATATATATATATATAT]TTTTTTTTTTTACACTCAAAATAAATAGGCATTAAGCTTGAAATACAAAGCATCTGTCTTGTTCAAGCGTACTGTTAAGCTG	TTTTCAAAACATTTCAGACAAGAA	58.033	CAGCTTAACAGTACGCTTGAACA	59.648	160
CL8435.Contig1_sinensis_1036_4	TTTTTTTTTTTT	T(1*12)	2580	12	TTTTCAAAACATTTCAGACAAGAAATAAAATGACATTTTTTTCTGTTTTCATGCTTAAGTCA[ATATATATATATATAT]TTTTTTTTTTTACACTCAAAATAAATAGGCATTAAGCTTGAAATACAAAGCATCTGTCTTGTTCAAGCGTACTGT	TTTTCAAAACATTTCAGACAAGAAA	59.258	ACAGTACGCTTGAACAAGACAGA	59.111	153
CL8435.Contig1_sinensis_1036_5	TTTTTTTTTTTT	T(1*12)	2580	12	TTTTTCAAAACATTTCAGACAAGAAATAAAATGACATTTTTTTCTGTTTTCATGCTTAAGTCA[ATATATATATATATAT]TTTTTTTTTTTACACTCAAAATAAATAGGCATTAAGCTTGAAATACAAAGCATCTGTCTTGTTCAAGCGTACTGT	TTTTTCAAAACATTTCAGACAAGAA	59.258	ACAGTACGCTTGAACAAGACAGA	59.111	154
CL8451.Contig1_sinensis_1037_1	TATATATATATA	TA(2*6)	924	12	TGCTGTTGGAAGTTTGATCTTTTTT[TATATATATATA]ATATGGAAGTGTTTTACTTTACTATTGAGATAATCACAATATATTTCAATGTAGATTAATGATTATCAGATAAATAAATAGAAATATAGAAATTTGTTGAAAGACAAAAGTGTGTGC	TGCTGTTGGAAGTTTGATCTTTT	60.156	GCACACACTTTTGTCTTTCAACA	60.239	154
CL8451.Contig1_sinensis_1037_2	TATATATATATA	TA(2*6)	924	12	TGCTGTTGGAAGTTTGATCTTTTTT[TATATATATATA]ATATGGAAGTGTTTTACTTTACTATTGAGATAATCACAATATATTTCAATGTAGATTAATGATTATCAGATAAATAAATAGAAATATAGAAATTTGTTGAAAGACAAAAGTGTGTGCA	TGCTGTTGGAAGTTTGATCTTTT	60.156	TGCACACACTTTTGTCTTTCAAC	60.239	155
CL8451.Contig1_sinensis_1037_3	TATATATATATA	TA(2*6)	924	12	CTGCTGTTGGAAGTTTGATCTTTTTT[TATATATATATA]ATATGGAAGTGTTTTACTTTACTATTGAGATAATCACAATATATTTCAATGTAGATTAATGATTATCAGATAAATAAATAGAAATATAGAAATTTGTTGAAAGACAAAAGTGTGTGC	CTGCTGTTGGAAGTTTGATCTTT	59.812	GCACACACTTTTGTCTTTCAACA	60.239	155
CL8451.Contig1_sinensis_1037_4	TATATATATATA	TA(2*6)	924	12	CTGCTGTTGGAAGTTTGATCTTTTTT[TATATATATATA]ATATGGAAGTGTTTTACTTTACTATTGAGATAATCACAATATATTTCAATGTAGATTAATGATTATCAGATAAATAAATAGAAATATAGAAATTTGTTGAAAGACAAAAGTGTGTGCA	CTGCTGTTGGAAGTTTGATCTTT	59.812	TGCACACACTTTTGTCTTTCAAC	60.239	156
CL8451.Contig1_sinensis_1037_5	TATATATATATA	TA(2*6)	924	12	TGCTGTTGGAAGTTTGATCTTTTTT[TATATATATATA]ATATGGAAGTGTTTTACTTTACTATTGAGATAATCACAATATATTTCAATGTAGATTAATGATTATCAGATAAATAAATAGAAATATAGAAATTTGTTGAAAGACAAAAGTGTGTGCAAT	TGCTGTTGGAAGTTTGATCTTTT	60.156	ATTGCACACACTTTTGTCTTTCA	59.707	157
CL849.Contig2_sinensis_284_1	TCATCATCATCATCA	TCA(3*5)	563	15	TCCTGAAGTTGAAAAGTGGGTTAAGTCTAAAATGTAATGATAACACTTTCTGAATGAAG[TCATCATCATCATCA]ACATTATGGTAATTATGTACACTGTTGTTTATTTATGTTTTAGTGCCACCTGTTATAAGAAGAGG	TCCTGAAGTTGAAAAGTGGGTTA	60.022	CCTCTTCTTATAACAGGTGGCACT	60.076	139
CL849.Contig2_sinensis_284_2	TCATCATCATCATCA	TCA(3*5)	563	15	TCCTGAAGTTGAAAAGTGGGTTAAGTCTAAAATGTAATGATAACACTTTCTGAATGAAG[TCATCATCATCATCA]ACATTATGGTAATTATGTACACTGTTGTTTATTTATGTTTTAGTGCCACCTGTTATAAGAAGAGGTCCGCAGTCAAG	TCCTGAAGTTGAAAAGTGGGTTA	60.022	CTTGACTGCGGACCTCTTCTTAT	61.118	151
CL849.Contig2_sinensis_284_3	TCATCATCATCATCA	TCA(3*5)	563	15	TCCTGAAGTTGAAAAGTGGGTTAAGTCTAAAATGTAATGATAACACTTTCTGAATGAAG[TCATCATCATCATCA]ACATTATGGTAATTATGTACACTGTTGTTTATTTATGTTTTAGTGCCACCTGTTATAAGAAGAGGTCCGCAGTCAA	TCCTGAAGTTGAAAAGTGGGTTA	60.022	TTGACTGCGGACCTCTTCTTAT	60.262	150
CL849.Contig2_sinensis_284_4	TCATCATCATCATCA	TCA(3*5)	563	15	AATGTCCTGAAGTTGAAAAGTGGGTTAAGTCTAAAATGTAATGATAACACTTTCTGAATGAAG[TCATCATCATCATCA]ACATTATGGTAATTATGTACACTGTTGTTTATTTATGTTTTAGTGCCACCTGTTATAAGAAGAGG	AATGTCCTGAAGTTGAAAAGTGG	59.552	CCTCTTCTTATAACAGGTGGCACT	60.076	143
CL849.Contig2_sinensis_284_5	TCATCATCATCATCA	TCA(3*5)	563	15	AATGTCCTGAAGTTGAAAAGTGGGTTAAGTCTAAAATGTAATGATAACACTTTCTGAATGAAG[TCATCATCATCATCA]ACATTATGGTAATTATGTACACTGTTGTTTATTTATGTTTTAGTGCCACCTGTTATAAGAAGAGGTCCGCAGTCAAG	AATGTCCTGAAGTTGAAAAGTGG	59.552	CTTGACTGCGGACCTCTTCTTAT	61.118	155
CL8535.Contig2_sinensis_1040_1	ACACACACACACAC	AC(2*7)	257	14	TGAAACTTCTATCGTGCAGACAATAAATTGTTGACGCACGCACATAAT[ACACACACACACAC]ATGGACGATGGACATCAGGTGATCACAAAAGCTGAAGTGGTCAGATGAG	TGAAACTTCTATCGTGCAGACAA	59.934	CTCATCTGACCACTTCAGCTTTT	59.936	111
CL8535.Contig2_sinensis_1040_2	ACACACACACACAC	AC(2*7)	257	14	TGAAACTTCTATCGTGCAGACAATAAATTGTTGACGCACGCACATAAT[ACACACACACACAC]ATGGACGATGGACATCAGGTGATCACAAAAGCTGAAGTGGTCAGATGAGCTATAAATAGATAATATCTGTACATAAGGCATGAATATTGCACAGAAT	TGAAACTTCTATCGTGCAGACAA	59.934	ATTCTGTGCAATATTCATGCCTT	59.883	159
CL8535.Contig2_sinensis_1040_3	ACACACACACACAC	AC(2*7)	257	14	TGAAACTTCTATCGTGCAGACAATAAATTGTTGACGCACGCACATAAT[ACACACACACACAC]ATGGACGATGGACATCAGGTGATCACAAAAGCTGAAGTGGTCAGATGAGCTATAAATAGATAATATCTGTACATAAGGCATGAATATTGCACAGAATC	TGAAACTTCTATCGTGCAGACAA	59.934	GATTCTGTGCAATATTCATGCCT	60.353	160
CL8535.Contig2_sinensis_1040_4	ACACACACACACAC	AC(2*7)	257	14	TGAAACTTCTATCGTGCAGACAATAAATTGTTGACGCACGCACATAAT[ACACACACACACAC]ATGGACGATGGACATCAGGTGATCACAAAAGCTGAAGTGGTCAGATGAGCTATAAATAGATAATATCTGTACATAAGGCATGAATATTGCACAGAA	TGAAACTTCTATCGTGCAGACAA	59.934	TTCTGTGCAATATTCATGCCTTA	59.637	158
CL8535.Contig2_sinensis_1040_5	ACACACACACACAC	AC(2*7)	257	14	CAGACAATAAATTGTTGACGCACGCACATAAT[ACACACACACACAC]ATGGACGATGGACATCAGGTGATCACAAAAGCTGAAGTGGTCAGATGAGCTATAAATAGATAATATCTGTACATAAGGCATGAATATTGCACAGAATCAA	CAGACAATAAATTGTTGACGCAC	59.571	TTGATTCTGTGCAATATTCATGC	59.984	146
CL8544.Contig1_sinensis_1041_1	TATATATATATATA	TA(2*7)	404	14	CAGAAAGAAACATTCATGGAGGATTGTAAATTATGAATATTTAGAAATACGTGTGTTTATTTGGTTCAGTATTGTTCCTTGCAG[TATATATATATATA]CATGTGTATATATCAGCATAGGGCTTTTTATGTTG	CAGAAAGAAACATTCATGGAGGA	60.469	CAACATAAAAAGCCCTATGCTGA	60.482	133
CL8544.Contig1_sinensis_1041_2	TATATATATATATA	TA(2*7)	404	14	CAGAAAGAAACATTCATGGAGGATTGTAAATTATGAATATTTAGAAATACGTGTGTTTATTTGGTTCAGTATTGTTCCTTGCAG[TATATATATATATA]CATGTGTATATATCAGCATAGGGCTTTTTATGTTGCT	CAGAAAGAAACATTCATGGAGGA	60.469	AGCAACATAAAAAGCCCTATGCT	60.491	135
CL8544.Contig1_sinensis_1041_3	TATATATATATATA	TA(2*7)	404	14	TTTGGTTCAGTATTGTTCCTTGCAG[TATATATATATATA]CATGTGTATATATCAGCATAGGGCTTTTTATGTTGCTTTTTGGT	TTTGGTTCAGTATTGTTCCTTGC	60.389	ACCAAAAAGCAACATAAAAAGCC	60.697	83
CL8544.Contig1_sinensis_1041_4	TATATATATATATA	TA(2*7)	404	14	GGTTCAGTATTGTTCCTTGCAG[TATATATATATATA]CATGTGTATATATCAGCATAGGGCTTTTTATGTTGCTTTTTGGT	GGTTCAGTATTGTTCCTTGCAGT	59.578	ACCAAAAAGCAACATAAAAAGCC	60.697	80
CL8544.Contig1_sinensis_1041_5	TATATATATATATA	TA(2*7)	404	14	CAGAAAGAAACATTCATGGAGGATTGTAAATTATGAATATTTAGAAATACGTGTGTTTATTTGGTTCAGTATTGTTCCTTGCAG[TATATATATATATA]CATGTGTATATATCAGCATAGGGCTTTTTATGTTGCTTTTTGGT	CAGAAAGAAACATTCATGGAGGA	60.469	ACCAAAAAGCAACATAAAAAGCC	60.697	142
CL8808.Contig2_sinensis_1048_1	GAAGAAGAAGAAGAA	GAA(3*5)	530	15	TAACAATGAAACTTCGCACAGAAGGGTGTGCCCCACAGATACCTCCATCCCCTGAACATGATGCT[GAAGAAGAAGAAGAA]CCTTTGCAGGTCAAGGTTAAAGTAAAGAAAGAGAAAAGGGTGAAGAAGGAAAA	TAACAATGAAACTTCGCACAGAA	59.808	TTTTCCTTCTTCACCCTTTTCTC	60.095	133
CL8808.Contig2_sinensis_1048_2	GAAGAAGAAGAAGAA	GAA(3*5)	530	15	TAACAATGAAACTTCGCACAGAAGGGTGTGCCCCACAGATACCTCCATCCCCTGAACATGATGCT[GAAGAAGAAGAAGAA]CCTTTGCAGGTCAAGGTTAAAGTAAAGAAAGAGAAAAGGGTGAAGAAGGAAAAGA	TAACAATGAAACTTCGCACAGAA	59.808	TCTTTTCCTTCTTCACCCTTTTC	60.095	135
CL8808.Contig2_sinensis_1048_3	GAAGAAGAAGAAGAA	GAA(3*5)	530	15	TGAGATAACAATGAAACTTCGCACAGAAGGGTGTGCCCCACAGATACCTCCATCCCCTGAACATGATGCT[GAAGAAGAAGAAGAA]CCTTTGCAGGTCAAGGTTAAAGTAAAGAAAGAGAAAAGGGTGAAGAAGGAAAA	TGAGATAACAATGAAACTTCGCA	59.772	TTTTCCTTCTTCACCCTTTTCTC	60.095	138
CL8808.Contig2_sinensis_1048_4	GAAGAAGAAGAAGAA	GAA(3*5)	530	15	TGAGATAACAATGAAACTTCGCACAGAAGGGTGTGCCCCACAGATACCTCCATCCCCTGAACATGATGCT[GAAGAAGAAGAAGAA]CCTTTGCAGGTCAAGGTTAAAGTAAAGAAAGAGAAAAGGGTGAAGAAGGAAAAGA	TGAGATAACAATGAAACTTCGCA	59.772	TCTTTTCCTTCTTCACCCTTTTC	60.095	140
CL8808.Contig2_sinensis_1048_5	GAAGAAGAAGAAGAA	GAA(3*5)	530	15	TAACAATGAAACTTCGCACAGAAGGGTGTGCCCCACAGATACCTCCATCCCCTGAACATGATGCT[GAAGAAGAAGAAGAA]CCTTTGCAGGTCAAGGTTAAAGTAAAGAAAGAGAAAAGGGTGAAGAAGG	TAACAATGAAACTTCGCACAGAA	59.808	CCTTCTTCACCCTTTTCTCTTTC	59.764	129
CL8910.Contig1_sinensis_1053_1	CTGCTGCTGCTGCTG	CTG(3*5)	862	15	ATCTTTAGCTGCTTTGGCTTTTTCTTTTACTTTATCTAACGTCTTCTTTGCTGAACTCCTGATTCGTCCCCACGCATTCTGCTTTCTGCTGCTGCTACTT[CTGCTGCTGCTGCTG]CTCTTGCTACTAGTTCTGCCTCTGC	ATCTTTAGCTGCTTTGGCTTTTT	59.943	GCAGAGGCAGAACTAGTAGCAAG	59.874	140
CL8910.Contig1_sinensis_1053_2	CTGCTGCTGCTGCTG	CTG(3*5)	862	15	ATCTTTAGCTGCTTTGGCTTTTTCTTTTACTTTATCTAACGTCTTCTTTGCTGAACTCCTGATTCGTCCCCACGCATTCTGCTTTCTGCTGCTGCTACTT[CTGCTGCTGCTGCTG]CTCTTGCTACTAGTTCTGCCTCTGCT	ATCTTTAGCTGCTTTGGCTTTTT	59.943	AGCAGAGGCAGAACTAGTAGCAA	59.874	141
CL8910.Contig1_sinensis_1053_3	CTGCTGCTGCTGCTG	CTG(3*5)	862	15	AATCTTTAGCTGCTTTGGCTTTTTCTTTTACTTTATCTAACGTCTTCTTTGCTGAACTCCTGATTCGTCCCCACGCATTCTGCTTTCTGCTGCTGCTACTT[CTGCTGCTGCTGCTG]CTCTTGCTACTAGTTCTGCCTCTGC	AATCTTTAGCTGCTTTGGCTTTT	59.943	GCAGAGGCAGAACTAGTAGCAAG	59.874	141
CL8910.Contig1_sinensis_1053_4	CTGCTGCTGCTGCTG	CTG(3*5)	862	15	AATCTTTAGCTGCTTTGGCTTTTTCTTTTACTTTATCTAACGTCTTCTTTGCTGAACTCCTGATTCGTCCCCACGCATTCTGCTTTCTGCTGCTGCTACTT[CTGCTGCTGCTGCTG]CTCTTGCTACTAGTTCTGCCTCTGCT	AATCTTTAGCTGCTTTGGCTTTT	59.943	AGCAGAGGCAGAACTAGTAGCAA	59.874	142
CL8910.Contig1_sinensis_1053_5	CTGCTGCTGCTGCTG	CTG(3*5)	862	15	TAACGTCTTCTTTGCTGAACTCCTGATTCGTCCCCACGCATTCTGCTTTCTGCTGCTGCTACTT[CTGCTGCTGCTGCTG]CTCTTGCTACTAGTTCTGCCTCTGC	TAACGTCTTCTTTGCTGAACTCC	59.941	GCAGAGGCAGAACTAGTAGCAAG	59.874	104
CL8988.Contig1_sinensis_1058_1	GATGATGATGATGAT	GAT(3*5)	4003	15	GACAGACAGACGCAGTGACATA[GATGATGATGATGAT]TTAGAAGATAATGCCCCATTGTTCTGGCAGCCAGGAAAGAGGGGATATTATA	GACAGACAGACGCAGTGACATAG	59.991	TATAATATCCCCTCTTTCCTGGC	59.702	89
CL8988.Contig1_sinensis_1058_2	GATGATGATGATGAT	GAT(3*5)	4003	15	AGACAGACAGACGCAGTGACATA[GATGATGATGATGAT]TTAGAAGATAATGCCCCATTGTTCTGGCAGCCAGGAAAGAGGGGATATTATA	AGACAGACAGACGCAGTGACATA	59.991	TATAATATCCCCTCTTTCCTGGC	59.702	90
CL8988.Contig1_sinensis_1058_3	GATGATGATGATGAT	GAT(3*5)	4003	15	GACAGACAGACGCAGTGACATA[GATGATGATGATGAT]TTAGAAGATAATGCCCCATTGTTCTGGCAGCCAGGAAAGAGGGGATATTATACCCCAAGACCAGGAAAG	GACAGACAGACGCAGTGACATAG	59.991	CTTTCCTGGTCTTGGGGTATAAT	59.637	106
CL8988.Contig1_sinensis_1058_4	GATGATGATGATGAT	GAT(3*5)	4003	15	AGACAGACAGACGCAGTGACATA[GATGATGATGATGAT]TTAGAAGATAATGCCCCATTGTTCTGGCAGCCAGGAAAGAGGGGATATTATACCCCAAGACCAGGAAAG	AGACAGACAGACGCAGTGACATA	59.991	CTTTCCTGGTCTTGGGGTATAAT	59.637	107
CL8988.Contig1_sinensis_1058_5	GATGATGATGATGAT	GAT(3*5)	4003	15	GACAGACAGACGCAGTGACATA[GATGATGATGATGAT]TTAGAAGATAATGCCCCATTGTTCTGGCAGCCAGGAAAGAGGGGATATTAT	GACAGACAGACGCAGTGACATAG	59.991	ATAATATCCCCTCTTTCCTGGCT	60.504	88
CL8989.Contig1_sinensis_1059_1	TTCTTCTTCTTCTTC	TTC(3*5)	5864	15	TATTTTTGTTCTTGGGGGTTTTTG[TTCTTCTTCTTCTTC]TCTCTCCCCATCTCCACCTTCCTCTGCCTCCTCTGGTTTTGGTTCTGCAACCTCTGGTGTAGCAGTTTCAGGTTTTGGAGTTGGTGTTTCAGTTTTGGATTCACCAACT	TATTTTTGTTCTTGGGGGTTTTT	59.979	AGTTGGTGAATCCAAAACTGAAA	59.900	148
CL8989.Contig1_sinensis_1059_2	TTCTTCTTCTTCTTC	TTC(3*5)	5864	15	TATTTTTGTTCTTGGGGGTTTTTG[TTCTTCTTCTTCTTC]TCTCTCCCCATCTCCACCTTCCTCTGCCTCCTCTGGTTTTGGTTCTGCAACCTCTGGTGTAGCAGTTTCAG	TATTTTTGTTCTTGGGGGTTTTT	59.979	CTGAAACTGCTACACCAGAGGTT	59.861	110
CL8989.Contig1_sinensis_1059_3	TTCTTCTTCTTCTTC	TTC(3*5)	5864	15	TATTTTTGTTCTTGGGGGTTTTTG[TTCTTCTTCTTCTTC]TCTCTCCCCATCTCCACCTTCCTCTGCCTCCTCTGGTTTTGGTTCTGCAACCTCTGGTGTAGCAGTTTCAGGTT	TATTTTTGTTCTTGGGGGTTTTT	59.979	AACCTGAAACTGCTACACCAGAG	59.861	113
CL8989.Contig1_sinensis_1059_4	TTCTTCTTCTTCTTC	TTC(3*5)	5864	15	TATTTTTGTTCTTGGGGGTTTTTG[TTCTTCTTCTTCTTC]TCTCTCCCCATCTCCACCTTCCTCTGCCTCCTCTGGTTTTGGTTCTGCAACCTCTGGTGTAGCAGTTTCAGGTTT	TATTTTTGTTCTTGGGGGTTTTT	59.979	AAACCTGAAACTGCTACACCAGA	60.212	114
CL8989.Contig1_sinensis_1059_5	TTCTTCTTCTTCTTC	TTC(3*5)	5864	15	TATTTTTGTTCTTGGGGGTTTTTG[TTCTTCTTCTTCTTC]TCTCTCCCCATCTCCACCTTCCTCTGCCTCCTCTGGTTTTGGTTCTGCAACCTCTGGTGTAGCAGTTTCAGGTTTTGGAGTTGGTGTTTCAGTTTTGGATTCACCAAC	TATTTTTGTTCTTGGGGGTTTTT	59.979	GTTGGTGAATCCAAAACTGAAAC	59.776	147
CL9071.Contig1_sinensis_1061_1	TGTTGTTGTTGTTGT	TGT(3*5)	4662	15	CAATGAGAATGAGGCTCTTGACTTAGTTCCCTTGGTAACAAACTGTGTGTTAGAAGAACACTATCTTATTGTGGG[TGTTGTTGTTGTTGT]GGACCCTGGCATTATCCCAATCAACTCACGTGGAGAGAAACAGAG	CAATGAGAATGAGGCTCTTGACT	59.899	CTCTGTTTCTCTCCACGTGAGTT	59.967	135
CL9071.Contig1_sinensis_1061_2	TGTTGTTGTTGTTGT	TGT(3*5)	4662	15	CAATGAGAATGAGGCTCTTGACTTAGTTCCCTTGGTAACAAACTGTGTGTTAGAAGAACACTATCTTATTGTGGG[TGTTGTTGTTGTTGT]GGACCCTGGCATTATCCCAATCAACTCACGTGGAGAGAAACAGAGAATGCATCTGC	CAATGAGAATGAGGCTCTTGACT	59.899	GCAGATGCATTCTCTGTTTCTCT	60.040	146
CL9071.Contig1_sinensis_1061_3	TGTTGTTGTTGTTGT	TGT(3*5)	4662	15	ATGAGGCTCTTGACTTAGTTCCCTTGGTAACAAACTGTGTGTTAGAAGAACACTATCTTATTGTGGG[TGTTGTTGTTGTTGT]GGACCCTGGCATTATCCCAATCAACTCACGTGGAGAGAAACAGAG	ATGAGGCTCTTGACTTAGTTCCC	60.142	CTCTGTTTCTCTCCACGTGAGTT	59.967	127
CL9071.Contig1_sinensis_1061_4	TGTTGTTGTTGTTGT	TGT(3*5)	4662	15	ATGAGGCTCTTGACTTAGTTCCCTTGGTAACAAACTGTGTGTTAGAAGAACACTATCTTATTGTGGG[TGTTGTTGTTGTTGT]GGACCCTGGCATTATCCCAATCAACTCACGTGGAGAGAAACAGAGAATGCATCTGC	ATGAGGCTCTTGACTTAGTTCCC	60.142	GCAGATGCATTCTCTGTTTCTCT	60.040	138
CL9071.Contig1_sinensis_1061_5	TGTTGTTGTTGTTGT	TGT(3*5)	4662	15	GCTCTTGACTTAGTTCCCTTGGTAACAAACTGTGTGTTAGAAGAACACTATCTTATTGTGGG[TGTTGTTGTTGTTGT]GGACCCTGGCATTATCCCAATCAACTCACGTGGAGAGAAACAGAG	GCTCTTGACTTAGTTCCCTTGGT	60.175	CTCTGTTTCTCTCCACGTGAGTT	59.967	122
CL9091.Contig1_sinensis_1066_1	CTCCTCCTCCTCCTCCTC	CTC(3*6)	8656	18	GGTTCACCTGCACTTTTAGTCTGAAATCTAACAGACGTATCATAAACCTTTCACCAAACTGTTTTGGATAAACATCAACCTCTGAACCTAT[CTCCTCCTCCTCCTCCTC]ATCTATGTATTTAGCCATGTTTGAGTAAACATTGAAAAGATTCTGTCTGCC	GGTTCACCTGCACTTTTAGTCTG	60.212	GGCAGACAGAATCTTTTCAATGT	59.650	160
CL9091.Contig1_sinensis_1066_2	CTCCTCCTCCTCCTCCTC	CTC(3*6)	8656	18	GGATAAACATCAACCTCTGAACCTAT[CTCCTCCTCCTCCTCCTC]ATCTATGTATTTAGCCATGTTTGAGTAAACATTGAAAAGATTCTGTCTGCC	GGATAAACATCAACCTCTGAACC	58.883	GGCAGACAGAATCTTTTCAATGT	59.650	95
CL9091.Contig1_sinensis_1066_3	CTCCTCCTCCTCCTCCTC	CTC(3*6)	8656	18	TTTTGGATAAACATCAACCTCTGAACCTAT[CTCCTCCTCCTCCTCCTC]ATCTATGTATTTAGCCATGTTTGAGTAAACATTGAAAAGATTCTGTCTGCC	TTTTGGATAAACATCAACCTCTGA	59.878	GGCAGACAGAATCTTTTCAATGT	59.650	99
CL9091.Contig1_sinensis_1066_4	CTCCTCCTCCTCCTCCTC	CTC(3*6)	8656	18	CCAAACTGTTTTGGATAAACATCAACCTCTGAACCTAT[CTCCTCCTCCTCCTCCTC]ATCTATGTATTTAGCCATGTTTGAGTAAACATTGAAAAGATTCTGTCTGCC	CCAAACTGTTTTGGATAAACATCA	60.141	GGCAGACAGAATCTTTTCAATGT	59.650	107
CL9091.Contig1_sinensis_1066_5	CTCCTCCTCCTCCTCCTC	CTC(3*6)	8656	18	GGATAAACATCAACCTCTGAACCTAT[CTCCTCCTCCTCCTCCTC]ATCTATGTATTTAGCCATGTTTGAGTAAACATTGAAAAGATTCTGTCTGCC	GGATAAACATCAACCTCTGAACCT	59.782	GGCAGACAGAATCTTTTCAATGT	59.650	95
CL9104.Contig1_sinensis_1067_1	ATGATGATGATGATG	ATG(3*5)	316	15	GCAGTTGGTTGTATCATTTACCCAAATGCCT[ATGATGATGATGATG]TGCGACGCATCTGTGGACAGGATGCTACAGCATACAACATGGACAAATGTCGCATTCGCTGGGCATACATCCTCGCCATTGTTCTTA	GCAGTTGGTTGTATCATTTACCC	59.664	TAAGAACAATGGCGAGGATGTAT	59.877	133
CL9104.Contig1_sinensis_1067_2	ATGATGATGATGATG	ATG(3*5)	316	15	GCAGTTGGTTGTATCATTTACCCAAATGCCT[ATGATGATGATGATG]TGCGACGCATCTGTGGACAGGATGCTACAGCATACAACATGGACAAATGTCGCATTCGCTGGGCATACATCCTCGCCATTGTTCTTAT	GCAGTTGGTTGTATCATTTACCC	59.664	ATAAGAACAATGGCGAGGATGTA	59.877	134
CL9104.Contig1_sinensis_1067_3	ATGATGATGATGATG	ATG(3*5)	316	15	GCAGTTGGTTGTATCATTTACCCAAATGCCT[ATGATGATGATGATG]TGCGACGCATCTGTGGACAGGATGCTACAGCATACAACATGGACAAATGTCGCATTCGCTGGGCATACATCCTCGCCATTGTTCTTATA	GCAGTTGGTTGTATCATTTACCC	59.664	TATAAGAACAATGGCGAGGATGT	59.877	135
CL9104.Contig1_sinensis_1067_4	ATGATGATGATGATG	ATG(3*5)	316	15	GGCAGTTGGTTGTATCATTTACCCAAATGCCT[ATGATGATGATGATG]TGCGACGCATCTGTGGACAGGATGCTACAGCATACAACATGGACAAATGTCGCATTCGCTGGGCATACATCCTCGCCATTGTTCTTA	GGCAGTTGGTTGTATCATTTACC	59.664	TAAGAACAATGGCGAGGATGTAT	59.877	134
CL9104.Contig1_sinensis_1067_5	ATGATGATGATGATG	ATG(3*5)	316	15	GGCAGTTGGTTGTATCATTTACCCAAATGCCT[ATGATGATGATGATG]TGCGACGCATCTGTGGACAGGATGCTACAGCATACAACATGGACAAATGTCGCATTCGCTGGGCATACATCCTCGCCATTGTTCTTAT	GGCAGTTGGTTGTATCATTTACC	59.664	ATAAGAACAATGGCGAGGATGTA	59.877	135
CL9113.Contig1_sinensis_1068_1	TCATCATCATCATCA	TCA(3*5)	275	15	ATTGGAAATGCTAGTGATGGTGTAAGTCTTAAAGATGAAATTAAACAATCAGAAACTCATAAGAGACATGACTCTGAGGAGGGCAAAGG[TCATCATCATCATCA]CCACCATAGAAGACATTCACATGACAGGAAGGATTCAGTGT	ATTGGAAATGCTAGTGATGGTGT	59.781	ACACTGAATCCTTCCTGTCATGT	59.915	145
CL9113.Contig1_sinensis_1068_2	TCATCATCATCATCA	TCA(3*5)	275	15	GGGTATTGGAAATGCTAGTGATGGTGTAAGTCTTAAAGATGAAATTAAACAATCAGAAACTCATAAGAGACATGACTCTGAGGAGGGCAAAGG[TCATCATCATCATCA]CCACCATAGAAGACATTCACATGACAGGAAGGATTCAGTGT	GGGTATTGGAAATGCTAGTGATG	59.750	ACACTGAATCCTTCCTGTCATGT	59.915	149
CL9113.Contig1_sinensis_1068_3	TCATCATCATCATCA	TCA(3*5)	275	15	TGGGTATTGGAAATGCTAGTGATGGTGTAAGTCTTAAAGATGAAATTAAACAATCAGAAACTCATAAGAGACATGACTCTGAGGAGGGCAAAGG[TCATCATCATCATCA]CCACCATAGAAGACATTCACATGACAGGAAGGATTCAGTGT	TGGGTATTGGAAATGCTAGTGAT	59.750	ACACTGAATCCTTCCTGTCATGT	59.915	150
CL9113.Contig1_sinensis_1068_4	TCATCATCATCATCA	TCA(3*5)	275	15	GTGGGTATTGGAAATGCTAGTGATGGTGTAAGTCTTAAAGATGAAATTAAACAATCAGAAACTCATAAGAGACATGACTCTGAGGAGGGCAAAGG[TCATCATCATCATCA]CCACCATAGAAGACATTCACATGACAGGAAGGATTCAGTGT	GTGGGTATTGGAAATGCTAGTGA	60.250	ACACTGAATCCTTCCTGTCATGT	59.915	151
CL9113.Contig1_sinensis_1068_5	TCATCATCATCATCA	TCA(3*5)	275	15	ATTGGAAATGCTAGTGATGGTGTAAGTCTTAAAGATGAAATTAAACAATCAGAAACTCATAAGAGACATGACTCTGAGGAGGGCAAAGG[TCATCATCATCATCA]CCACCATAGAAGACATTCACATGACAGGAAGGATTCAGTGTCTGAG	ATTGGAAATGCTAGTGATGGTGT	59.781	CTCAGACACTGAATCCTTCCTGT	59.793	150
CL9113.Contig1_sinensis_1069_1	TCATCATCATCATCATCA	TCA(3*6)	4974	18	AGGGGTTCCACCTCCAGTAGGCGTTCCTCCCCCATCAGGTGCACCAGCACTGGCAGTT[TCATCATCATCATCATCA]ATAACCCCAGCAAAGCCAGCATCAGTATTACCAGCTTCAATCACAACCTCTGCTCTTGAAAAGT	AGGGGTTCCACCTCCAGTAG	60.363	ACTTTTCAAGAGCAGAGGTTGTG	59.971	140
CL9113.Contig1_sinensis_1069_2	TCATCATCATCATCATCA	TCA(3*6)	4974	18	AGGGGTTCCACCTCCAGTAGGCGTTCCTCCCCCATCAGGTGCACCAGCACTGGCAGTT[TCATCATCATCATCATCA]ATAACCCCAGCAAAGCCAGCATCAGTATTACCAGCTTCAATCACAACCTCTGCTCTT	AGGGGTTCCACCTCCAGTAG	60.363	AAGAGCAGAGGTTGTGATTGAAG	59.936	133
CL9113.Contig1_sinensis_1069_3	TCATCATCATCATCATCA	TCA(3*6)	4974	18	AGGGGTTCCACCTCCAGTAGGCGTTCCTCCCCCATCAGGTGCACCAGCACTGGCAGTT[TCATCATCATCATCATCA]ATAACCCCAGCAAAGCCAGCATCAGTATTAC	AGGGGTTCCACCTCCAGTAG	60.363	GTAATACTGATGCTGGCTTTGCT	59.832	107
CL9113.Contig1_sinensis_1069_4	TCATCATCATCATCATCA	TCA(3*6)	4974	18	AGGGGTTCCACCTCCAGTAGGCGTTCCTCCCCCATCAGGTGCACCAGCACTGGCAGTT[TCATCATCATCATCATCA]ATAACCCCAGCAAAGCCAGCATCAGTATTACCAGCTTCAATCACAACCTCT	AGGGGTTCCACCTCCAGTAG	60.363	AGAGGTTGTGATTGAAGCTGGTA	60.178	127
CL9113.Contig1_sinensis_1069_5	TCATCATCATCATCATCA	TCA(3*6)	4974	18	AGGGGTTCCACCTCCAGTAGGCGTTCCTCCCCCATCAGGTGCACCAGCACTGGCAGTT[TCATCATCATCATCATCA]ATAACCCCAGCAAAGCCAGCATCAGTATTACCAGCTTCAATCACAACCTCTGCTCTTGAAA	AGGGGTTCCACCTCCAGTAG	60.363	TTTCAAGAGCAGAGGTTGTGATT	60.289	137
CL9209.Contig1_sinensis_1073_4	TAACGTAACGTAACGTAACG	TAACG(5*4)	274	20	TCCAAGTCTTGATTTATTTCGGTATAGAAATACAATACATGGAATAAACATACAAGTCATAAACTTATATATCGTTTAACAAAACATAACATAACGTAAGT[TAACGTAACGTAACGTAACG]TAACATACCATACCATACCATAACA	TCCAAGTCTTGATTTATTTCGGT	59.048	TGTTATGGTATGGTATGGTATGTT	55.180	146
CL922.Contig1_sinensis_287_1	ATATATATATAT	AT(2*6)	775	12	CAGTAAAACATTGAACTAGTTTTGGCTAA[ATATATATATAT]CTGTATAATTACATATTTTTACAGTTAACATCTTTGTACATTATCACTCTCCAAAGGTTACAAAGG	CAGTAAAACATTGAACTAGTTTTGGC	59.587	CCTTTGTAACCTTTGGAGAGTGA	59.677	107
CL922.Contig1_sinensis_287_2	ATATATATATAT	AT(2*6)	775	12	CAGTAAAACATTGAACTAGTTTTGGCTAA[ATATATATATAT]CTGTATAATTACATATTTTTACAGTTAACATCTTTGTACATTATCACTCTCCAAAGGTTACAAAGGA	CAGTAAAACATTGAACTAGTTTTGGC	59.587	TCCTTTGTAACCTTTGGAGAGTG	59.677	108
CL922.Contig1_sinensis_287_3	ATATATATATAT	AT(2*6)	775	12	CAGTAAAACATTGAACTAGTTTTGGCTAA[ATATATATATAT]CTGTATAATTACATATTTTTACAGTTAACATCTTTGTACATTATCACTCTCCAAAGGTTACAAAGGACC	CAGTAAAACATTGAACTAGTTTTGGC	59.587	GGTCCTTTGTAACCTTTGGAGAG	60.377	110
CL922.Contig1_sinensis_287_4	ATATATATATAT	AT(2*6)	775	12	AAAACATTGAACTAGTTTTGGCTAA[ATATATATATAT]CTGTATAATTACATATTTTTACAGTTAACATCTTTGTACATTATCACTCTCCAAAGGTTACAAAGG	AAAACATTGAACTAGTTTTGGCT	56.363	CCTTTGTAACCTTTGGAGAGTGA	59.677	103
CL922.Contig1_sinensis_287_5	ATATATATATAT	AT(2*6)	775	12	AAAACATTGAACTAGTTTTGGCTAA[ATATATATATAT]CTGTATAATTACATATTTTTACAGTTAACATCTTTGTACATTATCACTCTCCAAAGGTTACAAAGGA	AAAACATTGAACTAGTTTTGGCT	56.363	TCCTTTGTAACCTTTGGAGAGTG	59.677	104
CL9434.Contig2_sinensis_1087_1	AACAACAACAACAAC	AAC(3*5)	898	15	TTAATGAAATGGACCCCGTAAATTGAAAAAAAAACACACAAA[AACAACAACAACAAC]ATAACCTTCTTTACACTTGTGACCCTTTATGCAACGGTAGGACCCTTGCACACCTTTTTGTTGCTATCCTTTCGAGTTGGTTTA	TTAATGAAATGGACCCCGTAAAT	60.618	TAAACCAACTCGAAAGGATAGCA	60.134	141
CL9434.Contig2_sinensis_1087_2	AACAACAACAACAAC	AAC(3*5)	898	15	ACTTAATGAAATGGACCCCGTAAATTGAAAAAAAAACACACAAA[AACAACAACAACAAC]ATAACCTTCTTTACACTTGTGACCCTTTATGCAACGGTAGGACCCTTGCACACCTTTTTGTTGCTATCCTTTCGAGTTGGTTTA	ACTTAATGAAATGGACCCCGTAA	60.781	TAAACCAACTCGAAAGGATAGCA	60.134	143
CL9434.Contig2_sinensis_1087_3	AACAACAACAACAAC	AAC(3*5)	898	15	AACTTAATGAAATGGACCCCGTAAATTGAAAAAAAAACACACAAA[AACAACAACAACAAC]ATAACCTTCTTTACACTTGTGACCCTTTATGCAACGGTAGGACCCTTGCACACCTTTTTGTTGCTATCCTTTCGAGTTGGTTTA	AACTTAATGAAATGGACCCCGTA	60.781	TAAACCAACTCGAAAGGATAGCA	60.134	144
CL9434.Contig2_sinensis_1087_4	AACAACAACAACAAC	AAC(3*5)	898	15	TTAATGAAATGGACCCCGTAAATTGAAAAAAAAACACACAAA[AACAACAACAACAAC]ATAACCTTCTTTACACTTGTGACCCTTTATGCAACGGTAGGACCCTTGCACACCTTTTTGTTGCTATCCTT	TTAATGAAATGGACCCCGTAAAT	60.618	AAGGATAGCAACAAAAAGGTGTG	59.589	128
CL9434.Contig2_sinensis_1087_5	AACAACAACAACAAC	AAC(3*5)	898	15	TTAATGAAATGGACCCCGTAAATTGAAAAAAAAACACACAAA[AACAACAACAACAAC]ATAACCTTCTTTACACTTGTGACCCTTTATGCAA	TTAATGAAATGGACCCCGTAAAT	60.618	TTGCATAAAGGGTCACAAGTGTA	59.566	91
CL951.Contig3_sinensis_288_1	TATATATATATATA	TA(2*7)	2031	14	TAAACAAACCTAGCGTATGTGGCTCAAGACAGATTTGTGCTATAGTATATAATTAATATCTATTTTCTTATATAAGATTTTT[TATATATATATATA]AAAGTGCTGGATCCACAGATGTTTCATTGGTTTGCCAGGCTTGTTATATTGTCT	TAAACAAACCTAGCGTATGTGGC	60.417	AGACAATATAACAAGCCTGGCAA	60.036	150
CL951.Contig3_sinensis_288_2	TATATATATATATA	TA(2*7)	2031	14	TAAACAAACCTAGCGTATGTGGCTCAAGACAGATTTGTGCTATAGTATATAATTAATATCTATTTTCTTATATAAGATTTTT[TATATATATATATA]AAAGTGCTGGATCCACAGATGTTTCATTGGTTTGCCAGGCTTGTTATATTGTCTT	TAAACAAACCTAGCGTATGTGGC	60.417	AAGACAATATAACAAGCCTGGCA	60.036	151
CL951.Contig3_sinensis_288_3	TATATATATATATA	TA(2*7)	2031	14	TAAACAAACCTAGCGTATGTGGCTCAAGACAGATTTGTGCTATAGTATATAATTAATATCTATTTTCTTATATAAGATTTTT[TATATATATATATA]AAAGTGCTGGATCCACAGATGTTTCATTGGTTTGCCAGGCTTGTTATATTGTCTTGG	TAAACAAACCTAGCGTATGTGGC	60.417	CCAAGACAATATAACAAGCCTGG	59.906	153
CL951.Contig3_sinensis_288_4	TATATATATATATA	TA(2*7)	2031	14	CGTATGTGGCTCAAGACAGATTTGTGCTATAGTATATAATTAATATCTATTTTCTTATATAAGATTTTT[TATATATATATATA]AAAGTGCTGGATCCACAGATGTTTCATTGGTTTGCCAGGCTTGTTATATTGTCT	CGTATGTGGCTCAAGACAGATTT	60.547	AGACAATATAACAAGCCTGGCAA	60.036	137
CL951.Contig3_sinensis_288_5	TATATATATATATA	TA(2*7)	2031	14	CGTATGTGGCTCAAGACAGATTTGTGCTATAGTATATAATTAATATCTATTTTCTTATATAAGATTTTT[TATATATATATATA]AAAGTGCTGGATCCACAGATGTTTCATTGGTTTGCCAGGCTTGTTATATTGTCTT	CGTATGTGGCTCAAGACAGATTT	60.547	AAGACAATATAACAAGCCTGGCA	60.036	138
CL959.Contig1_sinensis_289_1	CACACACACACA	CA(2*6)	633	12	ACAGAAGGAATCTGTCATCAAGG[CACACACACACA]GAAACAACTGGCAGCTAAGTTTCAAACCTACAACCTCTGGGCTCTAAC	ACAGAAGGAATCTGTCATCAAGG	59.630	GTTAGAGCCCAGAGGTTGTAGGT	60.069	83
CL959.Contig1_sinensis_289_2	CACACACACACA	CA(2*6)	633	12	TGGTCAAGCTTCTAACAGAAGGAATCTGTCATCAAGG[CACACACACACA]GAAACAACTGGCAGCTAAGTTTCAAACCTACAACCTCTGGGCTCTAAC	TGGTCAAGCTTCTAACAGAAGGA	60.410	GTTAGAGCCCAGAGGTTGTAGGT	60.069	97
CL959.Contig1_sinensis_289_3	CACACACACACA	CA(2*6)	633	12	TCATGATCTAATCCTGGTCAAGCTTCTAACAGAAGGAATCTGTCATCAAGG[CACACACACACA]GAAACAACTGGCAGCTAAGTTTCAAACCTACAACCTCTGGGCTCTAAC	TCATGATCTAATCCTGGTCAAGC	60.465	GTTAGAGCCCAGAGGTTGTAGGT	60.069	111
CL959.Contig1_sinensis_289_4	CACACACACACA	CA(2*6)	633	12	ACAGAAGGAATCTGTCATCAAGG[CACACACACACA]GAAACAACTGGCAGCTAAGTTTCAAACCTACAACCTCTGGGCTCTAACATAGA	ACAGAAGGAATCTGTCATCAAGG	59.630	TCTATGTTAGAGCCCAGAGGTTG	59.791	88
CL959.Contig1_sinensis_289_5	CACACACACACA	CA(2*6)	633	12	TGGTCAAGCTTCTAACAGAAGGAATCTGTCATCAAGG[CACACACACACA]GAAACAACTGGCAGCTAAGTTTCAAACCTACAACCTCTGGGCTCTAACATAGA	TGGTCAAGCTTCTAACAGAAGGA	60.410	TCTATGTTAGAGCCCAGAGGTTG	59.791	102
CL9847.Contig1_sinensis_1099_1	TATATATATATA	TA(2*6)	394	12	TCAACTGCTCTTACCTACCCTGATCTATCTAGCTTTGCTCTCTC[TATATATATATA]CACTATTTTTAACTTATATGGGTCTTACACAGAAATCTAAATACACTTAAATGAAATACAAGAGGGCAATAATGGTGCTATATTGA	TCAACTGCTCTTACCTACCCTGA	60.301	TCAATATAGCACCATTATTGCCC	60.076	142
CL9847.Contig1_sinensis_1099_2	TATATATATATA	TA(2*6)	394	12	TCAACTGCTCTTACCTACCCTGATCTATCTAGCTTTGCTCTCTC[TATATATATATA]CACTATTTTTAACTTATATGGGTCTTACACAGAAATCTAAATACACTTAAATGAAATACAAGAGGGCAATAATGGTGCTATATTG	TCAACTGCTCTTACCTACCCTGA	60.301	CAATATAGCACCATTATTGCCCT	59.309	141
CL9847.Contig1_sinensis_1099_3	TATATATATATA	TA(2*6)	394	12	TCAACTGCTCTTACCTACCCTGATCTATCTAGCTTTGCTCTCTC[TATATATATATA]CACTATTTTTAACTTATATGGGTCTTACACAGAAATCTAAATACACTTAAATGAAATACAAGAGGGCAATAATGGTG	TCAACTGCTCTTACCTACCCTGA	60.301	CACCATTATTGCCCTCTTGTATT	59.302	133
CL9847.Contig1_sinensis_1099_4	TATATATATATA	TA(2*6)	394	12	CAACTGCTCTTACCTACCCTGATCTATCTAGCTTTGCTCTCTC[TATATATATATA]CACTATTTTTAACTTATATGGGTCTTACACAGAAATCTAAATACACTTAAATGAAATACAAGAGGGCAATAATGGTGCTATATTGA	CAACTGCTCTTACCTACCCTGAT	58.861	TCAATATAGCACCATTATTGCCC	60.076	141
CL9847.Contig1_sinensis_1099_5	TATATATATATA	TA(2*6)	394	12	ATCAACTGCTCTTACCTACCCTGATCTATCTAGCTTTGCTCTCTC[TATATATATATA]CACTATTTTTAACTTATATGGGTCTTACACAGAAATCTAAATACACTTAAATGAAATACAAGAGGGCAATAATGGTGCTATATTGA	ATCAACTGCTCTTACCTACCCTG	58.861	TCAATATAGCACCATTATTGCCC	60.076	143
CL9852.Contig2_sinensis_1102_1	TTGTTGTTGTTGTTG	TTG(3*5)	255	15	TCGCAAAGGAAGATGAAGTTTTACATTGTAAGACTTATATTAGTTAAGTGACTCCATTTCTTTTCTATTTTGATAAAAATATTAAGAGTTACATTTACAGCTGATC[TTGTTGTTGTTGTTG]TCGTTTGTGTTAGTGTCTTGTGCGC	TCGCAAAGGAAGATGAAGTTTTA	60.238	GCGCACAAGACACTAACACAAAC	62.012	146
CL9852.Contig2_sinensis_1102_2	TTGTTGTTGTTGTTG	TTG(3*5)	255	15	TCGCAAAGGAAGATGAAGTTTTACATTGTAAGACTTATATTAGTTAAGTGACTCCATTTCTTTTCTATTTTGATAAAAATATTAAGAGTTACATTTACAGCTGATC[TTGTTGTTGTTGTTG]TCGTTTGTGTTAGTGTCTTGTGCGC	TCGCAAAGGAAGATGAAGTTTTA	60.238	GCGCACAAGACACTAACACAA	59.966	146
CL9852.Contig2_sinensis_1102_3	TTGTTGTTGTTGTTG	TTG(3*5)	255	15	TCGCAAAGGAAGATGAAGTTTTACATTGTAAGACTTATATTAGTTAAGTGACTCCATTTCTTTTCTATTTTGATAAAAATATTAAGAGTTACATTTACAGCTGATC[TTGTTGTTGTTGTTG]TCGTTTGTGTTAGTGTCTTGTGCGCAAG	TCGCAAAGGAAGATGAAGTTTTA	60.238	CTTGCGCACAAGACACTAACA	60.103	149
CL9852.Contig2_sinensis_1102_4	TTGTTGTTGTTGTTG	TTG(3*5)	255	15	ATTTTCGCAAAGGAAGATGAAGTTTTACATTGTAAGACTTATATTAGTTAAGTGACTCCATTTCTTTTCTATTTTGATAAAAATATTAAGAGTTACATTTACAGCTGATC[TTGTTGTTGTTGTTG]TCGTTTGTGTTAGTGTCTTGTGCGCAAG	ATTTTCGCAAAGGAAGATGAAGT	60.467	CTTGCGCACAAGACACTAACAC	60.917	153
CL9852.Contig2_sinensis_1102_5	TTGTTGTTGTTGTTG	TTG(3*5)	255	15	ATTTTCGCAAAGGAAGATGAAGTTTTACATTGTAAGACTTATATTAGTTAAGTGACTCCATTTCTTTTCTATTTTGATAAAAATATTAAGAGTTACATTTACAGCTGATC[TTGTTGTTGTTGTTG]TCGTTTGTGTTAGTGTCTTGTGCGC	ATTTTCGCAAAGGAAGATGAAGT	60.467	GCGCACAAGACACTAACACAAAC	62.012	150
CL9884.Contig2_sinensis_1105_1	TAATAATAATAATAA	TAA(3*5)	295	15	AATGGCCCATCTGTTAAATCCATTTATATTTAATCATATTGTACATTTGTACTACAGGTGACCTATAATAGAAATACAGTATTACGTTTTAAATGAATT[TAATAATAATAATAA]TCATAAATTCCTTAACATCAATCTATCTGTCTTTTGGGA	AATGGCCCATCTGTTAAATCC	60.034	TCCCAAAAGACAGATAGATTGATG	59.502	153
CL9884.Contig2_sinensis_1105_2	TAATAATAATAATAA	TAA(3*5)	295	15	AAATGGCCCATCTGTTAAATCCATTTATATTTAATCATATTGTACATTTGTACTACAGGTGACCTATAATAGAAATACAGTATTACGTTTTAAATGAATT[TAATAATAATAATAA]TCATAAATTCCTTAACATCAATCTATCTGTCTTTTGGGA	AAATGGCCCATCTGTTAAATCC	61.222	TCCCAAAAGACAGATAGATTGATG	59.502	154
CL9884.Contig2_sinensis_1105_3	TAATAATAATAATAA	TAA(3*5)	295	15	AATGGCCCATCTGTTAAATCCATTTATATTTAATCATATTGTACATTTGTACTACAGGTGACCTATAATAGAAATACAGTATTACGTTTTAAATGAATT[TAATAATAATAATAA]TCATAAATTCCTTAACATCAATCTATCTGTCTTTTGGGAAA	AATGGCCCATCTGTTAAATCC	60.034	TTTCCCAAAAGACAGATAGATTGA	59.163	155
CL9884.Contig2_sinensis_1105_4	TAATAATAATAATAA	TAA(3*5)	295	15	AAATGGCCCATCTGTTAAATCCATTTATATTTAATCATATTGTACATTTGTACTACAGGTGACCTATAATAGAAATACAGTATTACGTTTTAAATGAATT[TAATAATAATAATAA]TCATAAATTCCTTAACATCAATCTATCTGTCTTTTGGGAAA	AAATGGCCCATCTGTTAAATCC	61.222	TTTCCCAAAAGACAGATAGATTGA	59.163	156
CL9884.Contig2_sinensis_1105_5	TAATAATAATAATAA	TAA(3*5)	295	15	ATGGCCCATCTGTTAAATCCATTTATATTTAATCATATTGTACATTTGTACTACAGGTGACCTATAATAGAAATACAGTATTACGTTTTAAATGAATT[TAATAATAATAATAA]TCATAAATTCCTTAACATCAATCTATCTGTCTTTTGGGA	ATGGCCCATCTGTTAAATCCAT	61.610	TCCCAAAAGACAGATAGATTGATG	59.502	152
CL9887.Contig1_sinensis_1106_1	ATATATATATAT	AT(2*6)	360	12	AATGAATATGTGATATTTTCGGGTA[ATATATATATAT]TTTTACTGGATGTTAATGTAATATATTCACTGGACTATTAAAATTTTATATTTTCATTTTGTATTCTGTTAAAAGAGCTGTGCATTTTGTTTTTC	AATGAATATGTGATATTTTCGGG	57.030	GAAAAACAAAATGCACAGCTCTT	59.826	132
CL9887.Contig1_sinensis_1106_2	ATATATATATAT	AT(2*6)	360	12	AATGAATATGTGATATTTTCGGGTA[ATATATATATAT]TTTTACTGGATGTTAATGTAATATATTCACTGGACTATTAAAATTTTATATTTTCATTTTGTATTCTGTTAAAAGAGCTGTGCATTTTGTTTTTCTGTGGGAAAC	AATGAATATGTGATATTTTCGGG	57.030	GTTTCCCACAGAAAAACAAAATG	59.780	142
CL9887.Contig1_sinensis_1106_3	ATATATATATAT	AT(2*6)	360	12	AATGAATATGTGATATTTTCGGGTA[ATATATATATAT]TTTTACTGGATGTTAATGTAATATATTCACTGGACTATTAAAATTTTATATTTTCATTTTGTATTCTGTTAAAAGAGCTGTGCATTTTGTTTTTC	AATGAATATGTGATATTTTCGGGT	57.834	GAAAAACAAAATGCACAGCTCTT	59.826	132
CL9887.Contig1_sinensis_1106_4	ATATATATATAT	AT(2*6)	360	12	AATGAATATGTGATATTTTCGGGTA[ATATATATATAT]TTTTACTGGATGTTAATGTAATATATTCACTGGACTATTAAAATTTTATATTTTCATTTTGTATTCTGTTAAAAGAGCTGTGCATTTTGTTTTTCTGTGGGAAAC	AATGAATATGTGATATTTTCGGGT	57.834	GTTTCCCACAGAAAAACAAAATG	59.780	142
CL9887.Contig1_sinensis_1106_5	ATATATATATAT	AT(2*6)	360	12	AATGAATATGTGATATTTTCGGGTA[ATATATATATAT]TTTTACTGGATGTTAATGTAATATATTCACTGGACTATTAAAATTTTATATTTTCATTTTGTATTCTGTTAAAAGAGCTGTGCATTTTGTTTT	AATGAATATGTGATATTTTCGGG	57.030	AAAACAAAATGCACAGCTCTTTT	59.382	130
CL9924.Contig1_sinensis_1109_1	TTGTTGTTGTTGTTG	TTG(3*5)	3748	15	TGACAACAGAAGAGCTGTATGGACCGGCAACTGAGAAGGTTCCAGAGGAGGACGACAACAAAACTACAATTATAATTA[TTGTTGTTGTTGTTG]TAGTGGTGGCAATTCTTGCAGTAGGAATCGCTTGTTACTGCTACCAAAA	TGACAACAGAAGAGCTGTATGGA	59.928	TTTTGGTAGCAGTAACAAGCGAT	60.192	142
CL9924.Contig1_sinensis_1109_2	TTGTTGTTGTTGTTG	TTG(3*5)	3748	15	AGGAGGACGACAACAAAACTACAATTATAATTA[TTGTTGTTGTTGTTG]TAGTGGTGGCAATTCTTGCAGTAGGAATCGCTTGTTACTGCTACCAAAA	AGGAGGACGACAACAAAACTACA	60.082	TTTTGGTAGCAGTAACAAGCGAT	60.192	97
CL9924.Contig1_sinensis_1109_3	TTGTTGTTGTTGTTG	TTG(3*5)	3748	15	AGGAGGACGACAACAAAACTACAATTATAATTA[TTGTTGTTGTTGTTG]TAGTGGTGGCAATTCTTGCAGTAGGAATCGCTTGTTACTGCTACCAAAAGGCAAACAAATCAAAGAATAAAGACATACCTTTCACCGACATTCAG	AGGAGGACGACAACAAAACTACA	60.082	CTGAATGTCGGTGAAAGGTATGT	60.289	143
CL9924.Contig1_sinensis_1109_4	TTGTTGTTGTTGTTG	TTG(3*5)	3748	15	TGACAACAGAAGAGCTGTATGGACCGGCAACTGAGAAGGTTCCAGAGGAGGACGACAACAAAACTACAATTATAATTA[TTGTTGTTGTTGTTG]TAGTGGTGGCAATTCTTGCAGTAGGAATCGCTTGTTACTGCTACCAAAAGGCAAACAAATCAA	TGACAACAGAAGAGCTGTATGGA	59.928	TTGATTTGTTTGCCTTTTGGTAG	60.372	156
CL9924.Contig1_sinensis_1109_5	TTGTTGTTGTTGTTG	TTG(3*5)	3748	15	AGGAGGACGACAACAAAACTACAATTATAATTA[TTGTTGTTGTTGTTG]TAGTGGTGGCAATTCTTGCAGTAGGAATCGCTTGTTACTGCTACCAAAAGGCAAACAAATCAA	AGGAGGACGACAACAAAACTACA	60.082	TTGATTTGTTTGCCTTTTGGTAG	60.372	111
CL9954.Contig1_sinensis_1110_1	CAACAACAACAACAA	CAA(3*5)	534	15	CAGGGAAACACAGATTTGATTTGGATACTAGTTTATACTGGTTCAGATTTCAG[CAACAACAACAACAA]AAGCAACCACTATGAATAAAAAAATGAAAATCTTCTGTTGGCTTTCTGTCTCCTAC	CAGGGAAACACAGATTTGATTTG	60.736	GTAGGAGACAGAAAGCCAACAGA	59.936	124
CL9954.Contig1_sinensis_1110_2	CAACAACAACAACAA	CAA(3*5)	534	15	GGAAACACAGATTTGATTTGGATACTAGTTTATACTGGTTCAGATTTCAG[CAACAACAACAACAA]AAGCAACCACTATGAATAAAAAAATGAAAATCTTCTGTTGGCTTTCTGTCTCCTAC	GGAAACACAGATTTGATTTGGAT	59.236	GTAGGAGACAGAAAGCCAACAGA	59.936	121
CL9954.Contig1_sinensis_1110_3	CAACAACAACAACAA	CAA(3*5)	534	15	CAGGGAAACACAGATTTGATTTGGATACTAGTTTATACTGGTTCAGATTTCAG[CAACAACAACAACAA]AAGCAACCACTATGAATAAAAAAATGAAAATCTTCTGTTGGCTTTCTGTCTCCTACCATTATGCAACC	CAGGGAAACACAGATTTGATTTG	60.736	GGTTGCATAATGGTAGGAGACAG	59.906	136
CL9954.Contig1_sinensis_1110_4	CAACAACAACAACAA	CAA(3*5)	534	15	CAGGGAAACACAGATTTGATTTGGATACTAGTTTATACTGGTTCAGATTTCAG[CAACAACAACAACAA]AAGCAACCACTATGAATAAAAAAATGAAAATCTTCTGTTGGCTTTCTGTCTCCTACCATTATGCAACCT	CAGGGAAACACAGATTTGATTTG	60.736	AGGTTGCATAATGGTAGGAGACA	59.906	137
CL9954.Contig1_sinensis_1110_5	CAACAACAACAACAA	CAA(3*5)	534	15	GGAAACACAGATTTGATTTGGATACTAGTTTATACTGGTTCAGATTTCAG[CAACAACAACAACAA]AAGCAACCACTATGAATAAAAAAATGAAAATCTTCTGTTGGCTTTCTGTCTCCTACCATTATGCAACC	GGAAACACAGATTTGATTTGGAT	59.236	GGTTGCATAATGGTAGGAGACAG	59.906	133
Unigene10014_sinensis_1464_1	AAGAAGAAGAAGAAG	AAG(3*5)	968	15	GAGGTAATCCATCTGAGCAAGAAAGGCAAGCCACAGAAGCATAAA[AAGAAGAAGAAGAAG]TTTGTATCTGTATCCAGTATGTCTGAACCGGATGTAATTGAAG	GAGGTAATCCATCTGAGCAAGAA	59.739	CTTCAATTACATCCGGTTCAGAC	59.885	103
Unigene10014_sinensis_1464_2	AAGAAGAAGAAGAAG	AAG(3*5)	968	15	GAGGTAATCCATCTGAGCAAGAAAGGCAAGCCACAGAAGCATAAA[AAGAAGAAGAAGAAG]TTTGTATCTGTATCCAGTATGTCTGAACCGGATGTAATTGAAGTGAG	GAGGTAATCCATCTGAGCAAGAA	59.739	CTCACTTCAATTACATCCGGTTC	59.885	107
Unigene10014_sinensis_1464_3	AAGAAGAAGAAGAAG	AAG(3*5)	968	15	CAAGATTCTGGGAACAGTAAGGAAGCTGGCCTTGAGGTAATCCATCTGAGCAAGAAAGGCAAGCCACAGAAGCATAAA[AAGAAGAAGAAGAAG]TTTGTATCTGTATCCAGTATGTCTGAACCGGATGTAATTGAAG	CAAGATTCTGGGAACAGTAAGGA	59.640	CTTCAATTACATCCGGTTCAGAC	59.885	136
Unigene10014_sinensis_1464_4	AAGAAGAAGAAGAAG	AAG(3*5)	968	15	CAAGATTCTGGGAACAGTAAGGAAGCTGGCCTTGAGGTAATCCATCTGAGCAAGAAAGGCAAGCCACAGAAGCATAAA[AAGAAGAAGAAGAAG]TTTGTATCTGTATCCAGTATGTCTGAACCGGATGTAATTGAAGT	CAAGATTCTGGGAACAGTAAGGA	59.640	ACTTCAATTACATCCGGTTCAGA	59.885	137
Unigene10014_sinensis_1464_5	AAGAAGAAGAAGAAG	AAG(3*5)	968	15	TCAAGATTCTGGGAACAGTAAGGAAGCTGGCCTTGAGGTAATCCATCTGAGCAAGAAAGGCAAGCCACAGAAGCATAAA[AAGAAGAAGAAGAAG]TTTGTATCTGTATCCAGTATGTCTGAACCGGATGTAATTGAAG	TCAAGATTCTGGGAACAGTAAGG	59.640	CTTCAATTACATCCGGTTCAGAC	59.885	137
Unigene10224_sinensis_1466_1	ACAACAACAACAACAACA	ACA(3*6)	561	18	CAATCAGGATTCAGCTACTGGAGACACAGAATGACGGGCTCCGTAACTCCATCAGCAAGTTACAGGCCAT[ACAACAACAACAACAACA]ATACGAGGAAGAGGAGGAGAACCAGAGATGGGCTACTAAAGTCAGTGTGCAGACTAAGCC	CAATCAGGATTCAGCTACTGGAG	60.268	GGCTTAGTCTGCACACTGACTTT	59.999	148
Unigene10224_sinensis_1466_2	ACAACAACAACAACAACA	ACA(3*6)	561	18	GGATTCAGCTACTGGAGACACAGAATGACGGGCTCCGTAACTCCATCAGCAAGTTACAGGCCAT[ACAACAACAACAACAACA]ATACGAGGAAGAGGAGGAGAACCAGAGATGGGCTACTAAAGTCAGTGTGCAGACTAAGCC	GGATTCAGCTACTGGAGACACAG	60.316	GGCTTAGTCTGCACACTGACTTT	59.999	142
Unigene10224_sinensis_1466_3	ACAACAACAACAACAACA	ACA(3*6)	561	18	AGGATTCAGCTACTGGAGACACAGAATGACGGGCTCCGTAACTCCATCAGCAAGTTACAGGCCAT[ACAACAACAACAACAACA]ATACGAGGAAGAGGAGGAGAACCAGAGATGGGCTACTAAAGTCAGTGTGCAGACTAAGCC	AGGATTCAGCTACTGGAGACACA	60.316	GGCTTAGTCTGCACACTGACTTT	59.999	143
Unigene10224_sinensis_1466_4	ACAACAACAACAACAACA	ACA(3*6)	561	18	CAGGATTCAGCTACTGGAGACACAGAATGACGGGCTCCGTAACTCCATCAGCAAGTTACAGGCCAT[ACAACAACAACAACAACA]ATACGAGGAAGAGGAGGAGAACCAGAGATGGGCTACTAAAGTCAGTGTGCAGACTAAGCC	CAGGATTCAGCTACTGGAGACAC	60.316	GGCTTAGTCTGCACACTGACTTT	59.999	144
Unigene10224_sinensis_1466_5	ACAACAACAACAACAACA	ACA(3*6)	561	18	CAGCTACTGGAGACACAGAATGACGGGCTCCGTAACTCCATCAGCAAGTTACAGGCCAT[ACAACAACAACAACAACA]ATACGAGGAAGAGGAGGAGAACCAGAGATGGGCTACTAAAGTCAGTGTGCAGACTAAGCC	CAGCTACTGGAGACACAGAATGA	59.553	GGCTTAGTCTGCACACTGACTTT	59.999	137
Unigene10265_sinensis_1467_1	TCGTCGTCGTCGTCG	TCG(3*5)	711	15	CAAGGCATTTGTAGGAAGATTTGTGACTTGATGTATGCATATGATTTAGGCTAAAGTTCACTGAAACT[TCGTCGTCGTCGTCG]TAATACAACCAATATTTCCTATTTCCTAGGGGTTTTACCAGTCCTAAACTG	CAAGGCATTTGTAGGAAGATTTG	60.010	CAGTTTAGGACTGGTAAAACCCC	60.146	134
Unigene10265_sinensis_1467_2	TCGTCGTCGTCGTCG	TCG(3*5)	711	15	CAAGGCATTTGTAGGAAGATTTGTGACTTGATGTATGCATATGATTTAGGCTAAAGTTCACTGAAACT[TCGTCGTCGTCGTCG]TAATACAACCAATATTTCCTATTTCCTAGGGGTTTTACCA	CAAGGCATTTGTAGGAAGATTTG	60.010	TGGTAAAACCCCTAGGAAATAGG	59.646	123
Unigene10265_sinensis_1467_3	TCGTCGTCGTCGTCG	TCG(3*5)	711	15	GGCATTTGTAGGAAGATTTGTGACTTGATGTATGCATATGATTTAGGCTAAAGTTCACTGAAACT[TCGTCGTCGTCGTCG]TAATACAACCAATATTTCCTATTTCCTAGGGGTTTTACCAGTCCTAAACTG	GGCATTTGTAGGAAGATTTGTGA	60.358	CAGTTTAGGACTGGTAAAACCCC	60.146	131
Unigene10265_sinensis_1467_4	TCGTCGTCGTCGTCG	TCG(3*5)	711	15	AGGCATTTGTAGGAAGATTTGTGACTTGATGTATGCATATGATTTAGGCTAAAGTTCACTGAAACT[TCGTCGTCGTCGTCG]TAATACAACCAATATTTCCTATTTCCTAGGGGTTTTACCAGTCCTAAACTG	AGGCATTTGTAGGAAGATTTGTG	59.552	CAGTTTAGGACTGGTAAAACCCC	60.146	132
Unigene10265_sinensis_1467_5	TCGTCGTCGTCGTCG	TCG(3*5)	711	15	GGCATTTGTAGGAAGATTTGTGACTTGATGTATGCATATGATTTAGGCTAAAGTTCACTGAAACT[TCGTCGTCGTCGTCG]TAATACAACCAATATTTCCTATTTCCTAGGGGTTTTACCA	GGCATTTGTAGGAAGATTTGTGA	60.358	TGGTAAAACCCCTAGGAAATAGG	59.646	120
Unigene10345_sinensis_1468_1	GAGGAGGAGGAGGAG	GAG(3*5)	863	15	AGAGACTGAGTGATGAAGTTCGCAGACAGCTGGAGGAGGACCAGGGATTTATGGATGAT[GAGGAGGAGGAGGAG]GACAAGGAAAATCATGCCCCGCCCCTTGAAGTACCCCAGGGACTGCAGAAAATGTTGTGGGTAGAGAAATACACTCCACGGA	AGAGACTGAGTGATGAAGTTCGC	60.074	TCCGTGGAGTGTATTTCTCTACC	59.535	156
Unigene10345_sinensis_1468_2	GAGGAGGAGGAGGAG	GAG(3*5)	863	15	AGAGACTGAGTGATGAAGTTCGCAGACAGCTGGAGGAGGACCAGGGATTTATGGATGAT[GAGGAGGAGGAGGAG]GACAAGGAAAATCATGCCCCGCCCCTTGAAGTACCCCAGGGACTGCAGAAAATGTTGTGGGTAGAGAAATACACTCCA	AGAGACTGAGTGATGAAGTTCGC	60.074	TGGAGTGTATTTCTCTACCCACAA	59.927	152
Unigene10345_sinensis_1468_3	GAGGAGGAGGAGGAG	GAG(3*5)	863	15	AGAGACTGAGTGATGAAGTTCGCAGACAGCTGGAGGAGGACCAGGGATTTATGGATGAT[GAGGAGGAGGAGGAG]GACAAGGAAAATCATGCCCCGCCCCTTGAAGTACCCCAGGGACTGCAGAAAATGTTGTGGGTAGAGAAATACACTCCACGG	AGAGACTGAGTGATGAAGTTCGC	60.074	CCGTGGAGTGTATTTCTCTACCC	61.100	155
Unigene10345_sinensis_1468_4	GAGGAGGAGGAGGAG	GAG(3*5)	863	15	CAGAGACTGAGTGATGAAGTTCGCAGACAGCTGGAGGAGGACCAGGGATTTATGGATGAT[GAGGAGGAGGAGGAG]GACAAGGAAAATCATGCCCCGCCCCTTGAAGTACCCCAGGGACTGCAGAAAATGTTGTGGGTAGAGAAATACACTCCACG	CAGAGACTGAGTGATGAAGTTCG	59.147	CGTGGAGTGTATTTCTCTACCCA	60.410	155
Unigene10345_sinensis_1468_5	GAGGAGGAGGAGGAG	GAG(3*5)	863	15	ACTGAGTGATGAAGTTCGCAGACAGCTGGAGGAGGACCAGGGATTTATGGATGAT[GAGGAGGAGGAGGAG]GACAAGGAAAATCATGCCCCGCCCCTTGAAGTACCCCAGGGACTGCAGAAAATGTTGTGGGTAGAGAAATACACTCCACG	ACTGAGTGATGAAGTTCGCAGAC	60.872	CGTGGAGTGTATTTCTCTACCCA	60.410	150
Unigene1041_sinensis_1176_1	TATATATATATA	TA(2*6)	646	12	GAAAGAAATCTGCATTTGTCTGCTAGAAGAGTTTTAGGTGCTTTAACTAATGAGCGTCTATAAGCCGCAAAAAAGAACGTAAGATTGGCAACGCTTATG[TATATATATATA]AAGCAAATGCTTCAAATGCGTTTGTATTT	GAAAGAAATCTGCATTTGTCTGC	60.258	AAATACAAACGCATTTGAAGCAT	59.923	140
Unigene1041_sinensis_1176_2	TATATATATATA	TA(2*6)	646	12	AAAGAAATCTGCATTTGTCTGCTAGAAGAGTTTTAGGTGCTTTAACTAATGAGCGTCTATAAGCCGCAAAAAAGAACGTAAGATTGGCAACGCTTATG[TATATATATATA]AAGCAAATGCTTCAAATGCGTTTGTATTT	AAAGAAATCTGCATTTGTCTGCT	59.450	AAATACAAACGCATTTGAAGCAT	59.923	139
Unigene1041_sinensis_1176_3	TATATATATATA	TA(2*6)	646	12	AAAGAAATCTGCATTTGTCTGCTAGAAGAGTTTTAGGTGCTTTAACTAATGAGCGTCTATAAGCCGCAAAAAAGAACGTAAGATTGGCAACGCTTATG[TATATATATATA]AAGCAAATGCTTCAAATGCGTTTGTATTTTTCCACATCCGTG	AAAGAAATCTGCATTTGTCTGCT	59.450	CACGGATGTGGAAAAATACAAAC	60.495	152
Unigene1041_sinensis_1176_4	TATATATATATA	TA(2*6)	646	12	GGTGCTTTAACTAATGAGCGTCTATAAGCCGCAAAAAAGAACGTAAGATTGGCAACGCTTATG[TATATATATATA]AAGCAAATGCTTCAAATGCGTTTGTATTT	GGTGCTTTAACTAATGAGCGTCT	59.029	AAATACAAACGCATTTGAAGCAT	59.923	104
Unigene1041_sinensis_1176_5	TATATATATATA	TA(2*6)	646	12	AGGTGCTTTAACTAATGAGCGTCTATAAGCCGCAAAAAAGAACGTAAGATTGGCAACGCTTATG[TATATATATATA]AAGCAAATGCTTCAAATGCGTTTGTATTT	AGGTGCTTTAACTAATGAGCGTC	59.029	AAATACAAACGCATTTGAAGCAT	59.923	105
Unigene10519_sinensis_1469_1	AGAGAGAGAGAGAG	AG(2*7)	329	14	TTTTGTGCTGTGTGACATTCTGTGATAACTGAAAGAGTAACTGTAGATTACTTATTTACTGTTTATTTATGAAGGGGACCATTGTTAAGTGTCAAGCC[AGAGAGAGAGAGAG]TATAGCATAAATGAATCTAATCTTCCAGAATACCATGTCATCTCCAT	TTTTGTGCTGTGTGACATTCTGT	60.640	ATGGAGATGACATGGTATTCTGG	60.089	159
Unigene10519_sinensis_1469_5	AGAGAGAGAGAGAG	AG(2*7)	329	14	CTTTTGTGCTGTGTGACATTCTGTGATAACTGAAAGAGTAACTGTAGATTACTTATTTACTGTTTATTTATGAAGGGGACCATTGTTAAGTGTCAAGCC[AGAGAGAGAGAGAG]TATAGCATAAATGAATCTAATCTTCCAGAATACCATGTCATCTCCAT	CTTTTGTGCTGTGTGACATTCTG	60.766	ATGGAGATGACATGGTATTCTGG	60.089	160
Unigene10580_sinensis_1471_1	TCATCATCATCATCA	TCA(3*5)	1118	15	GGTCATCCTGTAAATAGACCAGCAACATCATCAAG[TCATCATCATCATCA]TTCTAGACCATCCAATAGAAACAGCACATCACCAAGAACAGTGGAAAACCCAGCATTTAAAAAATACCTGAAGTTGAAAGAGAGGCAGAG	GGTCATCCTGTAAATAGACCAGC	59.039	CTCTGCCTCTCTTTCAACTTCAG	59.818	140
Unigene10580_sinensis_1471_2	TCATCATCATCATCA	TCA(3*5)	1118	15	GAACAGATGTCGACAGACCAGACCACAGGGCGATCGTATCATCTTTCAGATATCACATTCAGTGCTTCACAGAATGGTCATCCTGTAAATAGACCAGCAACATCATCAAG[TCATCATCATCATCA]TTCTAGACCATCCAATAGAAACAGCACATCA	GAACAGATGTCGACAGACCAGAC	61.137	TGATGTGCTGTTTCTATTGGATG	60.011	156
Unigene10580_sinensis_1471_3	TCATCATCATCATCA	TCA(3*5)	1118	15	GAACAGATGTCGACAGACCAGACCACAGGGCGATCGTATCATCTTTCAGATATCACATTCAGTGCTTCACAGAATGGTCATCCTGTAAATAGACCAGCAACATCATCAAG[TCATCATCATCATCA]TTCTAGACCATCCAATAGAAACAGCACATCACCAA	GAACAGATGTCGACAGACCAGAC	61.137	TTGGTGATGTGCTGTTTCTATTG	60.046	160
Unigene10580_sinensis_1471_4	TCATCATCATCATCA	TCA(3*5)	1118	15	TCAGATATCACATTCAGTGCTTCACAGAATGGTCATCCTGTAAATAGACCAGCAACATCATCAAG[TCATCATCATCATCA]TTCTAGACCATCCAATAGAAACAGCACATCA	TCAGATATCACATTCAGTGCTTCA	59.775	TGATGTGCTGTTTCTATTGGATG	60.011	111
Unigene10580_sinensis_1471_5	TCATCATCATCATCA	TCA(3*5)	1118	15	TCAGATATCACATTCAGTGCTTCACAGAATGGTCATCCTGTAAATAGACCAGCAACATCATCAAG[TCATCATCATCATCA]TTCTAGACCATCCAATAGAAACAGCACATCACCAA	TCAGATATCACATTCAGTGCTTCA	59.775	TTGGTGATGTGCTGTTTCTATTG	60.046	115
Unigene10591_sinensis_1472_1	ATATATATATAT	AT(2*6)	1387	12	AGAAATACTTCAGGGGATTGGACAAACTGTAATTTGAACCACTAATGCAATAC[ATATATATATAT]AGTGCAAGGTCGTAGACAACAGGAATAAGTGTCCAGAAGG	AGAAATACTTCAGGGGATTGGAC	59.734	CCTTCTGGACACTTATTCCTGTT	58.705	105
Unigene10591_sinensis_1472_2	ATATATATATAT	AT(2*6)	1387	12	AGAAATACTTCAGGGGATTGGACAAACTGTAATTTGAACCACTAATGCAATAC[ATATATATATAT]AGTGCAAGGTCGTAGACAACAGGAATAAGTGTCCAGAAGGTT	AGAAATACTTCAGGGGATTGGAC	59.734	AACCTTCTGGACACTTATTCCTG	58.705	107
Unigene10591_sinensis_1472_3	ATATATATATAT	AT(2*6)	1387	12	AGAAATACTTCAGGGGATTGGACAAACTGTAATTTGAACCACTAATGCAATAC[ATATATATATAT]AGTGCAAGGTCGTAGACAACAGGAATAAGTGTCCAGAAGGTTC	AGAAATACTTCAGGGGATTGGAC	59.734	GAACCTTCTGGACACTTATTCCTG	60.391	108
Unigene10591_sinensis_1472_4	ATATATATATAT	AT(2*6)	1387	12	AGAAATACTTCAGGGGATTGGACAAACTGTAATTTGAACCACTAATGCAATAC[ATATATATATAT]AGTGCAAGGTCGTAGACAACAGGAATAAGTGTCCAGAAGGTTCTG	AGAAATACTTCAGGGGATTGGAC	59.734	CAGAACCTTCTGGACACTTATTCC	60.391	110
Unigene10591_sinensis_1472_5	ATATATATATAT	AT(2*6)	1387	12	AGAAATACTTCAGGGGATTGGACAAACTGTAATTTGAACCACTAATGCAATAC[ATATATATATAT]AGTGCAAGGTCGTAGACAACAGGAATAA	AGAAATACTTCAGGGGATTGGAC	59.734	TTATTCCTGTTGTCTACGACCTTG	59.597	93
Unigene10593_sinensis_1473_1	TGTGTGTGTGTG	TG(2*6)	1880	12	TTGGGTTGATGTCTCAGCTTATTCTTTCTGTTTTTTTCATCTTT[TGTGTGTGTGTG]CAAAATCATGTTTTCACAAACGTTTAGATGACGCAATTACAATT	TTGGGTTGATGTCTCAGCTTATT	60.014	AATTGTAATTGCGTCATCTAAACG	59.496	100
Unigene10593_sinensis_1473_2	TGTGTGTGTGTG	TG(2*6)	1880	12	TTTGGGTTGATGTCTCAGCTTATTCTTTCTGTTTTTTTCATCTTT[TGTGTGTGTGTG]CAAAATCATGTTTTCACAAACGTTTAGATGACGCAATTACAATT	TTTGGGTTGATGTCTCAGCTTAT	60.014	AATTGTAATTGCGTCATCTAAACG	59.496	101
Unigene10593_sinensis_1473_3	TGTGTGTGTGTG	TG(2*6)	1880	12	TTGGGTTGATGTCTCAGCTTATTCTTTCTGTTTTTTTCATCTTT[TGTGTGTGTGTG]CAAAATCATGTTTTCACAAACGTTTAGATGACGCAATTACAAT	TTGGGTTGATGTCTCAGCTTATT	60.014	ATTGTAATTGCGTCATCTAAACG	58.283	99
Unigene10593_sinensis_1473_4	TGTGTGTGTGTG	TG(2*6)	1880	12	TTTGGGTTGATGTCTCAGCTTATTCTTTCTGTTTTTTTCATCTTT[TGTGTGTGTGTG]CAAAATCATGTTTTCACAAACGTTTAGATGACGCAATTACAAT	TTTGGGTTGATGTCTCAGCTTAT	60.014	ATTGTAATTGCGTCATCTAAACG	58.283	100
Unigene10593_sinensis_1473_5	TGTGTGTGTGTG	TG(2*6)	1880	12	ACAACAGTTTGGGTTGATGTCTCAGCTTATTCTTTCTGTTTTTTTCATCTTT[TGTGTGTGTGTG]CAAAATCATGTTTTCACAAACGTTTAGATGACGCAATTACAATT	ACAACAGTTTGGGTTGATGTCTC	60.316	AATTGTAATTGCGTCATCTAAACG	59.496	108
Unigene10638_sinensis_1475_1	TGTGTGTGTGTG	TG(2*6)	1666	12	ACTTGAGAGGAGTTGGATGAACATATA[TGTGTGTGTGTG]CGTGCGTGCGTGAGTGAGTGCGGGCGTGCATGTGTGTTTGTGTGTGTTAGAAGAGATTGTAGTTCTTGAATATGCTTAAATCTCATAAATACATTTTGCTCAGCTTCCATT	ACTTGAGAGGAGTTGGATGAACA	60.160	AATGGAAGCTGAGCAAAATGTAT	59.200	150
Unigene10638_sinensis_1475_4	TGTGTGTGTGTG	TG(2*6)	1666	12	ACTTGAGAGGAGTTGGATGAACATATA[TGTGTGTGTGTG]CGTGCGTGCGTGAGTGAGTGCGGGCGTGCATGTGTGTTTGTGTGTGTTAGAAGAGATTGTAGTTCTTGAATATGCTTAAATCTCATAAATACATTTTGCTCAGCTTCCATTG	ACTTGAGAGGAGTTGGATGAACA	60.160	CAATGGAAGCTGAGCAAAATGTA	61.465	151
Unigene10639_sinensis_1476_1	ATCATCATCATCATC	ATC(3*5)	2143	15	CCATCTGATCCTCCAATACAGTCATCATCCAGATCATCAACCATGTCCTCATCATCATAATCCTCAAA[ATCATCATCATCATC]ACCTTCCACACTTGCTTCTCCATCACCTGGCATACGTTCACCTGATGGAACTTCTGACTCATCATCACC	CCATCTGATCCTCCAATACAGTC	59.841	GGTGATGATGAGTCAGAAGTTCC	59.994	152
Unigene10639_sinensis_1476_2	ATCATCATCATCATC	ATC(3*5)	2143	15	AGGAGTAACCATCTGATTCACCATCTGATCCTCCAATACAGTCATCATCCAGATCATCAACCATGTCCTCATCATCATAATCCTCAAA[ATCATCATCATCATC]ACCTTCCACACTTGCTTCTCCATCACCTGGCATACGTTCACCTGATGGAACTTCT	AGGAGTAACCATCTGATTCACCA	59.878	AGAAGTTCCATCAGGTGAACGTA	60.047	158
Unigene10639_sinensis_1476_3	ATCATCATCATCATC	ATC(3*5)	2143	15	CCATCTGATCCTCCAATACAGTCATCATCCAGATCATCAACCATGTCCTCATCATCATAATCCTCAAA[ATCATCATCATCATC]ACCTTCCACACTTGCTTCTCCATCACCTGGCATACGTTCACCTGATGGAACTTCT	CCATCTGATCCTCCAATACAGTC	59.841	AGAAGTTCCATCAGGTGAACGTA	60.047	138
Unigene10639_sinensis_1476_4	ATCATCATCATCATC	ATC(3*5)	2143	15	TTCACCATCTGATCCTCCAATACAGTCATCATCCAGATCATCAACCATGTCCTCATCATCATAATCCTCAAA[ATCATCATCATCATC]ACCTTCCACACTTGCTTCTCCATCACCTGGCATACGTTCACCTGATGGAACTTCTGACTCATCATCACC	TTCACCATCTGATCCTCCAATAC	60.201	GGTGATGATGAGTCAGAAGTTCC	59.994	156
Unigene10639_sinensis_1476_5	ATCATCATCATCATC	ATC(3*5)	2143	15	AGATCATCAACCATGTCCTCATCATCATAATCCTCAAA[ATCATCATCATCATC]ACCTTCCACACTTGCTTCTCCATCACCTGGCATACGTTCACCTGATGGAACTTCTGACTCATCATCACC	AGATCATCAACCATGTCCTCATC	60.213	GGTGATGATGAGTCAGAAGTTCC	59.994	122
Unigene10724_sinensis_1480_1	TGATGATGATGATGA	TGA(3*5)	1623	15	ATCTGGCATCAAGTCACTCATC[TGATGATGATGATGA]CATTGATGTACAAATGGACTGGGAAAGTCAGATGCCAAAAAATAAGAAAATAGAGGAAGCAAAAGAACAGATAAGAAAACAAAAGGAAGAGTTCTTACAACAACATCAACAGCAGC	ATCTGGCATCAAGTCACTCATCT	60.154	GCTGCTGTTGATGTTGTTGTAAG	59.864	153
Unigene10724_sinensis_1480_2	TGATGATGATGATGA	TGA(3*5)	1623	15	TGTCAGAACGTGTCAGTCTTGATCTGGCATCAAGTCACTCATC[TGATGATGATGATGA]CATTGATGTACAAATGGACTGGGAAAG	TGTCAGAACGTGTCAGTCTTGAT	59.824	CTTTCCCAGTCCATTTGTACATC	59.755	85
Unigene10724_sinensis_1480_3	TGATGATGATGATGA	TGA(3*5)	1623	15	GATGTCAGAACGTGTCAGTCTTGATCTGGCATCAAGTCACTCATC[TGATGATGATGATGA]CATTGATGTACAAATGGACTGGGAAAG	GATGTCAGAACGTGTCAGTCTTG	59.824	CTTTCCCAGTCCATTTGTACATC	59.755	87
Unigene10724_sinensis_1480_4	TGATGATGATGATGA	TGA(3*5)	1623	15	TGTCAGAACGTGTCAGTCTTGATCTGGCATCAAGTCACTCATC[TGATGATGATGATGA]CATTGATGTACAAATGGACTGGGAAAGTCAG	TGTCAGAACGTGTCAGTCTTGAT	59.824	CTGACTTTCCCAGTCCATTTGTA	60.391	89
Unigene10724_sinensis_1480_5	TGATGATGATGATGA	TGA(3*5)	1623	15	GATGTCAGAACGTGTCAGTCTTGATCTGGCATCAAGTCACTCATC[TGATGATGATGATGA]CATTGATGTACAAATGGACTGGGAAAGTCAG	GATGTCAGAACGTGTCAGTCTTG	59.824	CTGACTTTCCCAGTCCATTTGTA	60.391	91
Unigene10766_sinensis_1482_1	ACCACCACCACCACC	ACC(3*5)	1038	15	CATTGTAGTACTGGGGGAAAACAGTAAACAGTTGTTCACTATTGTTTACTTTGTGTCCTG[ACCACCACCACCACC]CAGGTCCTGGTTGCTCATACTGATA	CATTGTAGTACTGGGGGAAAACA	60.149	TATCAGTATGAGCAACCAGGACC	60.387	100
Unigene10766_sinensis_1482_2	ACCACCACCACCACC	ACC(3*5)	1038	15	CATTGTAGTACTGGGGGAAAACAGTAAACAGTTGTTCACTATTGTTTACTTTGTGTCCTG[ACCACCACCACCACC]CAGGTCCTGGTTGCTCATACTGATAGGT	CATTGTAGTACTGGGGGAAAACA	60.149	ACCTATCAGTATGAGCAACCAGG	59.556	103
Unigene10766_sinensis_1482_3	ACCACCACCACCACC	ACC(3*5)	1038	15	CATTGTAGTACTGGGGGAAAACAGTAAACAGTTGTTCACTATTGTTTACTTTGTGTCCTG[ACCACCACCACCACC]CAGGTCCTGGTTGCTCATACTGATAGG	CATTGTAGTACTGGGGGAAAACA	60.149	CCTATCAGTATGAGCAACCAGGA	60.508	102
Unigene10766_sinensis_1482_4	ACCACCACCACCACC	ACC(3*5)	1038	15	TACTGGGGGAAAACAGTAAACAGTTGTTCACTATTGTTTACTTTGTGTCCTG[ACCACCACCACCACC]CAGGTCCTGGTTGCTCATACTGATA	TACTGGGGGAAAACAGTAAACAG	59.458	TATCAGTATGAGCAACCAGGACC	60.387	92
Unigene10766_sinensis_1482_5	ACCACCACCACCACC	ACC(3*5)	1038	15	TACTGGGGGAAAACAGTAAACAGTTGTTCACTATTGTTTACTTTGTGTCCTG[ACCACCACCACCACC]CAGGTCCTGGTTGCTCATACTGATAGGT	TACTGGGGGAAAACAGTAAACAG	59.458	ACCTATCAGTATGAGCAACCAGG	59.556	95
Unigene10766_sinensis_1483_1	TTTTTTTTTTTTT	T(1*13)	1105	13	GTTTACTTTGTGTCCTG[ACCACCACCACCACC]CAGGTCCTGGTTGCTCATACTGATAGGTTTACAGAAAATTGTTAAGTTGCAATTTTTTTTTTTTTAATTGATAGATTTTTTATTCAGAATTTTGGGAGCA	GTTTACTTTGTGTCCTGACCACC	59.824	TGCTCCCAAAATTCTGAATAAAA	59.961	132
Unigene10766_sinensis_1483_5	TTTTTTTTTTTTT	T(1*13)	1105	13	GTTTACTTTGTGTCCTG[ACCACCACCACCACC]CAGGTCCTGGTTGCTCATACTGATAGGTTTACAGAAAATTGTTAAGTTGCAATTTTTTTTTTTTTAATTGATAGATTTTTTATTCAGAATTTTGGGAGCATCCAGAGATTTCACTGAG	GTTTACTTTGTGTCCTGACCACC	59.824	CTCAGTGAAATCTCTGGATGCTC	60.397	150
Unigene10836_sinensis_1485_1	TGTTGTTGTTGTTGT	TGT(3*5)	2172	15	TTTGTATTCACGATCATTCAGATGTATATAGTTGTTGAAACAGTTTGTAGTATTATTACATTATTCTTATATACATGTAAGTAAAACTGTATATAAA[TGTTGTTGTTGTTGT]TCACTGTGAATTCTTTTTTGCATTTAAACTTTCATGAA	TTTGTATTCACGATCATTCAGATG	59.013	TTCATGAAAGTTTAAATGCAAAAA	58.007	150
Unigene10836_sinensis_1485_2	TGTTGTTGTTGTTGT	TGT(3*5)	2172	15	TTTGTATTCACGATCATTCAGATGTATATAGTTGTTGAAACAGTTTGTAGTATTATTACATTATTCTTATATACATGTAAGTAAAACTGTATATAAA[TGTTGTTGTTGTTGT]TCACTGTGAATTCTTTTTTGCATTTAAACTTTCATGAA	TTTGTATTCACGATCATTCAGATGT	59.791	TTCATGAAAGTTTAAATGCAAAAA	58.007	150
Unigene10836_sinensis_1485_3	TGTTGTTGTTGTTGT	TGT(3*5)	2172	15	TTTGTATTCACGATCATTCAGATGTATATAGTTGTTGAAACAGTTTGTAGTATTATTACATTATTCTTATATACATGTAAGTAAAACTGTATATAAA[TGTTGTTGTTGTTGT]TCACTGTGAATTCTTTTTTGCATTTAAACTTTCATGA	TTTGTATTCACGATCATTCAGATG	59.013	TCATGAAAGTTTAAATGCAAAAA	56.727	149
Unigene10836_sinensis_1485_4	TGTTGTTGTTGTTGT	TGT(3*5)	2172	15	TTTGTATTCACGATCATTCAGATGTATATAGTTGTTGAAACAGTTTGTAGTATTATTACATTATTCTTATATACATGTAAGTAAAACTGTATATAAA[TGTTGTTGTTGTTGT]TCACTGTGAATTCTTTTTTGCATTTAAACTTTCATGAA	TTTGTATTCACGATCATTCAGATG	59.013	TTCATGAAAGTTTAAATGCAAAA	56.727	150
Unigene10836_sinensis_1485_5	TGTTGTTGTTGTTGT	TGT(3*5)	2172	15	TTGTATTCACGATCATTCAGATGTATATAGTTGTTGAAACAGTTTGTAGTATTATTACATTATTCTTATATACATGTAAGTAAAACTGTATATAAA[TGTTGTTGTTGTTGT]TCACTGTGAATTCTTTTTTGCATTTAAACTTTCATGAA	TTGTATTCACGATCATTCAGATG	57.647	TTCATGAAAGTTTAAATGCAAAAA	58.007	149
Unigene10864_sinensis_1486_1	GTTGTTGTTGTTGTT	GTT(3*5)	399	15	TCGACCTCAGAACTTTTTGGTAAAGGTTCGAGCACCACGATGAAAACCCGGATTCTCTACGGCGCAATAGCTGTTTTA[GTTGTTGTTGTTGTT]GCCTTAGCTATTGCACTAGCTGCTGTGGCTAATTACAAACAAAAGGAGAGCAAAGATG	TCGACCTCAGAACTTTTTGGTAA	60.149	CATCTTTGCTCTCCTTTTGTTTG	60.275	151
Unigene10864_sinensis_1486_2	GTTGTTGTTGTTGTT	GTT(3*5)	399	15	TTCGACCTCAGAACTTTTTGGTAAAGGTTCGAGCACCACGATGAAAACCCGGATTCTCTACGGCGCAATAGCTGTTTTA[GTTGTTGTTGTTGTT]GCCTTAGCTATTGCACTAGCTGCTGTGGCTAATTACAAACAAAAGGAGAGCAAAGATG	TTCGACCTCAGAACTTTTTGGTA	60.149	CATCTTTGCTCTCCTTTTGTTTG	60.275	152
Unigene10864_sinensis_1486_3	GTTGTTGTTGTTGTT	GTT(3*5)	399	15	CAGCAAGTCAGGGACTGTTAGTTCGACCTCAGAACTTTTTGGTAAAGGTTCGAGCACCACGATGAAAACCCGGATTCTCTACGGCGCAATAGCTGTTTTA[GTTGTTGTTGTTGTT]GCCTTAGCTATTGCACTAGCTGCTGTGGCTAATTACAAACAAA	CAGCAAGTCAGGGACTGTTAGTT	59.861	TTTGTTTGTAATTAGCCACAGCA	59.711	158
Unigene10864_sinensis_1486_4	GTTGTTGTTGTTGTT	GTT(3*5)	399	15	TCGACCTCAGAACTTTTTGGTAAAGGTTCGAGCACCACGATGAAAACCCGGATTCTCTACGGCGCAATAGCTGTTTTA[GTTGTTGTTGTTGTT]GCCTTAGCTATTGCACTAGCTGCTGTGGCTAATTACAAACAAA	TCGACCTCAGAACTTTTTGGTAA	60.149	TTTGTTTGTAATTAGCCACAGCA	59.711	136
Unigene10864_sinensis_1486_5	GTTGTTGTTGTTGTT	GTT(3*5)	399	15	TTCGACCTCAGAACTTTTTGGTAAAGGTTCGAGCACCACGATGAAAACCCGGATTCTCTACGGCGCAATAGCTGTTTTA[GTTGTTGTTGTTGTT]GCCTTAGCTATTGCACTAGCTGCTGTGGCTAATTACAAACAAA	TTCGACCTCAGAACTTTTTGGTA	60.149	TTTGTTTGTAATTAGCCACAGCA	59.711	137
Unigene10972_sinensis_1489_1	TGTGTGTGTGTGTG	TG(2*7)	452	14	AGAACCCTATCCACAGAGTGTCATAATATTTTTTTAGAATTATTATGCTCATAA[TGTGTGTGTGTGTG]TTTTGTCAGACTTGGAATGGATCAACAGGAGAACTTG	AGAACCCTATCCACAGAGTGTCA	60.045	CAAGTTCTCCTGTTGATCCATTC	59.990	105
Unigene10972_sinensis_1489_2	TGTGTGTGTGTGTG	TG(2*7)	452	14	GTGATTTCAAGTTTTCCATCCAATAGCCAGAACCCTATCCACAGAGTGTCATAATATTTTTTTAGAATTATTATGCTCATAA[TGTGTGTGTGTGTG]TTTTGTCAGACTTGGAATGGATCAACAGGAGAACTTG	GTGATTTCAAGTTTTCCATCCAA	60.210	CAAGTTCTCCTGTTGATCCATTC	59.990	133
Unigene10972_sinensis_1489_3	TGTGTGTGTGTGTG	TG(2*7)	452	14	TTGTGATTTCAAGTTTTCCATCCAATAGCCAGAACCCTATCCACAGAGTGTCATAATATTTTTTTAGAATTATTATGCTCATAA[TGTGTGTGTGTGTG]TTTTGTCAGACTTGGAATGGATCAACAGGAGAACTTG	TTGTGATTTCAAGTTTTCCATCC	60.210	CAAGTTCTCCTGTTGATCCATTC	59.990	135
Unigene10972_sinensis_1489_4	TGTGTGTGTGTGTG	TG(2*7)	452	14	AGAACCCTATCCACAGAGTGTCATAATATTTTTTTAGAATTATTATGCTCATAA[TGTGTGTGTGTGTG]TTTTGTCAGACTTGGAATGGATCAACAGGAGAACTTGGGATGAATTAGACTATCTGATGGTCTTTCTACAGGATTGCGTGAC	AGAACCCTATCCACAGAGTGTCA	60.045	GTCACGCAATCCTGTAGAAAGAC	60.186	150
Unigene10972_sinensis_1489_5	TGTGTGTGTGTGTG	TG(2*7)	452	14	AGAACCCTATCCACAGAGTGTCATAATATTTTTTTAGAATTATTATGCTCATAA[TGTGTGTGTGTGTG]TTTTGTCAGACTTGGAATGGATCAACAGGAGAACTTGGGATGAATT	AGAACCCTATCCACAGAGTGTCA	60.045	AATTCATCCCAAGTTCTCCTGTT	60.229	114
Unigene11048_sinensis_1490_1	CTTCTTCTTCTTCTT	CTT(3*5)	1147	15	GAACACTTCTTCTGCCGTACATCCTTTTGC[CTTCTTCTTCTTCTT]GGTTGGACTGGTTTCCTCACTGAGCCCACTGTCTTCTGCATGTCGTTTTTTCTTTGGGCTTATCTTAGGTGACAA	GAACACTTCTTCTGCCGTACATC	60.186	TTGTCACCTAAGATAAGCCCAAA	60.010	120
Unigene11048_sinensis_1490_2	CTTCTTCTTCTTCTT	CTT(3*5)	1147	15	CTTCAAATCGACGAACACTTCTTCTGCCGTACATCCTTTTGC[CTTCTTCTTCTTCTT]GGTTGGACTGGTTTCCTCACTGAGCCCACTGTCTTCTGCATGTCGTTTTTTCTTTGGGCTTATCTTAGGTGACAA	CTTCAAATCGACGAACACTTCTT	59.812	TTGTCACCTAAGATAAGCCCAAA	60.010	132
Unigene11048_sinensis_1490_3	CTTCTTCTTCTTCTT	CTT(3*5)	1147	15	TCAAATCGACGAACACTTCTTCTGCCGTACATCCTTTTGC[CTTCTTCTTCTTCTT]GGTTGGACTGGTTTCCTCACTGAGCCCACTGTCTTCTGCATGTCGTTTTTTCTTTGGGCTTATCTTAGGTGACAA	TCAAATCGACGAACACTTCTTCT	60.289	TTGTCACCTAAGATAAGCCCAAA	60.010	130
Unigene11048_sinensis_1490_4	CTTCTTCTTCTTCTT	CTT(3*5)	1147	15	AACTTCAAATCGACGAACACTTCTTCTGCCGTACATCCTTTTGC[CTTCTTCTTCTTCTT]GGTTGGACTGGTTTCCTCACTGAGCCCACTGTCTTCTGCATGTCGTTTTTTCTTTGGGCTTATCTTAGGTGACAA	AACTTCAAATCGACGAACACTTC	59.688	TTGTCACCTAAGATAAGCCCAAA	60.010	134
Unigene11048_sinensis_1490_5	CTTCTTCTTCTTCTT	CTT(3*5)	1147	15	GAACACTTCTTCTGCCGTACATCCTTTTGC[CTTCTTCTTCTTCTT]GGTTGGACTGGTTTCCTCACTGAGCCCACTGTCTTCTGCATGTCGTTTTTTCTTTGGGCTTATCTTAGGTGACA	GAACACTTCTTCTGCCGTACATC	60.186	TGTCACCTAAGATAAGCCCAAAG	59.675	119
Unigene11088_sinensis_1491_1	GTAGTAGTAGTAGTAGTA	GTA(3*6)	1003	18	TTTTTGCTGGTGCTTTAGTTGTTAGCACAGTTGTGGGT[GTAGTAGTAGTAGTAGTA]GTTGTTGTGGTGGTGGTGGTAGCAGTAGTGGTGGTGGAGGTGGTAGTGGGAGTTGTTTTAGGCGGTGGTAGAAGATTGTA	TTTTTGCTGGTGCTTTAGTTGTT	60.205	TACAATCTTCTACCACCGCCTAA	60.030	136
Unigene11088_sinensis_1491_2	GTAGTAGTAGTAGTAGTA	GTA(3*6)	1003	18	AATTTTTGCTGGTGCTTTAGTTGTTAGCACAGTTGTGGGT[GTAGTAGTAGTAGTAGTA]GTTGTTGTGGTGGTGGTGGTAGCAGTAGTGGTGGTGGAGGTGGTAGTGGGAGTTGTTTTAGGCGGTGGTAGAAGATTGTA	AATTTTTGCTGGTGCTTTAGTTG	59.727	TACAATCTTCTACCACCGCCTAA	60.030	138
Unigene11088_sinensis_1491_3	GTAGTAGTAGTAGTAGTA	GTA(3*6)	1003	18	GCTGGTGCTTTAGTTGTTAGCACAGTTGTGGGT[GTAGTAGTAGTAGTAGTA]GTTGTTGTGGTGGTGGTGGTAGCAGTAGTGGTGGTGGAGGTGGTAGTGGGAGTTGTTTTAGGCGGTGGTAGAAGATTGTA	GCTGGTGCTTTAGTTGTTAGCAC	60.360	TACAATCTTCTACCACCGCCTAA	60.030	131
Unigene11088_sinensis_1491_4	GTAGTAGTAGTAGTAGTA	GTA(3*6)	1003	18	GCTGGTGCTTTAGTTGTTAGCACAGTTGTGGGT[GTAGTAGTAGTAGTAGTA]GTTGTTGTGGTGGTGGTGGTAGCAGTAGTGGTGGTGGAGGTGGTAGTGGGAGTTGTTTTAGGCGGTGGTAGAAGATT	GCTGGTGCTTTAGTTGTTAGCAC	60.360	AATCTTCTACCACCGCCTAAAAC	59.919	128
Unigene11088_sinensis_1491_5	GTAGTAGTAGTAGTAGTA	GTA(3*6)	1003	18	TTTTTGCTGGTGCTTTAGTTGTTAGCACAGTTGTGGGT[GTAGTAGTAGTAGTAGTA]GTTGTTGTGGTGGTGGTGGTAGCAGTAGTGGTGGTGGAGGTGGTAGTGGGAGTTGTTTTAGGCGGTGGTAGAAGATTGTATTGGCA	TTTTTGCTGGTGCTTTAGTTGTT	60.205	TGCCAATACAATCTTCTACCACC	60.250	142
Unigene11124_sinensis_1493_1	ATATATATATAT	AT(2*6)	1439	12	TGTTAACTTGCCATATACAGGGGCAATACACTTGTGATATTTATAA[ATATATATATAT]TATGAATATTTTTGTGCCCTCCTGCTTGAATGGGCAAAATCTGCAGTCTTGTTCTTAAAACCTGC	TGTTAACTTGCCATATACAGGGG	60.134	GCAGGTTTTAAGAACAAGACTGC	59.488	123
Unigene11124_sinensis_1493_2	ATATATATATAT	AT(2*6)	1439	12	CAGCATTTTCCTTGTATTGATCCTTGTTAACTTGCCATATACAGGGGCAATACACTTGTGATATTTATAA[ATATATATATAT]TATGAATATTTTTGTGCCCTCCTGCTTGAATGGGCAAAATCTGCAGTCTTGTTCTTAAAACCTGC	CAGCATTTTCCTTGTATTGATCC	59.857	GCAGGTTTTAAGAACAAGACTGC	59.488	147
Unigene11124_sinensis_1493_3	ATATATATATAT	AT(2*6)	1439	12	TGTTAACTTGCCATATACAGGGGCAATACACTTGTGATATTTATAA[ATATATATATAT]TATGAATATTTTTGTGCCCTCCTGCTTGAATGGGCAAAATCTGCAGTCTTGTTCTTAAAACCTGCTTTTTGTATGTTCACAA	TGTTAACTTGCCATATACAGGGG	60.134	TTGTGAACATACAAAAAGCAGGTT	59.972	140
Unigene11124_sinensis_1493_4	ATATATATATAT	AT(2*6)	1439	12	ATACAGGGGCAATACACTTGTGATATTTATAA[ATATATATATAT]TATGAATATTTTTGTGCCCTCCTGCTTGAATGGGCAAAATCTGCAGTCTTGTTCTTAAAACCTGC	ATACAGGGGCAATACACTTGTGA	60.656	GCAGGTTTTAAGAACAAGACTGC	59.488	109
Unigene11124_sinensis_1493_5	ATATATATATAT	AT(2*6)	1439	12	TGTTAACTTGCCATATACAGGGGCAATACACTTGTGATATTTATAA[ATATATATATAT]TATGAATATTTTTGTGCCCTCCTGCTTGAATGGGCAAAATCTGCAGTCTTGTTCTTAAAACCTGCTTTTTGTATGTTCACAAG	TGTTAACTTGCCATATACAGGGG	60.134	CTTGTGAACATACAAAAAGCAGG	58.866	141
Unigene1116_sinensis_1177_1	GTTGTTGTTGTTGTT	GTT(3*5)	752	15	TTTTTGTTGCCTCGTAGTAGTG[GTTGTTGTTGTTGTT]TTCATTTTGTAACAATAAACCAGACTATCGATTATACGGAAGTCCCAGACAGCAATAGAGA	TTTTTGTTGCCTCGTAGTAGTGG	60.554	TCTCTATTGCTGTCTGGGACTTC	59.899	98
Unigene1116_sinensis_1177_2	GTTGTTGTTGTTGTT	GTT(3*5)	752	15	TTTTTGTTGCCTCGTAGTAGTG[GTTGTTGTTGTTGTT]TTCATTTTGTAACAATAAACCAGACTATCGATTATACGGAAGTCCCAGACAGCAATAGAGAGCATCAACACCATGCACAAATGTAC	TTTTTGTTGCCTCGTAGTAGTGG	60.554	GTACATTTGTGCATGGTGTTGAT	59.674	123
Unigene1116_sinensis_1177_3	GTTGTTGTTGTTGTT	GTT(3*5)	752	15	TTTTTGTTGCCTCGTAGTAGTG[GTTGTTGTTGTTGTT]TTCATTTTGTAACAATAAACCAGACTATCGATTATACGGAAGTCCCAGACAGCAATAGAGAGCATCAA	TTTTTGTTGCCTCGTAGTAGTGG	60.554	TTGATGCTCTCTATTGCTGTCTG	59.668	105
Unigene1116_sinensis_1177_4	GTTGTTGTTGTTGTT	GTT(3*5)	752	15	TTTTTGTTGCCTCGTAGTAGTG[GTTGTTGTTGTTGTT]TTCATTTTGTAACAATAAACCAGACTATCGATTATACGGAAGTCCCAGACAGCAATAGAGAGCATCAACACCATG	TTTTTGTTGCCTCGTAGTAGTGG	60.554	CATGGTGTTGATGCTCTCTATTG	59.646	112
Unigene1116_sinensis_1177_5	GTTGTTGTTGTTGTT	GTT(3*5)	752	15	TTTTTGTTGCCTCGTAGTAGTG[GTTGTTGTTGTTGTT]TTCATTTTGTAACAATAAACCAGACTATCGATTATACGGAAGTCCCAGACAGCAATAGAGAGCATCAACA	TTTTTGTTGCCTCGTAGTAGTGG	60.554	TGTTGATGCTCTCTATTGCTGTC	59.536	107
Unigene11279_sinensis_1494_1	CAGCAGCAGCAGCAG	CAG(3*5)	3304	15	TCAGACACAGTTAGAGCAACAGCAGCAACAGATGCAGCAGAGTATGCAGCAACATGTAGCTTCC[CAGCAGCAGCAGCAG]CAACAGAATATGCAGGTATCTGCATCCCAGCAACAGTTA	TCAGACACAGTTAGAGCAACAGC	59.739	TAACTGTTGCTGGGATGCAGATA	61.867	118
Unigene11279_sinensis_1494_2	CAGCAGCAGCAGCAG	CAG(3*5)	3304	15	GCTCAGACACAGTTAGAGCAACAGCAGCAACAGATGCAGCAGAGTATGCAGCAACATGTAGCTTCC[CAGCAGCAGCAGCAG]CAACAGAATATGCAGGTATCTGCATCCCAGCAACAGTTA	GCTCAGACACAGTTAGAGCAACA	59.739	TAACTGTTGCTGGGATGCAGATA	61.867	120
Unigene11279_sinensis_1494_3	CAGCAGCAGCAGCAG	CAG(3*5)	3304	15	CAGACACAGTTAGAGCAACAGCAGCAACAGATGCAGCAGAGTATGCAGCAACATGTAGCTTCC[CAGCAGCAGCAGCAG]CAACAGAATATGCAGGTATCTGCATCCCAGCAACAGTTA	CAGACACAGTTAGAGCAACAGCA	60.671	TAACTGTTGCTGGGATGCAGATA	61.867	117
Unigene11279_sinensis_1494_4	CAGCAGCAGCAGCAG	CAG(3*5)	3304	15	CAGCTCAGACACAGTTAGAGCAACAGCAGCAACAGATGCAGCAGAGTATGCAGCAACATGTAGCTTCC[CAGCAGCAGCAGCAG]CAACAGAATATGCAGGTATCTGCATCCCAGCAACAGT	CAGCTCAGACACAGTTAGAGCAA	59.872	ACTGTTGCTGGGATGCAGATAC	61.456	120
Unigene11279_sinensis_1494_5	CAGCAGCAGCAGCAG	CAG(3*5)	3304	15	CAAGCAGCTCAGACACAGTTAGAGCAACAGCAGCAACAGATGCAGCAGAGTATGCAGCAACATGTAGCTTCC[CAGCAGCAGCAGCAG]CAACAGAATATGCAGGTATCTGCATCCCAGCAACAGT	CAAGCAGCTCAGACACAGTTAGA	59.872	ACTGTTGCTGGGATGCAGATAC	61.456	124
Unigene112_sinensis_1149_1	TCCTCCTCCTCCTCC	TCC(3*5)	1714	15	TGAATGGGTGATATTGTGTTGAAATCTAAAATGGTTAAATCAGGTGCCTCTAAGTCTTCTCAATTTATTAATGTGTT[TCCTCCTCCTCCTCC]ACTTCTTCAACCTCCTCAACAACAT	TGAATGGGTGATATTGTGTTGAA	60.103	ATGTTGTTGAGGAGGTTGAAGAA	60.026	117
Unigene112_sinensis_1149_2	TCCTCCTCCTCCTCC	TCC(3*5)	1714	15	TGAATGGGTGATATTGTGTTGAAATCTAAAATGGTTAAATCAGGTGCCTCTAAGTCTTCTCAATTTATTAATGTGTT[TCCTCCTCCTCCTCC]ACTTCTTCAACCTCCTCAACAACATCTT	TGAATGGGTGATATTGTGTTGAA	60.103	AAGATGTTGTTGAGGAGGTTGAA	60.026	120
Unigene112_sinensis_1149_3	TCCTCCTCCTCCTCC	TCC(3*5)	1714	15	CAGGTGCCTCTAAGTCTTCTCAATTTATTAATGTGTT[TCCTCCTCCTCCTCC]ACTTCTTCAACCTCCTCAACAACATCTTCTCCATCTTTCTTCCTCGTAATCTTCCGT	CAGGTGCCTCTAAGTCTTCTCAA	60.061	ACGGAAGATTACGAGGAAGAAAG	60.134	109
Unigene112_sinensis_1149_4	TCCTCCTCCTCCTCC	TCC(3*5)	1714	15	TGAATGGGTGATATTGTGTTGAAATCTAAAATGGTTAAATCAGGTGCCTCTAAGTCTTCTCAATTTATTAATGTGTT[TCCTCCTCCTCCTCC]ACTTCTTCAACCTCCTCAACAACATCTTCTCCATCTTTCTTCCTCGTAATCTTCCGT	TGAATGGGTGATATTGTGTTGAA	60.103	ACGGAAGATTACGAGGAAGAAAG	60.134	149
Unigene112_sinensis_1149_5	TCCTCCTCCTCCTCC	TCC(3*5)	1714	15	TGAATGGGTGATATTGTGTTGAAATCTAAAATGGTTAAATCAGGTGCCTCTAAGTCTTCTCAATTTATTAATGTGTT[TCCTCCTCCTCCTCC]ACTTCTTCAACCTCCTCAACAACATCTTCTCCATCTTTCTTCCTCGTAATCTTCCGTTTCT	TGAATGGGTGATATTGTGTTGAA	60.103	AGAAACGGAAGATTACGAGGAAG	60.134	153
Unigene11329_sinensis_1496_1	CAACAACAACAACAACAACAA	CAA(3*7)	430	21	AACACAAGCTTTGGTTACGACATAAGTTACACCCCTTTCCTCGTCTGCGTACTGATCATAATATTTCCCTC[CAACAACAACAACAACAACAA]GAATAATAACAAAAAGAAATGTATCTGTAAGTTTCAATAACGTACGGGTTACTTG	AACACAAGCTTTGGTTACGACAT	59.982	CAAGTAACCCGTACGTTATTGAAA	59.408	147
Unigene11329_sinensis_1496_2	CAACAACAACAACAACAACAA	CAA(3*7)	430	21	TGCGTACTGATCATAATATTTCCCTC[CAACAACAACAACAACAACAA]GAATAATAACAAAAAGAAATGTATCTGTAAGTTTCAATAACGTACGGGTTACTTGTATGTTGTATTTTTTATAAGATAAAAACAGGTGAAACATGAAAAGGA	TGCGTACTGATCATAATATTTCCC	59.301	TCCTTTTCATGTTTCACCTGTTT	59.900	149
Unigene11329_sinensis_1496_3	CAACAACAACAACAACAACAA	CAA(3*7)	430	21	AACACAAGCTTTGGTTACGACATAAGTTACACCCCTTTCCTCGTCTGCGTACTGATCATAATATTTCCCTC[CAACAACAACAACAACAACAA]GAATAATAACAAAAAGAAATGTATCTGTAAGTTTCAATAACGTACGGGTTACTTG	AACACAAGCTTTGGTTACGACAT	59.982	CAAGTAACCCGTACGTTATTGAA	58.200	147
Unigene11329_sinensis_1496_4	CAACAACAACAACAACAACAA	CAA(3*7)	430	21	CTTTCCTCGTCTGCGTACTGATCATAATATTTCCCTC[CAACAACAACAACAACAACAA]GAATAATAACAAAAAGAAATGTATCTGTAAGTTTCAATAACGTACGGGTTACTTGTATGTTGTATTTTTTATAAGATAAAAACAGGTGAAACATGAAAAGGA	CTTTCCTCGTCTGCGTACTGAT	60.812	TCCTTTTCATGTTTCACCTGTTT	59.900	160
Unigene11329_sinensis_1496_5	CAACAACAACAACAACAACAA	CAA(3*7)	430	21	AACACAAGCTTTGGTTACGACATAAGTTACACCCCTTTCCTCGTCTGCGTACTGATCATAATATTTCCCTC[CAACAACAACAACAACAACAA]GAATAATAACAAAAAGAAATGTATCTGTAAGTTTCAATAACGTACGGGTTACTTGT	AACACAAGCTTTGGTTACGACAT	59.982	ACAAGTAACCCGTACGTTATTGAA	58.966	148
Unigene11341_sinensis_1497_1	AATAATAATAATAAT	AAT(3*5)	734	15	GATTCCATCCTGAGGGATATCTAGTTTTTCAGTTATGTGACATATAG[AATAATAATAATAAT]GTAGCTTCATATCTCTTTCAGTAGTTAATTTCTCCATCAACACAGAGCAACTTCACACATATTTCAGAGTCATTAGCACACAAACTGCTTTATCGA	GATTCCATCCTGAGGGATATCTA	58.435	TCGATAAAGCAGTTTGTGTGCTA	59.960	158
Unigene11341_sinensis_1497_2	AATAATAATAATAAT	AAT(3*5)	734	15	TCCATCCTGAGGGATATCTAGTTTTTCAGTTATGTGACATATAG[AATAATAATAATAAT]GTAGCTTCATATCTCTTTCAGTAGTTAATTTCTCCATCAACACAGAGCAACTTCACACATATTTCAGAGTCATTAGCACACAAACTGCTTTATCGA	TCCATCCTGAGGGATATCTAGTTT	59.387	TCGATAAAGCAGTTTGTGTGCTA	59.960	155
Unigene11341_sinensis_1497_3	AATAATAATAATAAT	AAT(3*5)	734	15	GATTCCATCCTGAGGGATATCTAGTTTTTCAGTTATGTGACATATAG[AATAATAATAATAAT]GTAGCTTCATATCTCTTTCAGTAGTTAATTTCTCCATCAACACAGAGCAACTTCACACAT	GATTCCATCCTGAGGGATATCTA	58.435	ATGTGTGAAGTTGCTCTGTGTTG	60.266	122
Unigene11341_sinensis_1497_4	AATAATAATAATAAT	AAT(3*5)	734	15	TCCATCCTGAGGGATATCTAGTTTTTCAGTTATGTGACATATAG[AATAATAATAATAAT]GTAGCTTCATATCTCTTTCAGTAGTTAATTTCTCCATCAACACAGAGCAACTTCACACAT	TCCATCCTGAGGGATATCTAGTTT	59.387	ATGTGTGAAGTTGCTCTGTGTTG	60.266	119
Unigene11341_sinensis_1497_5	AATAATAATAATAAT	AAT(3*5)	734	15	TTCCATCCTGAGGGATATCTAGTTTTTCAGTTATGTGACATATAG[AATAATAATAATAAT]GTAGCTTCATATCTCTTTCAGTAGTTAATTTCTCCATCAACACAGAGCAACTTCACACATATTTCAGAGTCATTAGCACACAAACTGCTTTATCGA	TTCCATCCTGAGGGATATCTAGT	58.126	TCGATAAAGCAGTTTGTGTGCTA	59.960	156
Unigene113_sinensis_1150_1	ACAACAACAACAACA	ACA(3*5)	569	15	CTTATAGAGCAACAACAAGCCGTTGAACAAGCACGTTTATTGCAGAGGTTTAAAGAACTACGTCAGTGGCAACAACAACAACAGGAAATGCTCATGTC[ACAACAACAACAACA]GCTGAGTTTACTGAGAAAAGAACAGGAAAGAATGCATG	CTTATAGAGCAACAACAAGCCGT	59.861	CATGCATTCTTTCCTGTTCTTTT	59.659	151
Unigene113_sinensis_1150_2	ACAACAACAACAACA	ACA(3*5)	569	15	AGCACGTTTATTGCAGAGGTTTAAAGAACTACGTCAGTGGCAACAACAACAACAGGAAATGCTCATGTC[ACAACAACAACAACA]GCTGAGTTTACTGAGAAAAGAACAGGAAAGAATGCATG	AGCACGTTTATTGCAGAGGTTTA	60.192	CATGCATTCTTTCCTGTTCTTTT	59.659	122
Unigene113_sinensis_1150_3	ACAACAACAACAACA	ACA(3*5)	569	15	TTATAGAGCAACAACAAGCCGTTGAACAAGCACGTTTATTGCAGAGGTTTAAAGAACTACGTCAGTGGCAACAACAACAACAGGAAATGCTCATGTC[ACAACAACAACAACA]GCTGAGTTTACTGAGAAAAGAACAGGAAAGAATGCATG	TTATAGAGCAACAACAAGCCGTT	60.192	CATGCATTCTTTCCTGTTCTTTT	59.659	150
Unigene113_sinensis_1150_5	ACAACAACAACAACA	ACA(3*5)	569	15	CTTATAGAGCAACAACAAGCCGTTGAACAAGCACGTTTATTGCAGAGGTTTAAAGAACTACGTCAGTGGCAACAACAACAACAGGAAATGCTCATGTC[ACAACAACAACAACA]GCTGAGTTTACTGAGAAAAGAACAGGAAAGAATGCA	CTTATAGAGCAACAACAAGCCGT	59.861	TGCATTCTTTCCTGTTCTTTTCT	59.424	149
Unigene11524_sinensis_1498_1	GAGGAGGAGGAGGAG	GAG(3*5)	6054	15	ATGAAGAGGAGGAGGAAGAAGAAGAT[GAGGAGGAGGAGGAG]GGAGAAGATGAGGAGGGCCAGGAAGGCATGGAATATGGTGAGGAGGAGGAGGGAGCTGTGGAGGGAGAATATGACATGGAACAGCCT	ATGAAGAGGAGGAGGAAGAAGAA	59.846	AGGCTGTTCCATGTCATATTCTC	59.500	128
Unigene11524_sinensis_1498_2	GAGGAGGAGGAGGAG	GAG(3*5)	6054	15	AGATGAAGAGGAGGAGGAAGAAGAAGAT[GAGGAGGAGGAGGAG]GGAGAAGATGAGGAGGGCCAGGAAGGCATGGAATATGGTGAGGAGGAGGAGGGAGCTGTGGAGGGAGAATATGACATGGAACAGCCTG	AGATGAAGAGGAGGAGGAAGAAG	59.499	CAGGCTGTTCCATGTCATATTCT	60.387	131
Unigene11524_sinensis_1498_3	GAGGAGGAGGAGGAG	GAG(3*5)	6054	15	ATGAAGAGGAGGAGGAAGAAGAAGAT[GAGGAGGAGGAGGAG]GGAGAAGATGAGGAGGGCCAGGAAGGCATGGAATATGGTGAGGAGGAGGAGGGAGCTGTGGAGGGAGAATATGACATGGAACAGCCTGAA	ATGAAGAGGAGGAGGAAGAAGAA	59.846	TTCAGGCTGTTCCATGTCATATT	60.736	131
Unigene11524_sinensis_1498_4	GAGGAGGAGGAGGAG	GAG(3*5)	6054	15	TGAAGAGGAGGAGGAAGAAGAAGAT[GAGGAGGAGGAGGAG]GGAGAAGATGAGGAGGGCCAGGAAGGCATGGAATATGGTGAGGAGGAGGAGGGAGCTGTGGAGGGAGAATATGACATGGAACAGCCT	TGAAGAGGAGGAGGAAGAAGAAG	60.475	AGGCTGTTCCATGTCATATTCTC	59.500	127
Unigene11524_sinensis_1498_5	GAGGAGGAGGAGGAG	GAG(3*5)	6054	15	GATGAAGAGGAGGAGGAAGAAGAAGAT[GAGGAGGAGGAGGAG]GGAGAAGATGAGGAGGGCCAGGAAGGCATGGAATATGGTGAGGAGGAGGAGGGAGCTGTGGAGGGAGAATATGACATGGAACAGCCTGAA	GATGAAGAGGAGGAGGAAGAAGA	60.323	TTCAGGCTGTTCCATGTCATATT	60.736	132
Unigene11705_sinensis_1499_1	TGATGATGATGATGA	TGA(3*5)	763	15	TGCTAAAGATGAACAGTTGGACAGTAATGATGAGTTCGAAAATAATGATACAGG[TGATGATGATGATGA]TGTTTCATATGTGGAGCAAGTTGTTAGAAATAATGAGGAAGAAAGTGATGATGAGCATTTAAAATCCAAGCAAAA	TGCTAAAGATGAACAGTTGGACA	59.799	TTTTGCTTGGATTTTAAATGCTC	59.650	144
Unigene11705_sinensis_1499_2	TGATGATGATGATGA	TGA(3*5)	763	15	TGCTAAAGATGAACAGTTGGACAGTAATGATGAGTTCGAAAATAATGATACAGG[TGATGATGATGATGA]TGTTTCATATGTGGAGCAAGTTGTTAGAAATAATGAGGAAGAAAGTGATGATGAGCATT	TGCTAAAGATGAACAGTTGGACA	59.799	AATGCTCATCATCACTTTCTTCC	59.612	128
Unigene11705_sinensis_1499_3	TGATGATGATGATGA	TGA(3*5)	763	15	TGCTAAAGATGAACAGTTGGACAGTAATGATGAGTTCGAAAATAATGATACAGG[TGATGATGATGATGA]TGTTTCATATGTGGAGCAAGTTGTTAGAAATAATGAGGAAGAAAGTGATGATGAGCATTTAAAATCCAAGCAAAATGAAGTGGAAGAAA	TGCTAAAGATGAACAGTTGGACA	59.799	TTTCTTCCACTTCATTTTGCTTG	60.611	158
Unigene11705_sinensis_1499_4	TGATGATGATGATGA	TGA(3*5)	763	15	TGCTAAAGATGAACAGTTGGACAGTAATGATGAGTTCGAAAATAATGATACAGG[TGATGATGATGATGA]TGTTTCATATGTGGAGCAAGTTGTTAGAAATAATGAGGAAGAAAGTGATGATGAGCAT	TGCTAAAGATGAACAGTTGGACA	59.799	ATGCTCATCATCACTTTCTTCCT	59.254	127
Unigene11705_sinensis_1499_5	TGATGATGATGATGA	TGA(3*5)	763	15	TGCTAAAGATGAACAGTTGGACAGTAATGATGAGTTCGAAAATAATGATACAGG[TGATGATGATGATGA]TGTTTCATATGTGGAGCAAGTTGTTAGAAATAATGAGGAAGAAAGTGATGATGAGC	TGCTAAAGATGAACAGTTGGACA	59.799	GCTCATCATCACTTTCTTCCTCA	60.758	125
Unigene11726_sinensis_1500_1	GTGTGTGTGTGTGTGT	GT(2*8)	972	16	CGATGAGATTGAATTGTTATTACTGCTAAATAGATGAAAATATTACTTTGTTTG[GTGTGTGTGTGTGTGT]GAAAACAATGTTCGTTTTGATTATTCAATG	CGATGAGATTGAATTGTTATTACTGC	60.265	CATTGAATAATCAAAACGAACATTG	59.685	100
Unigene11726_sinensis_1500_2	GTGTGTGTGTGTGTGT	GT(2*8)	972	16	CGATGAGATTGAATTGTTATTACTGCTAAATAGATGAAAATATTACTTTGTTTG[GTGTGTGTGTGTGTGT]GAAAACAATGTTCGTTTTGATTATTCAATGAA	CGATGAGATTGAATTGTTATTACTGC	60.265	TTCATTGAATAATCAAAACGAACA	58.592	102
Unigene11726_sinensis_1500_3	GTGTGTGTGTGTGTGT	GT(2*8)	972	16	CGATGAGATTGAATTGTTATTACTGCTAAATAGATGAAAATATTACTTTGTTTG[GTGTGTGTGTGTGTGT]GAAAACAATGTTCGTTTTGATTATTCAATGA	CGATGAGATTGAATTGTTATTACTGC	60.265	TCATTGAATAATCAAAACGAACA	57.277	101
Unigene11726_sinensis_1500_4	GTGTGTGTGTGTGTGT	GT(2*8)	972	16	CGATGAGATTGAATTGTTATTACTGCTAAATAGATGAAAATATTACTTTGTTTG[GTGTGTGTGTGTGTGT]GAAAACAATGTTCGTTTTGATTATTCAATGAA	CGATGAGATTGAATTGTTATTACTGC	60.265	TTCATTGAATAATCAAAACGAACATT	60.018	102
Unigene11726_sinensis_1500_5	GTGTGTGTGTGTGTGT	GT(2*8)	972	16	CGATGAGATTGAATTGTTATTACTGCTAAATAGATGAAAATATTACTTTGTTTG[GTGTGTGTGTGTGTGT]GAAAACAATGTTCGTTTTGATTATTCAATGA	CGATGAGATTGAATTGTTATTACTGC	60.265	TCATTGAATAATCAAAACGAACATT	58.890	101
Unigene11840_sinensis_1501_1	TGTTGTTGTTGTTGTTGT	TGT(3*6)	160	18	GTTGTTTGTGTTGTTGCTTTTGATAGCGACGTTGTATTTGGCTTTTG[TGTTGTTGTTGTTGTTGT]ACTTGAAGTTGTTGATGGGGTGGTCGATTTTGTTGTTGTCGTTGTTGGAATCTCTATTGAACATTTTAATCGGATAGCTTCTACAGTATCGC	GTTGTTTGTGTTGTTGCTTTTGA	60.102	GCGATACTGTAGAAGCTATCCGA	59.917	157
Unigene11840_sinensis_1501_2	TGTTGTTGTTGTTGTTGT	TGT(3*6)	160	18	TCTGTTGTTTGTGTTGTTGCTTTTGATAGCGACGTTGTATTTGGCTTTTG[TGTTGTTGTTGTTGTTGT]ACTTGAAGTTGTTGATGGGGTGGTCGATTTTGTTGTTGTCGTTGTTGGAATCTCTATTGAACATTTTAATCGGATAGCTTCTACAGTATCGC	TCTGTTGTTTGTGTTGTTGCTTT	59.745	GCGATACTGTAGAAGCTATCCGA	59.917	160
Unigene11840_sinensis_1501_3	TGTTGTTGTTGTTGTTGT	TGT(3*6)	160	18	TTGTTTGTGTTGTTGCTTTTGATAGCGACGTTGTATTTGGCTTTTG[TGTTGTTGTTGTTGTTGT]ACTTGAAGTTGTTGATGGGGTGGTCGATTTTGTTGTTGTCGTTGTTGGAATCTCTATTGAACATTTTAATCGGATAGCTTCTACAGTATCGC	TTGTTTGTGTTGTTGCTTTTGAT	59.588	GCGATACTGTAGAAGCTATCCGA	59.917	156
Unigene11840_sinensis_1501_4	TGTTGTTGTTGTTGTTGT	TGT(3*6)	160	18	CGTTGTAACAGTTGCATTTATCGATTCTTCTGTTGTTTGTGTTGTTGCTTTTGATAGCGACGTTGTATTTGGCTTTTG[TGTTGTTGTTGTTGTTGT]ACTTGAAGTTGTTGATGGGGTGGTCGATTTTGTTGTTGTCGTTGTTGGAATCTCTA	CGTTGTAACAGTTGCATTTATCG	59.604	TAGAGATTCCAACAACGACAACA	59.663	152
Unigene11840_sinensis_1501_5	TGTTGTTGTTGTTGTTGT	TGT(3*6)	160	18	TTCCGTTGTAACAGTTGCATTTATCGATTCTTCTGTTGTTTGTGTTGTTGCTTTTGATAGCGACGTTGTATTTGGCTTTTG[TGTTGTTGTTGTTGTTGT]ACTTGAAGTTGTTGATGGGGTGGTCGATTTTGTTGTTGTCGTTGTTGGAATCTCTA	TTCCGTTGTAACAGTTGCATTTA	59.583	TAGAGATTCCAACAACGACAACA	59.663	155
Unigene1187_sinensis_1178_1	GAGGAGGAGGAGGAG	GAG(3*5)	1061	15	GATTTTTCTTCCTTGCTGAAACACGAGAAA[GAGGAGGAGGAGGAG]GAACAGTCACATTCACTGTATGAGTCACATGACAAGTCACATGACCATAGTCACAGAGCAATTGACCATCTTTCCAAGTCACATGAACA	GATTTTTCTTCCTTGCTGAAACA	59.765	TGTTCATGTGACTTGGAAAGATG	60.023	134
Unigene1187_sinensis_1178_2	GAGGAGGAGGAGGAG	GAG(3*5)	1061	15	GATTTTTCTTCCTTGCTGAAACACGAGAAA[GAGGAGGAGGAGGAG]GAACAGTCACATTCACTGTATGAGTCACATGACAAGTCACATGACCATAGTCACAGAGCAATTGACCA	GATTTTTCTTCCTTGCTGAAACA	59.765	TGGTCAATTGCTCTGTGACTATG	60.183	113
Unigene1187_sinensis_1178_3	GAGGAGGAGGAGGAG	GAG(3*5)	1061	15	GATTTTTCTTCCTTGCTGAAACACGAGAAA[GAGGAGGAGGAGGAG]GAACAGTCACATTCACTGTATGAGTCACATGACAAGTCACATGACCATAGTCACAGAGCAATTGACCATCT	GATTTTTCTTCCTTGCTGAAACA	59.765	AGATGGTCAATTGCTCTGTGACT	60.189	116
Unigene1187_sinensis_1178_4	GAGGAGGAGGAGGAG	GAG(3*5)	1061	15	GATTTTTCTTCCTTGCTGAAACACGAGAAA[GAGGAGGAGGAGGAG]GAACAGTCACATTCACTGTATGAGTCACATGACAAGTCACATGACCATAGTCACAGAGCAATTGACCATCTTTCCAAGTCACATGAACACCT	GATTTTTCTTCCTTGCTGAAACA	59.765	AGGTGTTCATGTGACTTGGAAAG	60.442	137
Unigene1187_sinensis_1178_5	GAGGAGGAGGAGGAG	GAG(3*5)	1061	15	GATTTTTCTTCCTTGCTGAAACACGAGAAA[GAGGAGGAGGAGGAG]GAACAGTCACATTCACTGTATGAGTCACATGACAAGTCACATGACCATAGTCACAGAGCAATTGACCATCTTTCCAAGTCACATGAACACCTCAATGGACGTTTA	GATTTTTCTTCCTTGCTGAAACA	59.765	TAAACGTCCATTGAGGTGTTCAT	60.637	150
Unigene12325_sinensis_1502_1	ACACACACACAC	AC(2*6)	267	12	ACCACACCAAATACCAAACCTA[ACACACACACAC]AAAACATGTCTACTCTTTACCAAGCCATGTCATTAAACTCTTCAGAAAAGCATTACACCCATGGTTTGTGATGCAAGTGTTTTCTGAGT	ACCACACCAAATACCAAACCTAA	59.569	ACTCAGAAAACACTTGCATCACA	59.834	123
Unigene12325_sinensis_1502_2	ACACACACACAC	AC(2*6)	267	12	ACCACACCAAATACCAAACCTA[ACACACACACAC]AAAACATGTCTACTCTTTACCAAGCCATGTCATTAAACTCTTCAGAAAAGCATTACACCCATGGTTTGTGATGCAAGTGTTTTCTG	ACCACACCAAATACCAAACCTAA	59.569	CAGAAAACACTTGCATCACAAAC	59.707	120
Unigene12325_sinensis_1502_3	ACACACACACAC	AC(2*6)	267	12	TACACTGTGGTATTGAGGAAGGGAACACATTTGAAGTGTTAGCAATGTTTCCCCTCCCCCACCACACCAAATACCAAACCTA[ACACACACACAC]AAAACATGTCTACTCTTTACCAAGCCATGTCATTAAACTCTT	TACACTGTGGTATTGAGGAAGGG	60.281	AAGAGTTTAATGACATGGCTTGG	59.552	136
Unigene12325_sinensis_1502_4	ACACACACACAC	AC(2*6)	267	12	TACACTGTGGTATTGAGGAAGGGAACACATTTGAAGTGTTAGCAATGTTTCCCCTCCCCCACCACACCAAATACCAAACCTA[ACACACACACAC]AAAACATGTCTACTCTTTACCAAGCCATGTCATTAAACTCTTCAGAAAAGCATTACACCCAT	TACACTGTGGTATTGAGGAAGGG	60.281	ATGGGTGTAATGCTTTTCTGAAG	59.552	156
Unigene12325_sinensis_1502_5	ACACACACACAC	AC(2*6)	267	12	ACCACACCAAATACCAAACCTA[ACACACACACAC]AAAACATGTCTACTCTTTACCAAGCCATGTCATTAAACTCTTCAGAAAAGCATTACACCCATGGTTTGTGATGCAAGTGTTTTCTGAG	ACCACACCAAATACCAAACCTAA	59.569	CTCAGAAAACACTTGCATCACAA	60.332	122
Unigene1234_sinensis_1182_1	TGTGTGTGTGTGTG	TG(2*7)	437	14	GCTAAACAGCTTAGAAATGCGTGTATATATA[TGTGTGTGTGTGTG]CGTGCATGAGTGCGTGCGTGCGTGCGCGCCAGAGGCCTTGATGCAAATAATCTCTTC	GCTAAACAGCTTAGAAATGCGTG	60.435	GAAGAGATTATTTGCATCAAGGC	59.267	102
Unigene1234_sinensis_1182_2	TGTGTGTGTGTGTG	TG(2*7)	437	14	TGCTAAACAGCTTAGAAATGCGTGTATATATA[TGTGTGTGTGTGTG]CGTGCATGAGTGCGTGCGTGCGTGCGCGCCAGAGGCCTTGATGCAAATAATCTCTTC	TGCTAAACAGCTTAGAAATGCGT	60.435	GAAGAGATTATTTGCATCAAGGC	59.267	103
Unigene1234_sinensis_1182_3	TGTGTGTGTGTGTG	TG(2*7)	437	14	CTGCTAAACAGCTTAGAAATGCGTGTATATATA[TGTGTGTGTGTGTG]CGTGCATGAGTGCGTGCGTGCGTGCGCGCCAGAGGCCTTGATGCAAATAATCTCTTC	CTGCTAAACAGCTTAGAAATGCG	60.548	GAAGAGATTATTTGCATCAAGGC	59.267	104
Unigene1234_sinensis_1182_4	TGTGTGTGTGTGTG	TG(2*7)	437	14	GCTAAACAGCTTAGAAATGCGTGTATATATA[TGTGTGTGTGTGTG]CGTGCATGAGTGCGTGCGTGCGTGCGCGCCAGAGGCCTTGATGCAAATAATCTCTTCT	GCTAAACAGCTTAGAAATGCGTG	60.435	AGAAGAGATTATTTGCATCAAGGC	60.120	103
Unigene1234_sinensis_1182_5	TGTGTGTGTGTGTG	TG(2*7)	437	14	TGCTAAACAGCTTAGAAATGCGTGTATATATA[TGTGTGTGTGTGTG]CGTGCATGAGTGCGTGCGTGCGTGCGCGCCAGAGGCCTTGATGCAAATAATCTCTTCT	TGCTAAACAGCTTAGAAATGCGT	60.435	AGAAGAGATTATTTGCATCAAGGC	60.120	104
Unigene12588_sinensis_1504_1	AAACAAACAAACAAACAAAC	AAAC(4*5)	157	20	TGTCGTGATTTTTAGGTTTCCTGTTATTCAAATGCTAAA[AAACAAACAAACAAACAAAC]TTCCTACGATGTATTCCGTCCCAGTCTGGTTCATCAGGAAAATGCTGGCAGCCATGTAAGCCAAGCGAAGGAAGCTCAAAATCGTCTTA	TGTCGTGATTTTTAGGTTTCCTG	60.381	TAAGACGATTTTGAGCTTCCTTC	59.070	148
Unigene12588_sinensis_1504_2	AAACAAACAAACAAACAAAC	AAAC(4*5)	157	20	TGTCGTGATTTTTAGGTTTCCTGTTATTCAAATGCTAAA[AAACAAACAAACAAACAAAC]TTCCTACGATGTATTCCGTCCCAGTCTGGTTCATCAGGAAAATGCTGGCAGCCATGTAAGCCAAGCGAAGGAAGCTCAAAATCGTCTTAG	TGTCGTGATTTTTAGGTTTCCTG	60.381	CTAAGACGATTTTGAGCTTCCTTC	59.926	149
Unigene12588_sinensis_1504_3	AAACAAACAAACAAACAAAC	AAAC(4*5)	157	20	AAAGCTGTATGAAGGAATTGTCGTGATTTTTAGGTTTCCTGTTATTCAAATGCTAAA[AAACAAACAAACAAACAAAC]TTCCTACGATGTATTCCGTCCCAGT	AAAGCTGTATGAAGGAATTGTCG	59.680	ACTGGGACGGAATACATCGTAG	60.262	102
Unigene12588_sinensis_1504_4	AAACAAACAAACAAACAAAC	AAAC(4*5)	157	20	TGTCGTGATTTTTAGGTTTCCTGTTATTCAAATGCTAAA[AAACAAACAAACAAACAAAC]TTCCTACGATGTATTCCGTCCCAGT	TGTCGTGATTTTTAGGTTTCCTG	60.381	ACTGGGACGGAATACATCGTAG	60.262	84
Unigene12588_sinensis_1504_5	AAACAAACAAACAAACAAAC	AAAC(4*5)	157	20	AGCTGTATGAAGGAATTGTCGTGATTTTTAGGTTTCCTGTTATTCAAATGCTAAA[AAACAAACAAACAAACAAAC]TTCCTACGATGTATTCCGTCCCAGT	AGCTGTATGAAGGAATTGTCGTG	60.547	ACTGGGACGGAATACATCGTAG	60.262	100
Unigene1295_sinensis_1186_1	GGAGGAGGAGGAGGAGGA	GGA(3*6)	1797	18	TTATGGAATTGGAGCGAGAGTTATTGGAGGAGCGTCGGAGAAT[GGAGGAGGAGGAGGAGGA]GCATACTGGATGGAACAGAGTCGAAATTGACGAAACTCCTGTCAACATTGAGGGGGAGGAAGGTGCCATTTTGGAAGATGAGCCTGTGATTAACAAAGG	TTATGGAATTGGAGCGAGAGTTA	60.102	CCTTTGTTAATCACAGGCTCATC	60.014	160
Unigene1295_sinensis_1186_2	GGAGGAGGAGGAGGAGGA	GGA(3*6)	1797	18	ATGGAATTGGAGCGAGAGTTATTGGAGGAGCGTCGGAGAAT[GGAGGAGGAGGAGGAGGA]GCATACTGGATGGAACAGAGTCGAAATTGAC	ATGGAATTGGAGCGAGAGTTATT	60.335	GTCAATTTCGACTCTGTTCCATC	59.997	90
Unigene1295_sinensis_1186_3	GGAGGAGGAGGAGGAGGA	GGA(3*6)	1797	18	ATGGAATTGGAGCGAGAGTTATTGGAGGAGCGTCGGAGAAT[GGAGGAGGAGGAGGAGGA]GCATACTGGATGGAACAGAGTCGAA	ATGGAATTGGAGCGAGAGTTATT	60.335	TTCGACTCTGTTCCATCCAGTAT	60.012	84
Unigene1295_sinensis_1186_4	GGAGGAGGAGGAGGAGGA	GGA(3*6)	1797	18	ATGGAATTGGAGCGAGAGTTATTGGAGGAGCGTCGGAGAAT[GGAGGAGGAGGAGGAGGA]GCATACTGGATGGAACAGAGTCGAAATTGACGAAACTCCTGTCAACATTGAGGGGGAGGAAGGTGCCATTTTGGAAGATGAGCCTGTGATTAACAAAGG	ATGGAATTGGAGCGAGAGTTATT	60.335	CCTTTGTTAATCACAGGCTCATC	60.014	158
Unigene1295_sinensis_1186_5	GGAGGAGGAGGAGGAGGA	GGA(3*6)	1797	18	TTATGGAATTGGAGCGAGAGTTATTGGAGGAGCGTCGGAGAAT[GGAGGAGGAGGAGGAGGA]GCATACTGGATGGAACAGAGTCGAAATTGACGAAACTC	TTATGGAATTGGAGCGAGAGTTA	60.102	GAGTTTCGTCAATTTCGACTCTG	60.289	99
Unigene1305_sinensis_1187_1	TCTTCTTCTTCTTCT	TCT(3*5)	3280	15	TTTGAGCTCTCGTAAAGAACTGCAATCTTTCATC[TCTTCTTCTTCTTCT]GTAGTGTCTTCCTCGTCCTTCTCACAAACTGACCAATCAAATTCCAGCATTTCTTTTGAATTGT	TTTGAGCTCTCGTAAAGAACTGC	60.195	ACAATTCAAAAGAAATGCTGGAA	59.997	113
Unigene1305_sinensis_1187_2	TCTTCTTCTTCTTCT	TCT(3*5)	3280	15	TTTGAGCTCTCGTAAAGAACTGCAATCTTTCATC[TCTTCTTCTTCTTCT]GTAGTGTCTTCCTCGTCCTTCTCACAAACTGACCAATCAAATTCCAGCATTTCTTTTGAATTGTT	TTTGAGCTCTCGTAAAGAACTGC	60.195	AACAATTCAAAAGAAATGCTGGA	59.997	114
Unigene1305_sinensis_1187_3	TCTTCTTCTTCTTCT	TCT(3*5)	3280	15	TTTGAGCTCTCGTAAAGAACTGCAATCTTTCATC[TCTTCTTCTTCTTCT]GTAGTGTCTTCCTCGTCCTTCTCACAAACTGACCAATCAAATTCCAGCATTTCTTTTGAATTGTTC	TTTGAGCTCTCGTAAAGAACTGC	60.195	GAACAATTCAAAAGAAATGCTGG	59.997	115
Unigene1305_sinensis_1187_4	TCTTCTTCTTCTTCT	TCT(3*5)	3280	15	TTTGAGCTCTCGTAAAGAACTGCAATCTTTCATC[TCTTCTTCTTCTTCT]GTAGTGTCTTCCTCGTCCTTCTCACAAACTGACCAATCAAATTCCAGCATTTCTTTTGAATTGTTCATGATCTTTTCTCGTACATCCTGCAG	TTTGAGCTCTCGTAAAGAACTGC	60.195	CTGCAGGATGTACGAGAAAAGAT	59.797	141
Unigene1305_sinensis_1187_5	TCTTCTTCTTCTTCT	TCT(3*5)	3280	15	TTTGAGCTCTCGTAAAGAACTGCAATCTTTCATC[TCTTCTTCTTCTTCT]GTAGTGTCTTCCTCGTCCTTCTCACAAACTGACCAATCAAA	TTTGAGCTCTCGTAAAGAACTGC	60.195	TTTGATTGGTCAGTTTGTGAGAA	59.640	90
Unigene1306_sinensis_1188_1	ATCATCATCATCATCATC	ATC(3*6)	508	18	CATGTCATATACGCCTGTCAAAATTCCCATTGTCCCCGTTTGTTTCATCCTCTTCATCCTCTTGATCATCAGCATT[ATCATCATCATCATCATC]CATCAACTGCTTTGCTAACTTCACTGCTTGAAATTCATTATAGTGCAGCTTTCGCTTAATTTC	CATGTCATATACGCCTGTCAAAA	59.903	GAAATTAAGCGAAAGCTGCACTA	60.057	157
Unigene1306_sinensis_1188_2	ATCATCATCATCATCATC	ATC(3*6)	508	18	CATGTCATATACGCCTGTCAAAATTCCCATTGTCCCCGTTTGTTTCATCCTCTTCATCCTCTTGATCATCAGCATT[ATCATCATCATCATCATC]CATCAACTGCTTTGCTAACTTCACTGC	CATGTCATATACGCCTGTCAAAA	59.903	GCAGTGAAGTTAGCAAAGCAGTT	60.129	121
Unigene1306_sinensis_1188_4	ATCATCATCATCATCATC	ATC(3*6)	508	18	TCATATACGCCTGTCAAAATTCCCATTGTCCCCGTTTGTTTCATCCTCTTCATCCTCTTGATCATCAGCATT[ATCATCATCATCATCATC]CATCAACTGCTTTGCTAACTTCACTGCTTGAAATTCATTATAGTGCAGCTTTCGCTTAATTTC	TCATATACGCCTGTCAAAATTCC	60.214	GAAATTAAGCGAAAGCTGCACTA	60.057	153
Unigene1306_sinensis_1188_5	ATCATCATCATCATCATC	ATC(3*6)	508	18	CATGTCATATACGCCTGTCAAAATTCCCATTGTCCCCGTTTGTTTCATCCTCTTCATCCTCTTGATCATCAGCATT[ATCATCATCATCATCATC]CATCAACTGCTTTGCTAACTTCACTGCT	CATGTCATATACGCCTGTCAAAA	59.903	AGCAGTGAAGTTAGCAAAGCAGT	59.787	122
Unigene130_sinensis_1152_1	CAGAACAGAACAGAACAGAA	CAGAA(5*4)	3272	20	TCATGAGATTTGGTTTATCGAGCGTCACATATCCGTCTGTACATTAATCAGTTATGAAATGAT[CAGAACAGAACAGAACAGAA]CAGTACATGGAGCTTATTCAATATCCG	TCATGAGATTTGGTTTATCGAGC	60.453	CGGATATTGAATAAGCTCCATGT	59.390	110
Unigene130_sinensis_1152_2	CAGAACAGAACAGAACAGAA	CAGAA(5*4)	3272	20	TGTTCATGAGATTTGGTTTATCGAGCGTCACATATCCGTCTGTACATTAATCAGTTATGAAATGAT[CAGAACAGAACAGAACAGAA]CAGTACATGGAGCTTATTCAATATCCGAGA	TGTTCATGAGATTTGGTTTATCG	59.000	TCTCGGATATTGAATAAGCTCCA	60.069	116
Unigene130_sinensis_1152_3	CAGAACAGAACAGAACAGAA	CAGAA(5*4)	3272	20	CGTCACATATCCGTCTGTACATTAATCAGTTATGAAATGAT[CAGAACAGAACAGAACAGAA]CAGTACATGGAGCTTATTCAATATCCGAGA	CGTCACATATCCGTCTGTACATT	58.920	TCTCGGATATTGAATAAGCTCCA	60.069	91
Unigene130_sinensis_1152_4	CAGAACAGAACAGAACAGAA	CAGAA(5*4)	3272	20	GAGATTTGGTTTATCGAGCGTCACATATCCGTCTGTACATTAATCAGTTATGAAATGAT[CAGAACAGAACAGAACAGAA]CAGTACATGGAGCTTATTCAATATCCGAGA	GAGATTTGGTTTATCGAGCGTC	60.102	TCTCGGATATTGAATAAGCTCCA	60.069	109
Unigene130_sinensis_1152_5	CAGAACAGAACAGAACAGAA	CAGAA(5*4)	3272	20	TCATGAGATTTGGTTTATCGAGCGTCACATATCCGTCTGTACATTAATCAGTTATGAAATGAT[CAGAACAGAACAGAACAGAA]CAGTACATGGAGCTTATTCAATATCCGAGATCTAAAGTTGATAGTTATGATGGAGAAGTGACAATAGTGC	TCATGAGATTTGGTTTATCGAGC	60.453	GCACTATTGTCACTTCTCCATCA	59.256	153
Unigene1329_sinensis_1189_1	TGATGATGATGATGATGA	TGA(3*6)	1594	18	GCCTGTGGCATATAGAAAGACTGACTGTGTGGAGGAGACATATGAGGTCCCAGCACACAAAACTGATGATGAGGACATAAACGCTGCTGC[TGATGATGATGATGATGA]AGAAGGCAGTGCTGACAGTGGAGAGGGGGAAGGTGATGATGAGAAAGTT	GCCTGTGGCATATAGAAAGACTG	60.163	AACTTTCTCATCATCACCTTCCC	60.708	157
Unigene1329_sinensis_1189_2	TGATGATGATGATGATGA	TGA(3*6)	1594	18	AAGACTGACTGTGTGGAGGAGACATATGAGGTCCCAGCACACAAAACTGATGATGAGGACATAAACGCTGCTGC[TGATGATGATGATGATGA]AGAAGGCAGTGCTGACAGTGGAGAGGGGGAAGGTGATGATGAGAAAGTT	AAGACTGACTGTGTGGAGGAGAC	59.828	AACTTTCTCATCATCACCTTCCC	60.708	141
Unigene1329_sinensis_1189_3	TGATGATGATGATGATGA	TGA(3*6)	1594	18	AGAAAGACTGACTGTGTGGAGGAGACATATGAGGTCCCAGCACACAAAACTGATGATGAGGACATAAACGCTGCTGC[TGATGATGATGATGATGA]AGAAGGCAGTGCTGACAGTGGAGAGGGGGAAGGTGATGATGAGAAAGTTCATCAGC	AGAAAGACTGACTGTGTGGAGGA	60.337	GCTGATGAACTTTCTCATCATCA	59.330	151
Unigene1329_sinensis_1189_4	TGATGATGATGATGATGA	TGA(3*6)	1594	18	GAAAGACTGACTGTGTGGAGGAGACATATGAGGTCCCAGCACACAAAACTGATGATGAGGACATAAACGCTGCTGC[TGATGATGATGATGATGA]AGAAGGCAGTGCTGACAGTGGAGAGGGGGAAGGTGATGATGAGAAAGTT	GAAAGACTGACTGTGTGGAGGAG	60.337	AACTTTCTCATCATCACCTTCCC	60.708	143
Unigene1329_sinensis_1189_5	TGATGATGATGATGATGA	TGA(3*6)	1594	18	AGAAAGACTGACTGTGTGGAGGAGACATATGAGGTCCCAGCACACAAAACTGATGATGAGGACATAAACGCTGCTGC[TGATGATGATGATGATGA]AGAAGGCAGTGCTGACAGTGGAGAGGGGGAAGGTGATGATGAGAAAGTT	AGAAAGACTGACTGTGTGGAGGA	60.337	AACTTTCTCATCATCACCTTCCC	60.708	144
Unigene1392_sinensis_1191_1	GAGGAGGAGGAGGAGGAG	GAG(3*6)	646	18	CAAGATCAAACATGCAGAAAGGTTGA[GAGGAGGAGGAGGAGGAG]GTGACATGAGGGGTTCTCTCAACAGTGCTCTAGATCTAGATTTAAGTGCCAGTGGTAGAAAGTCTTCA	CAAGATCAAACATGCAGAAAGGT	60.528	TGAAGACTTTCTACCACTGGCAC	60.705	112
Unigene1392_sinensis_1191_2	GAGGAGGAGGAGGAGGAG	GAG(3*6)	646	18	ACAAGATCAAACATGCAGAAAGGTTGA[GAGGAGGAGGAGGAGGAG]GTGACATGAGGGGTTCTCTCAACAGTGCTCTAGATCTAGATTTAAGTGCCAGTGGTAGAAAGTCTTCA	ACAAGATCAAACATGCAGAAAGG	60.528	TGAAGACTTTCTACCACTGGCAC	60.705	113
Unigene1392_sinensis_1191_3	GAGGAGGAGGAGGAGGAG	GAG(3*6)	646	18	AAGATCAAACATGCAGAAAGGTTGA[GAGGAGGAGGAGGAGGAG]GTGACATGAGGGGTTCTCTCAACAGTGCTCTAGATCTAGATTTAAGTGCCAGTGGTAGAAAGTCTTCA	AAGATCAAACATGCAGAAAGGTT	59.190	TGAAGACTTTCTACCACTGGCAC	60.705	111
Unigene1392_sinensis_1191_4	GAGGAGGAGGAGGAGGAG	GAG(3*6)	646	18	AGACAAGATCAAACATGCAGAAAGGTTGA[GAGGAGGAGGAGGAGGAG]GTGACATGAGGGGTTCTCTCAACAGTGCTCTAG	AGACAAGATCAAACATGCAGAAA	58.896	CTAGAGCACTGTTGAGAGAACCC	59.578	80
Unigene1392_sinensis_1191_5	GAGGAGGAGGAGGAGGAG	GAG(3*6)	646	18	CAAGATCAAACATGCAGAAAGGTTGA[GAGGAGGAGGAGGAGGAG]GTGACATGAGGGGTTCTCTCAACAGTGCTCTAGATCTAGATTTAAGTGCCAGTGGTAGAAAGTCTTC	CAAGATCAAACATGCAGAAAGGT	60.528	GAAGACTTTCTACCACTGGCACT	58.979	111
Unigene1408_sinensis_1192_1	AGGAGGAGGAGGAGGAGGAGG	AGG(3*7)	683	21	GATAAGCCCTGGCTATAATGACCTCATGTACTTAAGGCAACAGTATGAGACACTGCAAC[AGGAGGAGGAGGAGGAGGAGG]CTGTTAGCAGTAAAGAGGGGGTTGATAAGTATGTTGGAACTGGAAAGCA	GATAAGCCCTGGCTATAATGACC	60.196	TGCTTTCCAGTTCCAACATACTT	60.048	129
Unigene1408_sinensis_1192_2	AGGAGGAGGAGGAGGAGGAGG	AGG(3*7)	683	21	CTGCAGAACCAAGTTGTAGCTTTCCTCAGTAAGACTGCAGAGATAAGCCCTGGCTATAATGACCTCATGTACTTAAGGCAACAGTATGAGACACTGCAAC[AGGAGGAGGAGGAGGAGGAGG]CTGTTAGCAGTAAAGAGGGGGTTGAT	CTGCAGAACCAAGTTGTAGCTTT	59.996	ATCAACCCCCTCTTTACTGCTAA	60.357	147
Unigene1408_sinensis_1192_3	AGGAGGAGGAGGAGGAGGAGG	AGG(3*7)	683	21	CTGCAGAACCAAGTTGTAGCTTTCCTCAGTAAGACTGCAGAGATAAGCCCTGGCTATAATGACCTCATGTACTTAAGGCAACAGTATGAGACACTGCAAC[AGGAGGAGGAGGAGGAGGAGG]CTGTTAGCAGTAAAGAGGGGGTTGATAA	CTGCAGAACCAAGTTGTAGCTTT	59.996	TTATCAACCCCCTCTTTACTGCT	60.357	149
Unigene1408_sinensis_1192_4	AGGAGGAGGAGGAGGAGGAGG	AGG(3*7)	683	21	CTGCAGAACCAAGTTGTAGCTTTCCTCAGTAAGACTGCAGAGATAAGCCCTGGCTATAATGACCTCATGTACTTAAGGCAACAGTATGAGACACTGCAAC[AGGAGGAGGAGGAGGAGGAGG]CTGTTAGCAGTAAAGAGGGGGTTGATAAG	CTGCAGAACCAAGTTGTAGCTTT	59.996	CTTATCAACCCCCTCTTTACTGC	60.357	150
Unigene1408_sinensis_1192_5	AGGAGGAGGAGGAGGAGGAGG	AGG(3*7)	683	21	GCAACAGTATGAGACACTGCAAC[AGGAGGAGGAGGAGGAGGAGG]CTGTTAGCAGTAAAGAGGGGGTTGATAAGTATGTTGGAACTGGAAAGCAGAAAGAAGAAATTCACAGTGTTGCTAGTAGAGACATGCTTGATGATATTGATGAGCC	GCAACAGTATGAGACACTGCAAC	59.862	GGCTCATCAATATCATCAAGCAT	60.321	150
Unigene140_sinensis_1153_1	AACAACAACAACAAC	AAC(3*5)	165	15	CAAACACACCAGTTAAAACAACAATAGACTTACAAACAGAAGAGGTCAA[AACAACAACAACAAC]AAGTAAAATGACAACACCAGTAGTAACAACAGAGCAGACATCACTAGTGGAA	CAAACACACCAGTTAAAACAACAA	59.050	TTCCACTAGTGATGTCTGCTCTG	59.553	116
Unigene140_sinensis_1153_2	AACAACAACAACAAC	AAC(3*5)	165	15	AAAACAACTGTCTACAAACACACCAGTTAAAACAACAATAGACTTACAAACAGAAGAGGTCAA[AACAACAACAACAAC]AAGTAAAATGACAACACCAGTAGTAACAACAGAGCAGACATCACTAGTGGAA	AAAACAACTGTCTACAAACACACCA	59.923	TTCCACTAGTGATGTCTGCTCTG	59.553	130
Unigene140_sinensis_1153_3	AACAACAACAACAAC	AAC(3*5)	165	15	CAAAACAACTGTCTACAAACACACCAGTTAAAACAACAATAGACTTACAAACAGAAGAGGTCAA[AACAACAACAACAAC]AAGTAAAATGACAACACCAGTAGTAACAACAGAGCAGACATCACTAGTGGAA	CAAAACAACTGTCTACAAACACACC	59.923	TTCCACTAGTGATGTCTGCTCTG	59.553	131
Unigene140_sinensis_1153_4	AACAACAACAACAAC	AAC(3*5)	165	15	GCTGCAAGTACAGAATCAGTAACAAAACAACTGTCTACAAACACACCAGTTAAAACAACAATAGACTTACAAACAGAAGAGGTCAA[AACAACAACAACAAC]AAGTAAAATGACAACACCAGTAGTAACAACAGAGCAGACATCACTAGTGGAA	GCTGCAAGTACAGAATCAGTAACAA	59.901	TTCCACTAGTGATGTCTGCTCTG	59.553	153
Unigene140_sinensis_1153_5	AACAACAACAACAAC	AAC(3*5)	165	15	GAAACAGAAGCTGCAAGTACAGAATCAGTAACAAAACAACTGTCTACAAACACACCAGTTAAAACAACAATAGACTTACAAACAGAAGAGGTCAA[AACAACAACAACAAC]AAGTAAAATGACAACACCAGTAGTAACAACAGAGCAGACATCACTAGTGG	GAAACAGAAGCTGCAAGTACAGAA	60.115	CCACTAGTGATGTCTGCTCTGTT	58.546	160
Unigene140_sinensis_1154_1	CAACAACAACAACAA	CAA(3*5)	995	15	GAAATTCCAGCATCATCAGAAACTT[CAACAACAACAACAA]CAGTAACAACTTCAACAGATCCTCTGCAGAAACTTGAATGTTACACATGTGATTCTAGTGACAGTAATCTTAAATGTAACATCTCATTTGAAAGCTGTATTCAGGAAAATGCTG	GAAATTCCAGCATCATCAGAAAC	59.965	CAGCATTTTCCTGAATACAGCTT	59.806	154
Unigene140_sinensis_1154_2	CAACAACAACAACAA	CAA(3*5)	995	15	GTACAAATTGCAGCAACAACAAAAACTACAACTGAACTGGTGATAACAAAACAGGAAATTCCAGCATCATCAGAAACTT[CAACAACAACAACAA]CAGTAACAACTTCAACAGATCCTCTGCAGAA	GTACAAATTGCAGCAACAACAAA	60.089	TTCTGCAGAGGATCTGTTGAAGT	60.430	125
Unigene140_sinensis_1154_3	CAACAACAACAACAA	CAA(3*5)	995	15	GTACAAATTGCAGCAACAACAAAAACTACAACTGAACTGGTGATAACAAAACAGGAAATTCCAGCATCATCAGAAACTT[CAACAACAACAACAA]CAGTAACAACTTCAACAGATCCTCTGCAGAAACTTGA	GTACAAATTGCAGCAACAACAAA	60.089	TCAAGTTTCTGCAGAGGATCTGT	60.430	131
Unigene140_sinensis_1154_4	CAACAACAACAACAA	CAA(3*5)	995	15	AAATTGCAGCAACAACAAAAACTACAACTGAACTGGTGATAACAAAACAGGAAATTCCAGCATCATCAGAAACTT[CAACAACAACAACAA]CAGTAACAACTTCAACAGATCCTCTGCAGAA	AAATTGCAGCAACAACAAAAACT	60.089	TTCTGCAGAGGATCTGTTGAAGT	60.430	121
Unigene140_sinensis_1154_5	CAACAACAACAACAA	CAA(3*5)	995	15	AAATTGCAGCAACAACAAAAACTACAACTGAACTGGTGATAACAAAACAGGAAATTCCAGCATCATCAGAAACTT[CAACAACAACAACAA]CAGTAACAACTTCAACAGATCCTCTGCAGAAACTTGA	AAATTGCAGCAACAACAAAAACT	60.089	TCAAGTTTCTGCAGAGGATCTGT	60.430	127
Unigene1422_sinensis_1193_1	GTGTGTGTGTGTGT	GT(2*7)	1174	14	CAAAACCTGAAAAGGGAGATTCTAAA[GTGTGTGTGTGTGT]TTTTTTTTTATTATTATTTACCAAAAGTTTAGCTTTAAGAGACTAACCATACTTATTGGGTATCACAGAATAAACTTTTCATAAAGCTATAAATTTGCAATGCCAATTTCAATCACTGAC	CAAAACCTGAAAAGGGAGATTCTA	60.001	GTCAGTGATTGAAATTGGCATTG	61.614	160
Unigene1422_sinensis_1193_2	GTGTGTGTGTGTGT	GT(2*7)	1174	14	CAAAACCTGAAAAGGGAGATTCTAAA[GTGTGTGTGTGTGT]TTTTTTTTTATTATTATTTACCAAAAGTTTAGCTTTAAGAGACTAACCATACTTATTGGGTATCACAGAATAAACTTTTCATAAAGCTATAAATTTGCAATGCCAATTTCAATCACTGA	CAAAACCTGAAAAGGGAGATTCTA	60.001	TCAGTGATTGAAATTGGCATTG	60.866	159
Unigene1422_sinensis_1193_3	GTGTGTGTGTGTGT	GT(2*7)	1174	14	CAAAACCTGAAAAGGGAGATTCTAAA[GTGTGTGTGTGTGT]TTTTTTTTTATTATTATTTACCAAAAGTTTAGCTTTAAGAGACTAACCATACTTATTGGGTATCACAGAATAAACTTTTCATAAAGCTATAAATTTGCAATGCCAATTTCAATCACTGAC	CAAAACCTGAAAAGGGAGATTCTA	60.001	GTCAGTGATTGAAATTGGCATT	58.955	160
Unigene1422_sinensis_1193_4	GTGTGTGTGTGTGT	GT(2*7)	1174	14	ATATTGGTCTGCAAAACCTGAAAAGGGAGATTCTAAA[GTGTGTGTGTGTGT]TTTTTTTTTATTATTATTTACCAAAAGTTTAGCTTTAAGAGACTAACCATACTTATTGGGTATCACAGAATAAACTTTTCA	ATATTGGTCTGCAAAACCTGAAA	59.891	TGAAAAGTTTATTCTGTGATACCCA	59.016	132
Unigene1422_sinensis_1193_5	GTGTGTGTGTGTGT	GT(2*7)	1174	14	TTTCATATTGGTCTGCAAAACCTGAAAAGGGAGATTCTAAA[GTGTGTGTGTGTGT]TTTTTTTTTATTATTATTTACCAAAAGTTTAGCTTTAAGAGACTAACCATACTTATTGGGTATCACAGAATAAACTTTTCA	TTTCATATTGGTCTGCAAAACCT	59.891	TGAAAAGTTTATTCTGTGATACCCA	59.016	136
Unigene142_sinensis_1155_1	AACAACAACAACAAC	AAC(3*5)	1235	15	ATGGCAAGACTCAATTCTTCTGACAA[AACAACAACAACAAC]TACAGCATCTAAACATTTGATTTTAGTCCTAGTTTTCTTGTATTGCAGCTTCCCATGAATGCCAAATGTGCAAAGGATTTGTAC	ATGGCAAGACTCAATTCTTCTGA	60.256	GTACAAATCCTTTGCACATTTGG	60.619	125
Unigene142_sinensis_1155_2	AACAACAACAACAAC	AAC(3*5)	1235	15	GATGGCAAGACTCAATTCTTCTGACAA[AACAACAACAACAAC]TACAGCATCTAAACATTTGATTTTAGTCCTAGTTTTCTTGTATTGCAGCTTCCCATGAATGCCAAATGTGCAAAGGATTTGTAC	GATGGCAAGACTCAATTCTTCTG	60.256	GTACAAATCCTTTGCACATTTGG	60.619	126
Unigene142_sinensis_1155_3	AACAACAACAACAAC	AAC(3*5)	1235	15	TGATGGCAAGACTCAATTCTTCTGACAA[AACAACAACAACAAC]TACAGCATCTAAACATTTGATTTTAGTCCTAGTTTTCTTGTATTGCAGCTTCCCATGAATGCCAAATGTGCAAAGGATTTGTAC	TGATGGCAAGACTCAATTCTTCT	60.256	GTACAAATCCTTTGCACATTTGG	60.619	127
Unigene142_sinensis_1155_4	AACAACAACAACAAC	AAC(3*5)	1235	15	AAAATGATGGCAAGACTCAATTCTTCTGACAA[AACAACAACAACAAC]TACAGCATCTAAACATTTGATTTTAGTCCTAGTTTTCTTGTATTGCAGCTTCCCATGAATGCCAAATGTGCAAAGGATTTGTAC	AAAATGATGGCAAGACTCAATTC	59.498	GTACAAATCCTTTGCACATTTGG	60.619	131
Unigene142_sinensis_1155_5	AACAACAACAACAAC	AAC(3*5)	1235	15	ATGGCAAGACTCAATTCTTCTGACAA[AACAACAACAACAAC]TACAGCATCTAAACATTTGATTTTAGTCCTAGTTTTCTTGTATTGCAGCTTCC	ATGGCAAGACTCAATTCTTCTGA	60.256	GGAAGCTGCAATACAAGAAAACT	59.008	94
Unigene14471_sinensis_1506_1	CAACAACAACAACAA	CAA(3*5)	187	15	CTGTAGCTCTTTAGTCTTGGGCTACTATATAAACTTAGAATGTAAACTCAAATATCCATAATAAGTTTTCCAACTGATTTTAAAAC[CAACAACAACAACAA]AAAAACACAAGGACAAGTAAAATGTTAGCTGTTCATGATAAGACAAAGTCAAAAGCACA	CTGTAGCTCTTTAGTCTTGGGCT	58.451	TGTGCTTTTGACTTTGTCTTATCA	58.988	160
Unigene14471_sinensis_1506_2	CAACAACAACAACAA	CAA(3*5)	187	15	CTGTAGCTCTTTAGTCTTGGGCTACTATATAAACTTAGAATGTAAACTCAAATATCCATAATAAGTTTTCCAACTGATTTTAAAAC[CAACAACAACAACAA]AAAAACACAAGGACAAGTAAAATGTTAGCTGTTCATGATAAGACAAAGTCAAAAGCACA	CTGTAGCTCTTTAGTCTTGGGCT	58.451	TGTGCTTTTGACTTTGTCTTATCAT	59.279	160
Unigene14471_sinensis_1506_3	CAACAACAACAACAA	CAA(3*5)	187	15	GACTGTAGCTCTTTAGTCTTGGGCTACTATATAAACTTAGAATGTAAACTCAAATATCCATAATAAGTTTTCCAACTGATTTTAAAAC[CAACAACAACAACAA]AAAAACACAAGGACAAGTAAAATGTTAGCTGTTCATGATAAGACAAAGTCAAAAGC	GACTGTAGCTCTTTAGTCTTGGGC	59.980	GCTTTTGACTTTGTCTTATCATGAAC	59.641	159
Unigene14471_sinensis_1506_4	CAACAACAACAACAA	CAA(3*5)	187	15	TGTAGCTCTTTAGTCTTGGGCTACTATATAAACTTAGAATGTAAACTCAAATATCCATAATAAGTTTTCCAACTGATTTTAAAAC[CAACAACAACAACAA]AAAAACACAAGGACAAGTAAAATGTTAGCTGTTCATGATAAGACAAAGTCAAAAGCACA	TGTAGCTCTTTAGTCTTGGGCTA	57.586	TGTGCTTTTGACTTTGTCTTATCA	58.988	159
Unigene14471_sinensis_1506_5	CAACAACAACAACAA	CAA(3*5)	187	15	GACTGTAGCTCTTTAGTCTTGGGCTACTATATAAACTTAGAATGTAAACTCAAATATCCATAATAAGTTTTCCAACTGATTTTAAAAC[CAACAACAACAACAA]AAAAACACAAGGACAAGTAAAATGTTAGCTG	GACTGTAGCTCTTTAGTCTTGGGC	59.980	CAGCTAACATTTTACTTGTCCTTGTG	60.465	134
Unigene1457_sinensis_1194_1	AACAACAACAACAAC	AAC(3*5)	241	15	AAAAAGTTCCTTATCGTGCCAGTAAGGCTGAAAAAAATGAAGAAA[AACAACAACAACAAC]AAATGGTTAATCAGTTCTTAGTAGAGCCCTTTTAGTTTCTTTTTCATCAAAAATGGCTGTGCCAAAACATGCACCCTACACATATTGA	AAAAAGTTCCTTATCGTGCCAGT	60.395	TCAATATGTGTAGGGTGCATGTT	59.284	148
Unigene1457_sinensis_1194_2	AACAACAACAACAAC	AAC(3*5)	241	15	AAAAAGTTCCTTATCGTGCCAGTAAGGCTGAAAAAAATGAAGAAA[AACAACAACAACAAC]AAATGGTTAATCAGTTCTTAGTAGAGCCCTTTTAGTTTCTTTTTCATCA	AAAAAGTTCCTTATCGTGCCAGT	60.395	TGATGAAAAAGAAACTAAAAGGGC	60.010	109
Unigene1457_sinensis_1194_3	AACAACAACAACAAC	AAC(3*5)	241	15	AAAAAGTTCCTTATCGTGCCAGTAAGGCTGAAAAAAATGAAGAAA[AACAACAACAACAAC]AAATGGTTAATCAGTTCTTAGTAGAGCCCTTTTAGTTTCTTTTTCATCAAAAATGGCTGTGCCAAAACATGCACCCTACACATATT	AAAAAGTTCCTTATCGTGCCAGT	60.395	AATATGTGTAGGGTGCATGTTTTG	60.063	146
Unigene1457_sinensis_1194_4	AACAACAACAACAAC	AAC(3*5)	241	15	AAAAAGTTCCTTATCGTGCCAGTAAGGCTGAAAAAAATGAAGAAA[AACAACAACAACAAC]AAATGGTTAATCAGTTCTTAGTAGAGCCCTTTTAGTTTCTTTTTCATCAAAAATGGCTGTGCCAAAACATGCACCCTACACATATTG	AAAAAGTTCCTTATCGTGCCAGT	60.395	CAATATGTGTAGGGTGCATGTTTT	60.063	147
Unigene1457_sinensis_1194_5	AACAACAACAACAAC	AAC(3*5)	241	15	AAAAAGTTCCTTATCGTGCCAGTAAGGCTGAAAAAAATGAAGAAA[AACAACAACAACAAC]AAATGGTTAATCAGTTCTTAGTAGAGCCCTTTTAGTTTCTTTTTCATCAAAAATGGCTGTGCCAAAACATGCACCCTACACATATTGAG	AAAAAGTTCCTTATCGTGCCAGT	60.395	CTCAATATGTGTAGGGTGCATGT	58.920	149
Unigene1468_sinensis_1195_1	ACAACAACAACAACAACA	ACA(3*6)	440	18	CCACAAAAACTCTATAGAATGCAGACAG[ACAACAACAACAACAACA]TGATAACCATCACCCACCTTGCCAAAACTGATGAGGATGGTTTAGTGTAAATATGATCCTTGTGTCTATGCTCAAAACA	CCACAAAAACTCTATAGAATGCAGA	58.935	TGTTTTGAGCATAGACACAAGGA	59.799	125
Unigene1468_sinensis_1195_2	ACAACAACAACAACAACA	ACA(3*6)	440	18	CCACAAAAACTCTATAGAATGCAGACAG[ACAACAACAACAACAACA]TGATAACCATCACCCACCTTGCCAAAACTGATGAGGATGGTTTA	CCACAAAAACTCTATAGAATGCAGA	58.935	TAAACCATCCTCATCAGTTTTGG	60.223	90
Unigene1468_sinensis_1195_3	ACAACAACAACAACAACA	ACA(3*6)	440	18	CCACAAAAACTCTATAGAATGCAGACAG[ACAACAACAACAACAACA]TGATAACCATCACCCACCTTGCCAAAACTGATGAGGATGGTTTAGTGTAAATATGATCCTTGTGTCTATGCTCAAA	CCACAAAAACTCTATAGAATGCAGA	58.935	TTTGAGCATAGACACAAGGATCA	59.761	122
Unigene1468_sinensis_1195_4	ACAACAACAACAACAACA	ACA(3*6)	440	18	CCACAAAAACTCTATAGAATGCAGACAG[ACAACAACAACAACAACA]TGATAACCATCACCCACCTTGCCAAAACTGATGAGGATGGTTTAGTGTAAATATGATCCTTGTGTCTATGCTCAAAACA	CCACAAAAACTCTATAGAATGCAGAC	59.656	TGTTTTGAGCATAGACACAAGGA	59.799	125
Unigene1468_sinensis_1195_5	ACAACAACAACAACAACA	ACA(3*6)	440	18	ACCACAAAAACTCTATAGAATGCAGACAG[ACAACAACAACAACAACA]TGATAACCATCACCCACCTTGCCAAAACTGATGAGGATGGTTTAGTGTAAATATGATCCTTGTGTCTATGCTCAAAACA	ACCACAAAAACTCTATAGAATGCAGA	59.656	TGTTTTGAGCATAGACACAAGGA	59.799	126
Unigene1535_sinensis_1196_1	GATGATGATGATGATGAT	GAT(3*6)	1419	18	AAGAAGAAAAAGAAGAGGCGTGTCAGAAGAAATGAAAATGGGGAGATAATCAGTGAATCAGAAGGAGAAGAA[GATGATGATGATGATGAT]GCAGTATTAGTAGCTAGTGATAGTGATGGGGAGCCATCAGAGAGGTGTCCTATA	AAGAAGAAAAAGAAGAGGCGTGT	59.947	TATAGGACACCTCTCTGATGGCT	59.272	144
Unigene1535_sinensis_1196_2	GATGATGATGATGATGAT	GAT(3*6)	1419	18	GTGTCAGAAGAAATGAAAATGGGGAGATAATCAGTGAATCAGAAGGAGAAGAA[GATGATGATGATGATGAT]GCAGTATTAGTAGCTAGTGATAGTGATGGGGAGCCATCAGAGAGGTGTCCTATA	GTGTCAGAAGAAATGAAAATGGG	59.864	TATAGGACACCTCTCTGATGGCT	59.272	125
Unigene1535_sinensis_1196_3	GATGATGATGATGATGAT	GAT(3*6)	1419	18	TGAAAATGGGGAGATAATCAGTGAATCAGAAGGAGAAGAA[GATGATGATGATGATGAT]GCAGTATTAGTAGCTAGTGATAGTGATGGGGAGCCATCAGAGAGGTGTCCTATA	TGAAAATGGGGAGATAATCAGTG	60.190	TATAGGACACCTCTCTGATGGCT	59.272	112
Unigene1535_sinensis_1196_4	GATGATGATGATGATGAT	GAT(3*6)	1419	18	TGGGGAGATAATCAGTGAATCAGAAGGAGAAGAA[GATGATGATGATGATGAT]GCAGTATTAGTAGCTAGTGATAGTGATGGGGAGCCATCAGAGAGGTGTCCTATA	TGGGGAGATAATCAGTGAATCAG	60.326	TATAGGACACCTCTCTGATGGCT	59.272	106
Unigene1535_sinensis_1196_5	GATGATGATGATGATGAT	GAT(3*6)	1419	18	AAAGAAGAAAAAGAAGAGGCGTGTCAGAAGAAATGAAAATGGGGAGATAATCAGTGAATCAGAAGGAGAAGAA[GATGATGATGATGATGAT]GCAGTATTAGTAGCTAGTGATAGTGATGGGGAGCCATCAGAGAGGTGTCCTATA	AAAGAAGAAAAAGAAGAGGCGTG	60.387	TATAGGACACCTCTCTGATGGCT	59.272	145
Unigene1556_sinensis_1197_1	GTGTGTGTGTGT	GT(2*6)	798	12	GCTCCTTGAAGCAAACTGAAATATCA[GTGTGTGTGTGT]ATGCTCCTTGAAGTCTTCTTGAACAAACCTGGTCAGCAGGTTCCTGGCTAATATTGCTGAAA	GCTCCTTGAAGCAAACTGAAATA	59.912	TTTCAGCAATATTAGCCAGGAAC	59.657	100
Unigene1556_sinensis_1197_2	GTGTGTGTGTGT	GT(2*6)	798	12	TGTCTGTGTTTGCTCCTTAAACAAATTGAAACATTTCAGTATGTGAATGTGTGTATATGCTCCTTGAAGCAAACTGAAATATCA[GTGTGTGTGTGT]ATGCTCCTTGAAGTCTTCTTGAACAAACCTGGTCAGCAGGTTCCTGGCTAATATTGCTGAAA	TGTCTGTGTTTGCTCCTTAAACA	59.836	TTTCAGCAATATTAGCCAGGAAC	59.657	158
Unigene1556_sinensis_1197_3	GTGTGTGTGTGT	GT(2*6)	798	12	TGTGTCTGTGTTTGCTCCTTAAACAAATTGAAACATTTCAGTATGTGAATGTGTGTATATGCTCCTTGAAGCAAACTGAAATATCA[GTGTGTGTGTGT]ATGCTCCTTGAAGTCTTCTTGAACAAACCTGGTCAGCAGGTTCCTGGCTAATATTGCTGAAA	TGTGTCTGTGTTTGCTCCTTAAA	59.836	TTTCAGCAATATTAGCCAGGAAC	59.657	160
Unigene1556_sinensis_1197_4	GTGTGTGTGTGT	GT(2*6)	798	12	ATATGCTCCTTGAAGCAAACTGAAATATCA[GTGTGTGTGTGT]ATGCTCCTTGAAGTCTTCTTGAACAAACCTGGTCAGCAGGTTCCTGGCTAATATTGCTGAAA	ATATGCTCCTTGAAGCAAACTGA	60.270	TTTCAGCAATATTAGCCAGGAAC	59.657	104
Unigene1556_sinensis_1197_5	GTGTGTGTGTGT	GT(2*6)	798	12	AATTTCAGTGTGTCTGTGTTTGCTCCTTAAACAAATTGAAACATTTCAGTATGTGAATGTGTGTATATGCTCCTTGAAGCAAACTGAAATATCA[GTGTGTGTGTGT]ATGCTCCTTGAAGTCTTCTTGAAC	AATTTCAGTGTGTCTGTGTTTGC	59.207	GTTCAAGAAGACTTCAAGGAGCA	60.047	130
Unigene1601_sinensis_1198_1	GAGGAGGAGGAGGAG	GAG(3*5)	765	15	TATTGACAGACATGGAGGATTGGGGATTCAGTGATGATGAA[GAGGAGGAGGAGGAG]GAAGAAGATGGAGAAAGTAAACCTAAGAAAGAAAAGAAGAAAGATACTAAAAAGAAAGGGAAGAAGAATGCTAAAATAAATGAGAATGATGAGGCAGTAGAGGA	TATTGACAGACATGGAGGATTGG	61.103	TCCTCTACTGCCTCATCATTCTC	59.862	160
Unigene1601_sinensis_1198_2	GAGGAGGAGGAGGAG	GAG(3*5)	765	15	TCTGATATTGACAGACATGGAGGATTGGGGATTCAGTGATGATGAA[GAGGAGGAGGAGGAG]GAAGAAGATGGAGAAAGTAAACCTAAGAAAGAAAAGAAGAAAGATACTAAAAAGAAAGGGAAGAAGAATGC	TCTGATATTGACAGACATGGAGG	59.066	GCATTCTTCTTCCCTTTCTTTTT	59.315	132
Unigene1601_sinensis_1198_3	GAGGAGGAGGAGGAG	GAG(3*5)	765	15	TATTGACAGACATGGAGGATTGGGGATTCAGTGATGATGAA[GAGGAGGAGGAGGAG]GAAGAAGATGGAGAAAGTAAACCTAAGAAAGAAAAGAAGAAAGATACTAAAAAGAAAGGGAAGAAGAATGC	TATTGACAGACATGGAGGATTGG	61.103	GCATTCTTCTTCCCTTTCTTTTT	59.315	127
Unigene1601_sinensis_1198_4	GAGGAGGAGGAGGAG	GAG(3*5)	765	15	GTCTGATATTGACAGACATGGAGGATTGGGGATTCAGTGATGATGAA[GAGGAGGAGGAGGAG]GAAGAAGATGGAGAAAGTAAACCTAAGAAAGAAAAGAAGAAAGATACTAAAAAGAAAGGGAAGAAGAATGC	GTCTGATATTGACAGACATGGAGG	59.892	GCATTCTTCTTCCCTTTCTTTTT	59.315	133
Unigene1601_sinensis_1198_5	GAGGAGGAGGAGGAG	GAG(3*5)	765	15	TATTGACAGACATGGAGGATTGGGGATTCAGTGATGATGAA[GAGGAGGAGGAGGAG]GAAGAAGATGGAGAAAGTAAACCTAAGAAAGAAAAGAAGAAAGATACTAAAAAGAAAGGGAAGAAGAATGCTAAAATAAATGAGAATGATGAGGCAGTAGAGG	TATTGACAGACATGGAGGATTGG	61.103	CCTCTACTGCCTCATCATTCTCA	60.768	159
Unigene1607_sinensis_1199_1	ATATATATATATAT	AT(2*7)	202	14	GTAAATTTTCATGTCCAGGGAAGCATCAGTTATGTTTAATTCTTGTG[ATATATATATATAT]CACAATATTGTAAACTGGTATCTAAATCTGCATATATATCGTCATTACTTGCATTTCTTGAACCAGTGT	GTAAATTTTCATGTCCAGGGAAG	58.919	ACACTGGTTCAAGAAATGCAAGT	60.089	130
Unigene1607_sinensis_1199_2	ATATATATATATAT	AT(2*7)	202	14	ATGTCCAGGGAAGCATCAGTTATGTTTAATTCTTGTG[ATATATATATATAT]CACAATATTGTAAACTGGTATCTAAATCTGCATATATATCGTCATTACTTGCATTTCTTGAACCAGTGT	ATGTCCAGGGAAGCATCAGTTAT	61.085	ACACTGGTTCAAGAAATGCAAGT	60.089	120
Unigene1607_sinensis_1199_3	ATATATATATATAT	AT(2*7)	202	14	GTAAATTTTCATGTCCAGGGAAGCATCAGTTATGTTTAATTCTTGTG[ATATATATATATAT]CACAATATTGTAAACTGGTATCTAAATCTGCATATATATCGTCATTACTTGCATTTCTTGA	GTAAATTTTCATGTCCAGGGAAG	58.919	TCAAGAAATGCAAGTAATGACGA	59.772	122
Unigene1607_sinensis_1199_4	ATATATATATATAT	AT(2*7)	202	14	ATGTCCAGGGAAGCATCAGTTATGTTTAATTCTTGTG[ATATATATATATAT]CACAATATTGTAAACTGGTATCTAAATCTGCATATATATCGTCATTACTTGCATTTCTTGA	ATGTCCAGGGAAGCATCAGTTAT	61.085	TCAAGAAATGCAAGTAATGACGA	59.772	112
Unigene1607_sinensis_1199_5	ATATATATATATAT	AT(2*7)	202	14	GTAAATTTTCATGTCCAGGGAAGCATCAGTTATGTTTAATTCTTGTG[ATATATATATATAT]CACAATATTGTAAACTGGTATCTAAATCTGCATATATATCGTCATTACTTGCATTTCTTGAACCAGTGTTA	GTAAATTTTCATGTCCAGGGAAG	58.919	TAACACTGGTTCAAGAAATGCAA	59.677	132
Unigene1652_sinensis_1200_1	TGTGTGTGTGTG	TG(2*6)	225	12	GCTGAAACCAGGAAGAGTATGAAAGTAGAGTCATTGACCTTCAGACGAATGAGCCGGAATGACTTTGCCAT[TGTGTGTGTGTG]TTTTTCTTTCACGTCAGGAAAGTACTTTAACCCATATCCGTGTCC	GCTGAAACCAGGAAGAGTATGAA	59.776	GGACACGGATATGGGTTAAAGTA	59.175	128
Unigene1652_sinensis_1200_2	TGTGTGTGTGTG	TG(2*6)	225	12	AGAGTCATTGACCTTCAGACGAATGAGCCGGAATGACTTTGCCAT[TGTGTGTGTGTG]TTTTTCTTTCACGTCAGGAAAGTACTTTAACCCATATCCGTGTCC	AGAGTCATTGACCTTCAGACGAA	60.295	GGACACGGATATGGGTTAAAGTA	59.175	102
Unigene1652_sinensis_1200_3	TGTGTGTGTGTG	TG(2*6)	225	12	AAGGCTGAAACCAGGAAGAGTATGAAAGTAGAGTCATTGACCTTCAGACGAATGAGCCGGAATGACTTTGCCAT[TGTGTGTGTGTG]TTTTTCTTTCACGTCAGGAAAGTACTTTAACCCATATCCGTGTCC	AAGGCTGAAACCAGGAAGAGTAT	59.685	GGACACGGATATGGGTTAAAGTA	59.175	131
Unigene1652_sinensis_1200_4	TGTGTGTGTGTG	TG(2*6)	225	12	GCTGAAACCAGGAAGAGTATGAAAGTAGAGTCATTGACCTTCAGACGAATGAGCCGGAATGACTTTGCCAT[TGTGTGTGTGTG]TTTTTCTTTCACGTCAGGAAAGTACTTTAACCCATATCCGTGTCCCTCTGTGAAGCAAAGCTAACAA	GCTGAAACCAGGAAGAGTATGAA	59.776	TTGTTAGCTTTGCTTCACAGAGG	60.927	150
Unigene1652_sinensis_1200_5	TGTGTGTGTGTG	TG(2*6)	225	12	GAGTCATTGACCTTCAGACGAATGAGCCGGAATGACTTTGCCAT[TGTGTGTGTGTG]TTTTTCTTTCACGTCAGGAAAGTACTTTAACCCATATCCGTGTCC	GAGTCATTGACCTTCAGACGAAT	59.635	GGACACGGATATGGGTTAAAGTA	59.175	101
Unigene1663_sinensis_1202_1	GAAGAAGAAGAAGAAGAA	GAA(3*6)	450	18	GAAGATTGCTGCCTTATCATTTGACCCAGAG[GAAGAAGAAGAAGAAGAA]GATAAAGAAATAGAAGAAGAGAAAGAAAAAAGCAGTGGAGAGAAAGAAGATGTGGTGAAGAAAGAACCA	GAAGATTGCTGCCTTATCATTTG	60.108	TGGTTCTTTCTTCACCACATCTT	60.026	118
Unigene1663_sinensis_1202_2	GAAGAAGAAGAAGAAGAA	GAA(3*6)	450	18	TGAAGATTGCTGCCTTATCATTTGACCCAGAG[GAAGAAGAAGAAGAAGAA]GATAAAGAAATAGAAGAAGAGAAAGAAAAAAGCAGTGGAGAGAAAGAAGATGTGGTGAAGAAAGAACCA	TGAAGATTGCTGCCTTATCATTT	60.108	TGGTTCTTTCTTCACCACATCTT	60.026	119
Unigene1663_sinensis_1202_3	GAAGAAGAAGAAGAAGAA	GAA(3*6)	450	18	AAATGAAGATTGCTGCCTTATCATTTGACCCAGAG[GAAGAAGAAGAAGAAGAA]GATAAAGAAATAGAAGAAGAGAAAGAAAAAAGCAGTGGAGAGAAAGAAGATGTGGTGAAGAAAGAACCA	AAATGAAGATTGCTGCCTTATCA	60.108	TGGTTCTTTCTTCACCACATCTT	60.026	122
Unigene1663_sinensis_1202_4	GAAGAAGAAGAAGAAGAA	GAA(3*6)	450	18	GAAGATTGCTGCCTTATCATTTGACCCAGAG[GAAGAAGAAGAAGAAGAA]GATAAAGAAATAGAAGAAGAGAAAGAAAAAAGCAGTGGAGAGAAAGAAGATGTGGTGAAGAAAGAACCAGCAGAGTCTCCAGACCCTGTCAGTAAAAAGA	GAAGATTGCTGCCTTATCATTTG	60.108	TCTTTTTACTGACAGGGTCTGGA	60.151	149
Unigene1663_sinensis_1202_5	GAAGAAGAAGAAGAAGAA	GAA(3*6)	450	18	TGAAGATTGCTGCCTTATCATTTGACCCAGAG[GAAGAAGAAGAAGAAGAA]GATAAAGAAATAGAAGAAGAGAAAGAAAAAAGCAGTGGAGAGAAAGAAGATGTGGTGAAGAAAGAACCAGCAGAGTCTCCAGACCCTGTCAGTAAAAAGA	TGAAGATTGCTGCCTTATCATTT	60.108	TCTTTTTACTGACAGGGTCTGGA	60.151	150
Unigene16719_sinensis_1508_1	ATGATGATGATGATG	ATG(3*5)	858	15	AAGTTCAATGCAACCTTGAGAAGTGTTGGACTTGATGAAGACTTTGTACAGAGCCGAGGATCAAGGTCAGCCAGCGTTCATGATTACACTGATGAGT[ATGATGATGATGATG]ATTTCGAGGAAACATCGTATAAGCACCATGATGACAC	AAGTTCAATGCAACCTTGAGAAG	59.812	GTGTCATCATGGTGCTTATACGA	59.903	149
Unigene16719_sinensis_1508_2	ATGATGATGATGATG	ATG(3*5)	858	15	AAGAAGTTCAATGCAACCTTGAGAAGTGTTGGACTTGATGAAGACTTTGTACAGAGCCGAGGATCAAGGTCAGCCAGCGTTCATGATTACACTGATGAGT[ATGATGATGATGATG]ATTTCGAGGAAACATCGTATAAGCACCATGATGACAC	AAGAAGTTCAATGCAACCTTGAG	59.812	GTGTCATCATGGTGCTTATACGA	59.903	152
Unigene16719_sinensis_1508_3	ATGATGATGATGATG	ATG(3*5)	858	15	ACCTTGAGAAGTGTTGGACTTGATGAAGACTTTGTACAGAGCCGAGGATCAAGGTCAGCCAGCGTTCATGATTACACTGATGAGT[ATGATGATGATGATG]ATTTCGAGGAAACATCGTATAAGCACCATGATGACAC	ACCTTGAGAAGTGTTGGACTTGA	60.195	GTGTCATCATGGTGCTTATACGA	59.903	137
Unigene16719_sinensis_1508_4	ATGATGATGATGATG	ATG(3*5)	858	15	ACCTTGAGAAGTGTTGGACTTGATGAAGACTTTGTACAGAGCCGAGGATCAAGGTCAGCCAGCGTTCATGATTACACTGATGAGT[ATGATGATGATGATG]ATTTCGAGGAAACATCGTATAAGCACCATGATGACACCTACACTAAGAGGCGTGACT	ACCTTGAGAAGTGTTGGACTTGA	60.195	AGTCACGCCTCTTAGTGTAGGTG	59.882	157
Unigene16719_sinensis_1508_5	ATGATGATGATGATG	ATG(3*5)	858	15	TTGAGAAGTGTTGGACTTGATGAAGACTTTGTACAGAGCCGAGGATCAAGGTCAGCCAGCGTTCATGATTACACTGATGAGT[ATGATGATGATGATG]ATTTCGAGGAAACATCGTATAAGCACCATGATGACAC	TTGAGAAGTGTTGGACTTGATGA	59.766	GTGTCATCATGGTGCTTATACGA	59.903	134
Unigene16875_sinensis_1509_1	CACACACACACA	CA(2*6)	264	12	TTGTCTCGAGTGATATGTTCGTCTTATGTAATTGCGTACGCGCACACACACACGCACATGCG[CACACACACACA]CGCAGACACACACTCGCAGGCTCTGCTACCTCAGTAAGTAGAGCATCATAGTGTTAAATCAGGGG	TTGTCTCGAGTGATATGTTCGTC	59.256	CCCCTGATTTAACACTATGATGC	59.750	139
Unigene16875_sinensis_1509_2	CACACACACACA	CA(2*6)	264	12	TTGTCTCGAGTGATATGTTCGTCTTATGTAATTGCGTACGCGCACACACACACGCACATGCG[CACACACACACA]CGCAGACACACACTCGCAGGCTCTGCTACCTCAGTAAGTAGAGCATCATAGTGTTAAATCAGGGGTTCCC	TTGTCTCGAGTGATATGTTCGTC	59.256	GGGAACCCCTGATTTAACACTAT	59.519	144
Unigene16875_sinensis_1509_3	CACACACACACA	CA(2*6)	264	12	TGTCTCGAGTGATATGTTCGTCTTATGTAATTGCGTACGCGCACACACACACGCACATGCG[CACACACACACA]CGCAGACACACACTCGCAGGCTCTGCTACCTCAGTAAGTAGAGCATCATAGTGTTAAATCAGGGG	TGTCTCGAGTGATATGTTCGTCT	58.878	CCCCTGATTTAACACTATGATGC	59.750	138
Unigene16875_sinensis_1509_4	CACACACACACA	CA(2*6)	264	12	TGTCTCGAGTGATATGTTCGTCTTATGTAATTGCGTACGCGCACACACACACGCACATGCG[CACACACACACA]CGCAGACACACACTCGCAGGCTCTGCTACCTCAGTAAGTAGAGCATCATAGTGTTAAATCAGGGG	TGTCTCGAGTGATATGTTCGTCTT	60.192	CCCCTGATTTAACACTATGATGC	59.750	138
Unigene16875_sinensis_1509_5	CACACACACACA	CA(2*6)	264	12	TTGTCTCGAGTGATATGTTCGTCTTATGTAATTGCGTACGCGCACACACACACGCACATGCG[CACACACACACA]CGCAGACACACACTCGCAGGCTCTGCTACCTCAGTAAGTAGAGCATCATAGTGTTAAATCAGGGG	TTGTCTCGAGTGATATGTTCGTCT	60.192	CCCCTGATTTAACACTATGATGC	59.750	139
Unigene17796_sinensis_1511_1	AAATAAATAAATAAATAAAT	AAAT(4*5)	267	20	ATACTTAAGTGCATTGGCATGATAATATAGATTTCCAAATGGAAAATCTGCGCAAAAGAA[AAATAAATAAATAAATAAAT]AAACACAAAAAACGATTAATGAAAGCTTAAACGAATCAGTGAAACAGTGAGACACATCCTTTAGAACCGTTTCAG	ATACTTAAGTGCATTGGCATGAT	57.749	CTGAAACGGTTCTAAAGGATGTG	60.042	155
Unigene17796_sinensis_1511_2	AAATAAATAAATAAATAAAT	AAAT(4*5)	267	20	ATACTTAAGTGCATTGGCATGATAATATAGATTTCCAAATGGAAAATCTGCGCAAAAGAA[AAATAAATAAATAAATAAAT]AAACACAAAAAACGATTAATGAAAGCTTAAACGAATCAGTGAAACAGTGAGACACATCCTTTAGAACCG	ATACTTAAGTGCATTGGCATGAT	57.749	CGGTTCTAAAGGATGTGTCTCAC	60.047	149
Unigene17796_sinensis_1511_3	AAATAAATAAATAAATAAAT	AAAT(4*5)	267	20	ATACTTAAGTGCATTGGCATGATAATATAGATTTCCAAATGGAAAATCTGCGCAAAAGAA[AAATAAATAAATAAATAAAT]AAACACAAAAAACGATTAATGAAAGCTTAAACGAATCAGTGAAACAGTGAGACACATCCTTTAGAACCGT	ATACTTAAGTGCATTGGCATGAT	57.749	ACGGTTCTAAAGGATGTGTCTCA	60.047	150
Unigene17796_sinensis_1511_4	AAATAAATAAATAAATAAAT	AAAT(4*5)	267	20	ATACTTAAGTGCATTGGCATGATAATATAGATTTCCAAATGGAAAATCTGCGCAAAAGAA[AAATAAATAAATAAATAAAT]AAACACAAAAAACGATTAATGAAAGCTTAAACGAATCAGTGAAACAGTGAGACACATCCTTTAGAACCGTTTCA	ATACTTAAGTGCATTGGCATGAT	57.749	TGAAACGGTTCTAAAGGATGTGT	59.920	154
Unigene17796_sinensis_1511_5	AAATAAATAAATAAATAAAT	AAAT(4*5)	267	20	TACTTAAGTGCATTGGCATGATAATATAGATTTCCAAATGGAAAATCTGCGCAAAAGAA[AAATAAATAAATAAATAAAT]AAACACAAAAAACGATTAATGAAAGCTTAAACGAATCAGTGAAACAGTGAGACACATCCTTTAGAACCGTTTCAG	TACTTAAGTGCATTGGCATGATA	57.470	CTGAAACGGTTCTAAAGGATGTG	60.042	154
Unigene17981_sinensis_1512_1	TGTGTGTGTGTGTG	TG(2*7)	202	14	ATAAATTTGTGAGGGACTGAAAAAATGTAAAGATGTTTGTGTATGTAAAGATTTT[TGTGTGTGTGTGTG]TTGGACTTGACTTGTGTCATAATTTTCAGAATCACAGAATTAAGCATGA	ATAAATTTGTGAGGGACTGAAAA	56.911	TCATGCTTAATTCTGTGATTCTGA	58.901	118
Unigene17981_sinensis_1512_2	TGTGTGTGTGTGTG	TG(2*7)	202	14	ATAAATTTGTGAGGGACTGAAAAAATGTAAAGATGTTTGTGTATGTAAAGATTTT[TGTGTGTGTGTGTG]TTGGACTTGACTTGTGTCATAATTTTCAGAATCACAGAATTAAGCATGAA	ATAAATTTGTGAGGGACTGAAAA	56.911	TTCATGCTTAATTCTGTGATTCTGA	60.141	119
Unigene17981_sinensis_1512_3	TGTGTGTGTGTGTG	TG(2*7)	202	14	ATAAATTTGTGAGGGACTGAAAAAATGTAAAGATGTTTGTGTATGTAAAGATTTT[TGTGTGTGTGTGTG]TTGGACTTGACTTGTGTCATAATTTTCAGAATCACAGAATTAAGCATG	ATAAATTTGTGAGGGACTGAAAA	56.911	CATGCTTAATTCTGTGATTCTGAAA	59.692	117
Unigene17981_sinensis_1512_4	TGTGTGTGTGTGTG	TG(2*7)	202	14	TGTACATTCCTTTGTGTGTACTGAAAAATATAAATTTGTGAGGGACTGAAAAAATGTAAAGATGTTTGTGTATGTAAAGATTTT[TGTGTGTGTGTGTG]TTGGACTTGACTTGTGTCATAATTTTCAGAATCACAGAATTAAGCATGA	TGTACATTCCTTTGTGTGTACTGAA	58.669	TCATGCTTAATTCTGTGATTCTGA	58.901	147
Unigene17981_sinensis_1512_5	TGTGTGTGTGTGTG	TG(2*7)	202	14	TGTACATTCCTTTGTGTGTACTGAAAAATATAAATTTGTGAGGGACTGAAAAAATGTAAAGATGTTTGTGTATGTAAAGATTTT[TGTGTGTGTGTGTG]TTGGACTTGACTTGTGTCATAATTTTCAGAATCACAGAATTAAGCATGAA	TGTACATTCCTTTGTGTGTACTGAA	58.669	TTCATGCTTAATTCTGTGATTCTGA	60.141	148
Unigene17_sinensis_1143_1	TCATCATCATCATCA	TCA(3*5)	2932	15	TTGTACAGACCTCGACAAGATGAGTCTTCGATGTCAGAAGAACCTCAGCCAACATCT[TCATCATCATCATCA]GTTACATCATCACCTCTATCTAGTCAGGAGGTTGTCTGGGACCAAATGGACATACTAA	TTGTACAGACCTCGACAAGATGA	59.788	TTAGTATGTCCATTTGGTCCCAG	60.116	130
Unigene17_sinensis_1143_2	TCATCATCATCATCA	TCA(3*5)	2932	15	CTTCGATGTCAGAAGAACCTCAGCCAACATCT[TCATCATCATCATCA]GTTACATCATCACCTCTATCTAGTCAGGAGGTTGTCTGGGACCAAATGGACATACTAA	CTTCGATGTCAGAAGAACCTCAG	60.421	TTAGTATGTCCATTTGGTCCCAG	60.116	105
Unigene17_sinensis_1143_3	TCATCATCATCATCA	TCA(3*5)	2932	15	CAAGATGAGTCTTCGATGTCAGAAGAACCTCAGCCAACATCT[TCATCATCATCATCA]GTTACATCATCACCTCTATCTAGTCAGGAGGTTGTCTGGGACCAAATGGACATACTAA	CAAGATGAGTCTTCGATGTCAGA	59.487	TTAGTATGTCCATTTGGTCCCAG	60.116	115
Unigene17_sinensis_1143_4	TCATCATCATCATCA	TCA(3*5)	2932	15	TGTACAGACCTCGACAAGATGAGTCTTCGATGTCAGAAGAACCTCAGCCAACATCT[TCATCATCATCATCA]GTTACATCATCACCTCTATCTAGTCAGGAGGTTGTCTGGGACCAAATGGACATACTAA	TGTACAGACCTCGACAAGATGAG	59.410	TTAGTATGTCCATTTGGTCCCAG	60.116	129
Unigene17_sinensis_1143_5	TCATCATCATCATCA	TCA(3*5)	2932	15	GTCTTCGATGTCAGAAGAACCTCAGCCAACATCT[TCATCATCATCATCA]GTTACATCATCACCTCTATCTAGTCAGGAGGTTGTCTGGGACCAAATGGACATACTAA	GTCTTCGATGTCAGAAGAACCTC	59.383	TTAGTATGTCCATTTGGTCCCAG	60.116	107
Unigene18157_sinensis_1513_1	TCATCATCATCATCATCA	TCA(3*6)	384	18	GAAACAGCAATATTCAAAGCTGGATAATAAGGATATATCACT[TCATCATCATCATCATCA]GATGGTGGTACAGTGTCCATGCAAACATTTTCACTATACTCATGACAAGATGTTACTTCCTTATTTTGAATTTCTGGAATGTAACGTGTTGCTAA	GAAACAGCAATATTCAAAGCTGG	60.141	TTAGCAACACGTTACATTCCAGA	59.698	155
Unigene18157_sinensis_1513_2	TCATCATCATCATCATCA	TCA(3*6)	384	18	GGAAACAGCAATATTCAAAGCTGGATAATAAGGATATATCACT[TCATCATCATCATCATCA]GATGGTGGTACAGTGTCCATGCAAACATTTTCACTATACTCATGACAAGATGTTACTTCCTTATTTTGAATTTCTGGAATGTAACGTGTTGCTAA	GGAAACAGCAATATTCAAAGCTG	60.141	TTAGCAACACGTTACATTCCAGA	59.698	156
Unigene18157_sinensis_1513_3	TCATCATCATCATCATCA	TCA(3*6)	384	18	GAAACAGCAATATTCAAAGCTGGATAATAAGGATATATCACT[TCATCATCATCATCATCA]GATGGTGGTACAGTGTCCATGCAAACATTTTCACTATACTCATGACAAGATGTTACTTCCTTATTTTGAATTTCTGGAATGTAACGTGTTGCTAACA	GAAACAGCAATATTCAAAGCTGG	60.141	TGTTAGCAACACGTTACATTCCA	60.455	157
Unigene18157_sinensis_1513_4	TCATCATCATCATCATCA	TCA(3*6)	384	18	GGAAACAGCAATATTCAAAGCTGGATAATAAGGATATATCACT[TCATCATCATCATCATCA]GATGGTGGTACAGTGTCCATGCAAACATTTTCACTATACTCATGACAAGATGTTACTTCCTTATTTTGAATTTCTGGAATGTAACGTGTTGCTAACA	GGAAACAGCAATATTCAAAGCTG	60.141	TGTTAGCAACACGTTACATTCCA	60.455	158
Unigene18157_sinensis_1513_5	TCATCATCATCATCATCA	TCA(3*6)	384	18	AAACAGCAATATTCAAAGCTGGATAATAAGGATATATCACT[TCATCATCATCATCATCA]GATGGTGGTACAGTGTCCATGCAAACATTTT	AAACAGCAATATTCAAAGCTGGA	60.141	AAAATGTTTGCATGGACACTGTA	59.438	90
Unigene18226_sinensis_1514_1	ATATATATATAT	AT(2*6)	219	12	CAAACGAGCAGTTACAGTTGTTGTTCAGTCTTGTGCAGTCA[ATATATATATAT]GTGTTCTTGAAAATTTAGATAATTGGTCATTTTATAACTCGACTCCCACACATTATTTCT	CAAACGAGCAGTTACAGTTGTTG	59.894	AGAAATAATGTGTGGGAGTCGAG	59.535	113
Unigene18226_sinensis_1514_2	ATATATATATAT	AT(2*6)	219	12	GTTGTTCAGTCTTGTGCAGTCA[ATATATATATAT]GTGTTCTTGAAAATTTAGATAATTGGTCATTTTATAACTCGACTCCCACACATTATTTCT	GTTGTTCAGTCTTGTGCAGTCAA	60.384	AGAAATAATGTGTGGGAGTCGAG	59.535	94
Unigene18226_sinensis_1514_3	ATATATATATAT	AT(2*6)	219	12	TTGTTGTTCAGTCTTGTGCAGTCA[ATATATATATAT]GTGTTCTTGAAAATTTAGATAATTGGTCATTTTATAACTCGACTCCCACACATTATTTCT	TTGTTGTTCAGTCTTGTGCAGTC	60.384	AGAAATAATGTGTGGGAGTCGAG	59.535	96
Unigene18226_sinensis_1514_4	ATATATATATAT	AT(2*6)	219	12	CGAGCAGTTACAGTTGTTGTTCAGTCTTGTGCAGTCA[ATATATATATAT]GTGTTCTTGAAAATTTAGATAATTGGTCATTTTATAACTCGACTCCCACACATTATTTCT	CGAGCAGTTACAGTTGTTGTTCA	60.386	AGAAATAATGTGTGGGAGTCGAG	59.535	109
Unigene18226_sinensis_1514_5	ATATATATATAT	AT(2*6)	219	12	AGTTGTTGTTCAGTCTTGTGCAGTCA[ATATATATATAT]GTGTTCTTGAAAATTTAGATAATTGGTCATTTTATAACTCGACTCCCACACATTATTTCT	AGTTGTTGTTCAGTCTTGTGCAG	59.500	AGAAATAATGTGTGGGAGTCGAG	59.535	98
Unigene1862_sinensis_1204_1	TCATCATCATCATCATCA	TCA(3*6)	980	18	CACTGCATTGAAAGACTTGTTGATGCTAATATATTT[TCATCATCATCATCATCA]ACTATATTATTAACCTCAGATCTATGATCAGACCTGTTGCTTCCACTCTGACCATCAGAATGACCTTCCCCTTGCTCTACAAGGTCAGTTTCACTTTCAAGG	CACTGCATTGAAAGACTTGTTGA	60.332	CCTTGAAAGTGAAACTGACCTTG	60.184	156
Unigene1862_sinensis_1204_2	TCATCATCATCATCATCA	TCA(3*6)	980	18	CACTGCATTGAAAGACTTGTTGATGCTAATATATTT[TCATCATCATCATCATCA]ACTATATTATTAACCTCAGATCTATGATCAGACCTGTTGCTTCCACTCTGACCATCAGAATGACCTTCCCCTTGCTCTACAAGGTCAGTTTCACTTTCAAGGTCGT	CACTGCATTGAAAGACTTGTTGA	60.332	ACGACCTTGAAAGTGAAACTGAC	59.712	160
Unigene1862_sinensis_1204_3	TCATCATCATCATCATCA	TCA(3*6)	980	18	GCATTGAAAGACTTGTTGATGCTAATATATTT[TCATCATCATCATCATCA]ACTATATTATTAACCTCAGATCTATGATCAGACCTGTTGCTTCCACTCTGACCATCAGAATGACCTTCCCCTTGCTCTACAAGGTCAGTTTCACTTTCAAGGTCGTCT	GCATTGAAAGACTTGTTGATGCT	60.665	AGACGACCTTGAAAGTGAAACTG	59.840	158
Unigene1862_sinensis_1204_4	TCATCATCATCATCATCA	TCA(3*6)	980	18	GCATTGAAAGACTTGTTGATGCTAATATATTT[TCATCATCATCATCATCA]ACTATATTATTAACCTCAGATCTATGATCAGACCTGTTGCTTCCACTCTGACCATCAGAATGACCTTCCCCTTGCTCTACAAGGTCAGTTTCACTTTCAAGGTCGTCTG	GCATTGAAAGACTTGTTGATGCT	60.665	CAGACGACCTTGAAAGTGAAACT	59.840	159
Unigene1862_sinensis_1204_5	TCATCATCATCATCATCA	TCA(3*6)	980	18	GCATTGAAAGACTTGTTGATGCTAATATATTT[TCATCATCATCATCATCA]ACTATATTATTAACCTCAGATCTATGATCAGACCTGTTGCTTCCACTCTGACCATCAGAATGACCTTCCCCTTGCTCTACAAGGTCAGTTTCACTTTCAAGG	GCATTGAAAGACTTGTTGATGCT	60.665	CCTTGAAAGTGAAACTGACCTTG	60.184	152
Unigene1871_sinensis_1205_1	TATATATATATA	TA(2*6)	251	12	TGATTTGGAGGTGGTCTTAAACACATGTTTGACTG[TATATATATATA]AAAATATAAACTAAATACTAAATAAATAGGCTATTTGACATGACAAATAAATAAAATACCTTACGTTATTATTATAACATATGTACGTATAAATGTTTTGTCCCCATAGACG	TGATTTGGAGGTGGTCTTAAACA	60.736	CGTCTATGGGGACAAAACATTTA	60.115	159
Unigene1871_sinensis_1205_2	TATATATATATA	TA(2*6)	251	12	TGGTCTTAAACACATGTTTGACTG[TATATATATATA]AAAATATAAACTAAATACTAAATAAATAGGCTATTTGACATGACAAATAAATAAAATACCTTACGTTATTATTATAACATATGTACGTATAAATGTTTTGTCCCCATAGACG	TGGTCTTAAACACATGTTTGACTG	59.107	CGTCTATGGGGACAAAACATTTA	60.115	148
Unigene1871_sinensis_1205_3	TATATATATATA	TA(2*6)	251	12	TGATTTGGAGGTGGTCTTAAACACATGTTTGACTG[TATATATATATA]AAAATATAAACTAAATACTAAATAAATAGGCTATTTGACATGACAAATAAATAAAATACCTTACGTTATTATTATAACATATGTACGTATAAATGTTTTGTCCCCATAGACG	TGATTTGGAGGTGGTCTTAAACA	60.736	CGTCTATGGGGACAAAACATTTAT	60.344	159
Unigene1871_sinensis_1205_4	TATATATATATA	TA(2*6)	251	12	TGGTCTTAAACACATGTTTGACTG[TATATATATATA]AAAATATAAACTAAATACTAAATAAATAGGCTATTTGACATGACAAATAAATAAAATACCTTACGTTATTATTATAACATATGTACGTATAAATGTTTTGTCCCCATAGACG	TGGTCTTAAACACATGTTTGACTGT	59.889	CGTCTATGGGGACAAAACATTTA	60.115	148
Unigene1871_sinensis_1205_5	TATATATATATA	TA(2*6)	251	12	GTGGTCTTAAACACATGTTTGACTG[TATATATATATA]AAAATATAAACTAAATACTAAATAAATAGGCTATTTGACATGACAAATAAATAAAATACCTTACGTTATTATTATAACATATGTACGTATAAATGTTTTGTCCCCATAGACG	GTGGTCTTAAACACATGTTTGACTG	59.889	CGTCTATGGGGACAAAACATTTA	60.115	149
Unigene19591_sinensis_1517_1	TGCTGCTGCTGCTGC	TGC(3*5)	228	15	GCTGTTTCTGTAGCTCCTGTTGT[TGCTGCTGCTGCTGC]AGCTGTTTGGCCTCCCTATTCTGTTGCAGTAAATGTTGTACTTCAGCATCTCGCAACTTAATT	GCTGTTTCTGTAGCTCCTGTTGT	59.999	AATTAAGTTGCGAGATGCTGAAG	59.932	101
Unigene19591_sinensis_1517_2	TGCTGCTGCTGCTGC	TGC(3*5)	228	15	GCTGCATGTTCCATTTTTATCTCATACTGCTCTTGTTGTAGCTGTTTCTGTAGCTCCTGTTGT[TGCTGCTGCTGCTGC]AGCTGTTTGGCCTCCCTATTCTGTTGCAGTAAATGTTGTACTTCAGCATCTCGCAACTTAATT	GCTGCATGTTCCATTTTTATCTC	59.989	AATTAAGTTGCGAGATGCTGAAG	59.932	141
Unigene19591_sinensis_1517_3	TGCTGCTGCTGCTGC	TGC(3*5)	228	15	TATCTGAACTCTGTGCTGCATGTTCCATTTTTATCTCATACTGCTCTTGTTGTAGCTGTTTCTGTAGCTCCTGTTGT[TGCTGCTGCTGCTGC]AGCTGTTTGGCCTCCCTATTCTGTTGCAGTAAATGTTGTACTTCAGCATCTCGCAACTTAATT	TATCTGAACTCTGTGCTGCATGT	59.957	AATTAAGTTGCGAGATGCTGAAG	59.932	155
Unigene19591_sinensis_1517_4	TGCTGCTGCTGCTGC	TGC(3*5)	228	15	GCTGTTTCTGTAGCTCCTGTTGT[TGCTGCTGCTGCTGC]AGCTGTTTGGCCTCCCTATTCTGTTGCAGTAAATGTTGTACTTCAGCATCTCGCAACTTAATTTCAC	GCTGTTTCTGTAGCTCCTGTTGT	59.999	GTGAAATTAAGTTGCGAGATGCT	59.812	105
Unigene19591_sinensis_1517_5	TGCTGCTGCTGCTGC	TGC(3*5)	228	15	GCTGTTTCTGTAGCTCCTGTTGT[TGCTGCTGCTGCTGC]AGCTGTTTGGCCTCCCTATTCTGTTGCAGTAAATGTTGTACTTCAGCATCTCGCAACTTAATTTCACT	GCTGTTTCTGTAGCTCCTGTTGT	59.999	AGTGAAATTAAGTTGCGAGATGC	59.812	106
Unigene2003_sinensis_1206_1	TGATGATGATGATGATGATGA	TGA(3*7)	757	21	CAAAATATTCTCAGGGGGTGTAGATGT[TGATGATGATGATGATGATGA]TTAAATTGAATTTAGTGTTATTAGAATCTTAATTGTTTAAAAGGAAAAAAACATAGATCATGAATTATCGACTCAGAATATCTTATCCTGTTGTATCTTTAAACATTGCA	CAAAATATTCTCAGGGGGTGTAG	58.939	TGCAATGTTTAAAGATACAACAGGA	59.950	158
Unigene2003_sinensis_1206_2	TGATGATGATGATGATGATGA	TGA(3*7)	757	21	TATTCTCAGGGGGTGTAGATGT[TGATGATGATGATGATGATGA]TTAAATTGAATTTAGTGTTATTAGAATCTTAATTGTTTAAAAGGAAAAAAACATAGATCATGAATTATCGACTCAGAATATCTTATCCTGTTGTATCTTTAAACATTGCA	TATTCTCAGGGGGTGTAGATGTT	58.904	TGCAATGTTTAAAGATACAACAGGA	59.950	153
Unigene2003_sinensis_1206_3	TGATGATGATGATGATGATGA	TGA(3*7)	757	21	CCAAAATATTCTCAGGGGGTGTAGATGT[TGATGATGATGATGATGATGA]TTAAATTGAATTTAGTGTTATTAGAATCTTAATTGTTTAAAAGGAAAAAAACATAGATCATGAATTATCGACTCAGAATATCTTATCCTGTTGTATCTTTAAACATTGCA	CCAAAATATTCTCAGGGGGTGTA	61.238	TGCAATGTTTAAAGATACAACAGGA	59.950	159
Unigene2003_sinensis_1206_4	TGATGATGATGATGATGATGA	TGA(3*7)	757	21	AAATATTCTCAGGGGGTGTAGATGT[TGATGATGATGATGATGATGA]TTAAATTGAATTTAGTGTTATTAGAATCTTAATTGTTTAAAAGGAAAAAAACATAGATCATGAATTATCGACTCAGAATATCTTATCCTGTTGTATCTTTAAACATTGCA	AAATATTCTCAGGGGGTGTAGATG	59.650	TGCAATGTTTAAAGATACAACAGGA	59.950	156
Unigene2003_sinensis_1206_5	TGATGATGATGATGATGATGA	TGA(3*7)	757	21	CTATCCAAAATATTCTCAGGGGGTGTAGATGT[TGATGATGATGATGATGATGA]TTAAATTGAATTTAGTGTTATTAGAATCTTAATTGTTTAAAAGGAAAAAAACATAGATCATGAATTATCGACTCAGAATATCTTATCCTGTTG	CTATCCAAAATATTCTCAGGGGG	60.045	CAACAGGATAAGATATTCTGAGTCG	58.434	146
Unigene20520_sinensis_1518_1	AGAGAGAGAGAG	AG(2*6)	155	12	CCAAGAAGATAGGACAAGCAAAAAAAAGAAGAAGCCCAGATAAAAGTAATCCAAGAAATCACAGTAAATCTCTTAACAGTATAAC[AGAGAGAGAGAG]CGCACAGATTTTTAACTTTTGTGTTCAACTTCAAGTGACAAAAAGTGCTTTCAG	CCAAGAAGATAGGACAAGCAAAA	59.780	CTGAAAGCACTTTTTGTCACTTG	59.117	151
Unigene20520_sinensis_1518_2	AGAGAGAGAGAG	AG(2*6)	155	12	TAGCCAAGAAGATAGGACAAGCAAAAAAAAGAAGAAGCCCAGATAAAAGTAATCCAAGAAATCACAGTAAATCTCTTAACAGTATAAC[AGAGAGAGAGAG]CGCACAGATTTTTAACTTTTGTGTTCAACTTCAAGTGACAAAAAGTGCTTTCAG	TAGCCAAGAAGATAGGACAAGCA	60.389	CTGAAAGCACTTTTTGTCACTTG	59.117	154
Unigene20520_sinensis_1518_3	AGAGAGAGAGAG	AG(2*6)	155	12	CCAAGAAGATAGGACAAGCAAAAAAAAGAAGAAGCCCAGATAAAAGTAATCCAAGAAATCACAGTAAATCTCTTAACAGTATAAC[AGAGAGAGAGAG]CGCACAGATTTTTAACTTTTGTGTTCAACTTCAAGTGACAAAAAGTGCTTTCAGT	CCAAGAAGATAGGACAAGCAAAA	59.780	ACTGAAAGCACTTTTTGTCACTTG	59.896	152
Unigene20520_sinensis_1518_4	AGAGAGAGAGAG	AG(2*6)	155	12	ATACGACAGCAAATAGCCAAGAAGATAGGACAAGCAAAAAAAAGAAGAAGCCCAGATAAAAGTAATCCAAGAAATCACAGTAAATCTCTTAACAGTATAAC[AGAGAGAGAGAG]CGCACAGATTTTTAACTTTTGTGTTCAACTTCAAGTGACA	ATACGACAGCAAATAGCCAAGAA	60.160	TGTCACTTGAAGTTGAACACAAAA	59.732	153
Unigene20520_sinensis_1518_5	AGAGAGAGAGAG	AG(2*6)	155	12	ATACGACAGCAAATAGCCAAGAAGATAGGACAAGCAAAAAAAAGAAGAAGCCCAGATAAAAGTAATCCAAGAAATCACAGTAAATCTCTTAACAGTATAAC[AGAGAGAGAGAG]CGCACAGATTTTTAACTTTTGTGTTCAACTTCAAGTGACAA	ATACGACAGCAAATAGCCAAGAA	60.160	TTGTCACTTGAAGTTGAACACAAA	59.732	154
Unigene2065_sinensis_1208_1	TGTGTGTGTGTG	TG(2*6)	311	12	TGCTTCTTACAATCTTTTGTGCA[TGTGTGTGTGTG]CTGGGAGTGGAAGGGTGGGTGACTGTGGGCACACTGTTGCAAGATACAAGAGCTGGACAGCT	TGCTTCTTACAATCTTTTGTGCAT	60.186	AGCTGTCCAGCTCTTGTATCTTG	60.089	97
Unigene2065_sinensis_1208_2	TGTGTGTGTGTG	TG(2*6)	311	12	TGCTTCTTACAATCTTTTGTGCA[TGTGTGTGTGTG]CTGGGAGTGGAAGGGTGGGTGACTGTGGGCACACTGTTGCAAGATACAAGAGCTGGACAGCTG	TGCTTCTTACAATCTTTTGTGCAT	60.186	CAGCTGTCCAGCTCTTGTATCTT	60.089	98
Unigene2065_sinensis_1208_3	TGTGTGTGTGTG	TG(2*6)	311	12	TGCTTCTTACAATCTTTTGTGCA[TGTGTGTGTGTG]CTGGGAGTGGAAGGGTGGGTGACTGTGGGCACACTGTTGCAAGATACAAGAGCTGGACAGCTGTCCAGCTGTCAAAAGTAAACTTTTTGAAGCTGACTTTGATTCAGGTGT	TGCTTCTTACAATCTTTTGTGCAT	60.186	ACACCTGAATCAAAGTCAGCTTC	59.809	146
Unigene2065_sinensis_1208_4	TGTGTGTGTGTG	TG(2*6)	311	12	TGCTTCTTACAATCTTTTGTGCA[TGTGTGTGTGTG]CTGGGAGTGGAAGGGTGGGTGACTGTGGGCACACTGTTGCAAGATACAAGAGCTGGACAGCTGTCCAGCTGTCAAAAGTAAACTTTTTGAAGCTGACTTTGATTCAGGT	TGCTTCTTACAATCTTTTGTGCAT	60.186	ACCTGAATCAAAGTCAGCTTCAA	60.289	144
Unigene2065_sinensis_1208_5	TGTGTGTGTGTG	TG(2*6)	311	12	CCCTTGTGCTCAGGTAAACTAAAAAACTAGAAAATTCAGTTTCTCTTCATACAAAAAAAACTACTGCTTCTTACAATCTTTTGTGCA[TGTGTGTGTGTG]CTGGGAGTGGAAGGGTGGGTGACTGTGGGCACACTGTTGCAAGATACAAGAGCT	CCCTTGTGCTCAGGTAAACTAAA	59.710	AGCTCTTGTATCTTGCAACAGTG	58.737	153
Unigene2078_sinensis_1209_1	TCATCATCATCATCA	TCA(3*5)	592	15	GATAATCAGTCAACGAATGCACAGAGTACATCACCT[TCATCATCATCATCA]ACAGACACAGACAACTCAAAAAAAGCTGTGAGAAGAGTCCCAAGTGAAGAACACCCTAGATTTAATGACAGCGATG	GATAATCAGTCAACGAATGCACA	60.017	CATCGCTGTCATTAAATCTAGGG	59.997	127
Unigene2078_sinensis_1209_2	TCATCATCATCATCA	TCA(3*5)	592	15	GATAATCAGTCAACGAATGCACAGAGTACATCACCT[TCATCATCATCATCA]ACAGACACAGACAACTCAAAAAAAGCTGTGAGAAGAGTCCCAAGTGAAGA	GATAATCAGTCAACGAATGCACA	60.017	TCTTCACTTGGGACTCTTCTCAC	59.908	101
Unigene2078_sinensis_1209_3	TCATCATCATCATCA	TCA(3*5)	592	15	AGTCAACGAATGCACAGAGTACATCACCT[TCATCATCATCATCA]ACAGACACAGACAACTCAAAAAAAGCTGTGAGAAGAGTCCCAAGTGAAGAACACCCTAGATTTAATGACAGCGATG	AGTCAACGAATGCACAGAGTACA	59.856	CATCGCTGTCATTAAATCTAGGG	59.997	120
Unigene2078_sinensis_1209_4	TCATCATCATCATCA	TCA(3*5)	592	15	AGTCAACGAATGCACAGAGTACATCACCT[TCATCATCATCATCA]ACAGACACAGACAACTCAAAAAAAGCTGTGAGAAGAGTCCCAAGTGAAGA	AGTCAACGAATGCACAGAGTACA	59.856	TCTTCACTTGGGACTCTTCTCAC	59.908	94
Unigene2078_sinensis_1209_5	TCATCATCATCATCA	TCA(3*5)	592	15	CGACAGCTATCAACAGAGTCAGATAATCAGTCAACGAATGCACAGAGTACATCACCT[TCATCATCATCATCA]ACAGACACAGACAACTCAAAAAAAGCTGTGAGAAGAGTCCCAAGTGAAGAACACCCTAGATTTAATGACAGCGATG	CGACAGCTATCAACAGAGTCAGA	59.694	CATCGCTGTCATTAAATCTAGGG	59.997	148
Unigene211_sinensis_1156_1	CAGCAGCAGCAGCAG	CAG(3*5)	1164	15	TTTGGACTGATCTGACTAAAGCCAGGTC[CAGCAGCAGCAGCAG]CGGCAGCAGACTGGGCACCAAAATCAGCACCACCCTGGCCTTGTGCAAAGTGACCTGTTGGGGAGCCCCAATTCCCAGAGCTTGCTGGACTCTGCCTCTGAGTGAGGCTCTGTTG	TTTGGACTGATCTGACTAAAGCC	59.776	CAACAGAGCCTCACTCAGAGG	60.181	158
Unigene211_sinensis_1156_2	CAGCAGCAGCAGCAG	CAG(3*5)	1164	15	AGGAACTGTTTGGACTGATCTGACTAAAGCCAGGTC[CAGCAGCAGCAGCAG]CGGCAGCAGACTGGGCACCAAAATCAGCACCACCCTGGCCTTGTGCAAAGTGACCTGTTGGGGAGCCCCAATTCCCAGAGCTTGCTGGACTCTGCCTCTGAGTGAG	AGGAACTGTTTGGACTGATCTGA	60.160	CTCACTCAGAGGCAGAGTCCAG	61.693	157
Unigene211_sinensis_1156_3	CAGCAGCAGCAGCAG	CAG(3*5)	1164	15	TGAGGAACTGTTTGGACTGATCTGACTAAAGCCAGGTC[CAGCAGCAGCAGCAG]CGGCAGCAGACTGGGCACCAAAATCAGCACCACCCTGGCCTTGTGCAAAGTGACCTGTTGGGGAGCCCCAATTCCCAGAGCTTGCTGGACTCTGCCTCTGAGTGAG	TGAGGAACTGTTTGGACTGATCT	60.160	CTCACTCAGAGGCAGAGTCCAG	61.693	159
Unigene211_sinensis_1156_4	CAGCAGCAGCAGCAG	CAG(3*5)	1164	15	AGGAACTGTTTGGACTGATCTGACTAAAGCCAGGTC[CAGCAGCAGCAGCAG]CGGCAGCAGACTGGGCACCAAAATCAGCACCACCCTGGCCTTGTGCAAAGTGACCTGTTGGGGAGCCCCAATTCCCAGAGCTTGCTGGACTCTGCCTCTGAGTGA	AGGAACTGTTTGGACTGATCTGA	60.160	TCACTCAGAGGCAGAGTCCAG	60.741	156
Unigene211_sinensis_1156_5	CAGCAGCAGCAGCAG	CAG(3*5)	1164	15	AGGAACTGTTTGGACTGATCTGACTAAAGCCAGGTC[CAGCAGCAGCAGCAG]CGGCAGCAGACTGGGCACCAAAATCAGCACCACCCTGGCCTTGTGCAAAGTGACCTGTTGGGGAGCCCCAATTCCCAGAGCTTGCTGGACTCTGCCTCTGAGTGAG	AGGAACTGTTTGGACTGATCTGA	60.160	CTCACTCAGAGGCAGAGTCCA	60.741	157
Unigene21238_sinensis_1520_1	ATGATGATGATGATG	ATG(3*5)	228	15	GAATGATAATGGTGATGGTGGATGATAATACTGATAGTGAATGATGCTGATGGTA[ATGATGATGATGATG]GTGGTGGGTGATGGAGATGATAATGATGACGACTTCTAAGATGATGA	GAATGATAATGGTGATGGTGGAT	59.797	TCATCATCTTAGAAGTCGTCATCA	58.861	117
Unigene21238_sinensis_1520_2	ATGATGATGATGATG	ATG(3*5)	228	15	TGATAGTGAATGATGCTGATGGTA[ATGATGATGATGATG]GTGGTGGGTGATGGAGATGATAATGATGACGACTTCTAAGATGATGA	TGATAGTGAATGATGCTGATGGT	59.471	TCATCATCTTAGAAGTCGTCATCA	58.861	86
Unigene21238_sinensis_1520_3	ATGATGATGATGATG	ATG(3*5)	228	15	AATGATAATGGTGATGGTGGATGATAATACTGATAGTGAATGATGCTGATGGTA[ATGATGATGATGATG]GTGGTGGGTGATGGAGATGATAATGATGACGACTTCTAAGATGATGA	AATGATAATGGTGATGGTGGATG	60.687	TCATCATCTTAGAAGTCGTCATCA	58.861	116
Unigene21238_sinensis_1520_4	ATGATGATGATGATG	ATG(3*5)	228	15	GAATGATAATGGTGATGGTGGATGATAATACTGATAGTGAATGATGCTGATGGTA[ATGATGATGATGATG]GTGGTGGGTGATGGAGATGATAATGATGACGACTTCTAAGATGATGA	GAATGATAATGGTGATGGTGGAT	59.797	TCATCATCTTAGAAGTCGTCATCAT	59.172	117
Unigene21238_sinensis_1520_5	ATGATGATGATGATG	ATG(3*5)	228	15	GAATGATAATGGTGATGGTGGATGATAATACTGATAGTGAATGATGCTGATGGTA[ATGATGATGATGATG]GTGGTGGGTGATGGAGATGATAATGATGACGACTTCTAAGATGATGAT	GAATGATAATGGTGATGGTGGAT	59.797	ATCATCATCTTAGAAGTCGTCATCA	59.172	118
Unigene21243_sinensis_1521_1	TGTGTGTGTGTGTGTG	TG(2*8)	219	16	GGCAAGGAGATCATTTTTAAGGTATACACAGTGTGACACATCATGGGTTTTGTCTGTATACA[TGTGTGTGTGTGTGTG]CTGTGTTTATGTGCCATGTGAATTATCACAGTATACAGTCGATTTAGAAATGGCAGA	GGCAAGGAGATCATTTTTAAGGT	59.867	TCTGCCATTTCTAAATCGACTGT	60.143	135
Unigene21243_sinensis_1521_2	TGTGTGTGTGTGTGTG	TG(2*8)	219	16	GGCAAGGAGATCATTTTTAAGGTATACACAGTGTGACACATCATGGGTTTTGTCTGTATACA[TGTGTGTGTGTGTGTG]CTGTGTTTATGTGCCATGTGAATT	GGCAAGGAGATCATTTTTAAGGT	59.867	AATTCACATGGCACATAAACACA	60.166	102
Unigene21243_sinensis_1521_3	TGTGTGTGTGTGTGTG	TG(2*8)	219	16	AAATGAGCAGCACAGGAGAAATATTAAATGACAGTCATGCAGAGGTGCTGGCAAGGAGATCATTTTTAAGGTATACACAGTGTGACACATCATGGGTTTTGTCTGTATACA[TGTGTGTGTGTGTGTG]CTGTGTTTATGTGCCATGTGAATT	AAATGAGCAGCACAGGAGAAATA	60.270	AATTCACATGGCACATAAACACA	60.166	151
Unigene21243_sinensis_1521_4	TGTGTGTGTGTGTGTG	TG(2*8)	219	16	GGCAAGGAGATCATTTTTAAGGTATACACAGTGTGACACATCATGGGTTTTGTCTGTATACA[TGTGTGTGTGTGTGTG]CTGTGTTTATGTGCCATGTGAATTATCACAGT	GGCAAGGAGATCATTTTTAAGGT	59.867	ACTGTGATAATTCACATGGCACA	60.306	110
Unigene21243_sinensis_1521_5	TGTGTGTGTGTGTGTG	TG(2*8)	219	16	AAATGAGCAGCACAGGAGAAATATTAAATGACAGTCATGCAGAGGTGCTGGCAAGGAGATCATTTTTAAGGTATACACAGTGTGACACATCATGGGTTTTGTCTGTATACA[TGTGTGTGTGTGTGTG]CTGTGTTTATGTGCCATGTGAATTATCACAGT	AAATGAGCAGCACAGGAGAAATA	60.270	ACTGTGATAATTCACATGGCACA	60.306	159
Unigene2147_sinensis_1212_1	TCATCATCATCATCATCA	TCA(3*6)	421	18	TTTCTGATCTCTTCTTCTGTGGCTTCTTCAACATAAGTACAAAAAACT[TCATCATCATCATCATCA]GCTCTAGTTTCAGTTACTCCTCCAGCAGCACCAATAGTTTCAACAGT	TTTCTGATCTCTTCTTCTGTGGC	60.012	ACTGTTGAAACTATTGGTGCTGC	60.586	113
Unigene2147_sinensis_1212_2	TCATCATCATCATCATCA	TCA(3*6)	421	18	TCTTCTTCTGTGGCTTCTTCAACATAAGTACAAAAAACT[TCATCATCATCATCATCA]GCTCTAGTTTCAGTTACTCCTCCAGCAGCACCAATAGTTTCAACAGT	TCTTCTTCTGTGGCTTCTTCAAC	60.047	ACTGTTGAAACTATTGGTGCTGC	60.586	104
Unigene2147_sinensis_1212_3	TCATCATCATCATCATCA	TCA(3*6)	421	18	TTTCTGATCTCTTCTTCTGTGGCTTCTTCAACATAAGTACAAAAAACT[TCATCATCATCATCATCA]GCTCTAGTTTCAGTTACTCCTCCAGCAGCACCAATAGTTTCAACAGTAGGCATTTCTTTAGCTGGTTG	TTTCTGATCTCTTCTTCTGTGGC	60.012	CAACCAGCTAAAGAAATGCCTAC	59.362	134
Unigene2147_sinensis_1212_4	TCATCATCATCATCATCA	TCA(3*6)	421	18	TTTCTGATCTCTTCTTCTGTGGCTTCTTCAACATAAGTACAAAAAACT[TCATCATCATCATCATCA]GCTCTAGTTTCAGTTACTCCTCCAGCAGCACCAATAGTTTCAACAGTAGGCATTTCTTTAGCTGGTTGT	TTTCTGATCTCTTCTTCTGTGGC	60.012	ACAACCAGCTAAAGAAATGCCTA	59.362	135
Unigene2147_sinensis_1212_5	TCATCATCATCATCATCA	TCA(3*6)	421	18	TTTCTGATCTCTTCTTCTGTGGCTTCTTCAACATAAGTACAAAAAACT[TCATCATCATCATCATCA]GCTCTAGTTTCAGTTACTCCTCCAGCAGCACCAATAGTTTCAACAGTAGGCATTTCTTTAGCTGGTTGTA	TTTCTGATCTCTTCTTCTGTGGC	60.012	TACAACCAGCTAAAGAAATGCCT	59.362	136
Unigene21806_sinensis_1522_1	TTGTTGTTGTTGTTG	TTG(3*5)	341	15	GTCTTTCCTCCACTGCTGAACTAATTGTAAACGTCATTTACACAAATGCTACTTATGATGGCTTAACTAGCGAAAGTAGTAAATTTGTTGTAA[TTGTTGTTGTTGTTG]TGGTTGTAACAATACTTCTTTCAGCTGTCATTATCGGT	GTCTTTCCTCCACTGCTGAACTA	59.936	ACCGATAATGACAGCTGAAAGAA	60.143	146
Unigene21806_sinensis_1522_2	TTGTTGTTGTTGTTG	TTG(3*5)	341	15	GTCTTTCCTCCACTGCTGAACTAATTGTAAACGTCATTTACACAAATGCTACTTATGATGGCTTAACTAGCGAAAGTAGTAAATTTGTTGTAA[TTGTTGTTGTTGTTG]TGGTTGTAACAATACTTCTTTCAGCTGTCATTATCGGTGTGATCTTCCTT	GTCTTTCCTCCACTGCTGAACTA	59.936	AAGGAAGATCACACCGATAATGA	59.849	158
Unigene21806_sinensis_1522_3	TTGTTGTTGTTGTTG	TTG(3*5)	341	15	GTCTTTCCTCCACTGCTGAACTAATTGTAAACGTCATTTACACAAATGCTACTTATGATGGCTTAACTAGCGAAAGTAGTAAATTTGTTGTAA[TTGTTGTTGTTGTTG]TGGTTGTAACAATACTTCTTTCAGCTGTCATTATCGGTGTGATCTTCCTTC	GTCTTTCCTCCACTGCTGAACTA	59.936	GAAGGAAGATCACACCGATAATG	59.849	159
Unigene21806_sinensis_1522_4	TTGTTGTTGTTGTTG	TTG(3*5)	341	15	GTCTTTCCTCCACTGCTGAACTAATTGTAAACGTCATTTACACAAATGCTACTTATGATGGCTTAACTAGCGAAAGTAGTAAATTTGTTGTAA[TTGTTGTTGTTGTTG]TGGTTGTAACAATACTTCTTTCAGCTGTCATTATCGG	GTCTTTCCTCCACTGCTGAACTA	59.936	CCGATAATGACAGCTGAAAGAAG	60.263	145
Unigene21806_sinensis_1522_5	TTGTTGTTGTTGTTG	TTG(3*5)	341	15	GTCTTTCCTCCACTGCTGAACTAATTGTAAACGTCATTTACACAAATGCTACTTATGATGGCTTAACTAGCGAAAGTAGTAAATTTGTTGTAA[TTGTTGTTGTTGTTG]TGGTTGTAACAATACTTCTTTCAGCTGTCATTATCGGTGTGATCTT	GTCTTTCCTCCACTGCTGAACTA	59.936	AAGATCACACCGATAATGACAGC	60.395	154
Unigene219_sinensis_1157_1	CAGCAGCAGCAGCAG	CAG(3*5)	1245	15	ATGGAGGAGGAATACATGGAGATGGATGTAGAGCAACCAATGCAAAAGGGCAAAAGAAAGCAGCAGCAGCAACAA[CAGCAGCAGCAGCAG]AAGAAGTTCGATCGTCGCCGGCAACGTAATGAAAGAGGGGAGGAATTC	ATGGAGGAGGAATACATGGAGAT	60.055	GAATTCCTCCCCTCTTTCATTAC	59.357	138
Unigene219_sinensis_1157_2	CAGCAGCAGCAGCAG	CAG(3*5)	1245	15	AGATGGATGTAGAGCAACCAATGCAAAAGGGCAAAAGAAAGCAGCAGCAGCAACAA[CAGCAGCAGCAGCAG]AAGAAGTTCGATCGTCGCCGGCAACGTAATGAAAGAGGGGAGGAATTC	AGATGGATGTAGAGCAACCAATG	60.387	GAATTCCTCCCCTCTTTCATTAC	59.357	119
Unigene219_sinensis_1157_3	CAGCAGCAGCAGCAG	CAG(3*5)	1245	15	TACATGGAGATGGATGTAGAGCAACCAATGCAAAAGGGCAAAAGAAAGCAGCAGCAGCAACAA[CAGCAGCAGCAGCAG]AAGAAGTTCGATCGTCGCCGGCAACGTAATGAAAGAGGGGAGGAATTC	TACATGGAGATGGATGTAGAGCA	59.606	GAATTCCTCCCCTCTTTCATTAC	59.357	126
Unigene219_sinensis_1157_4	CAGCAGCAGCAGCAG	CAG(3*5)	1245	15	GAGATGGATGTAGAGCAACCAATGCAAAAGGGCAAAAGAAAGCAGCAGCAGCAACAA[CAGCAGCAGCAGCAG]AAGAAGTTCGATCGTCGCCGGCAACGTAATGAAAGAGGGGAGGAATTC	GAGATGGATGTAGAGCAACCAAT	59.500	GAATTCCTCCCCTCTTTCATTAC	59.357	120
Unigene219_sinensis_1157_5	CAGCAGCAGCAGCAG	CAG(3*5)	1245	15	AGATGGATGTAGAGCAACCAATGCAAAAGGGCAAAAGAAAGCAGCAGCAGCAACAA[CAGCAGCAGCAGCAG]AAGAAGTTCGATCGTCGCCGGCAACGTAATGAAAGAGGGGAGGAATTCGAAGAAGAAGCCCCTGTAAAAAAGAAACCCCTTCTTCAAAC	AGATGGATGTAGAGCAACCAATG	60.387	GTTTGAAGAAGGGGTTTCTTTTT	59.110	160
Unigene22157_sinensis_1527_1	GTTGTTGTTGTTGTTGTT	GTT(3*6)	578	18	CAACCAATATCTACGCAGCTACCTGAAGACGTGGTAGTTGTTACAGGGGCCTGAGTTGTTGTAGTTCTTCTAGATGTAGTCGTCGTCGGAGCCCGA[GTTGTTGTTGTTGTTGTT]GGAGCCTTTGTGGTTGCTGTTGTTGTT	CAACCAATATCTACGCAGCTACC	60.056	AACAACAACAGCAACCACAAAG	60.110	141
Unigene22157_sinensis_1527_2	GTTGTTGTTGTTGTTGTT	GTT(3*6)	578	18	GTACCAACCAATATCTACGCAGCTACCTGAAGACGTGGTAGTTGTTACAGGGGCCTGAGTTGTTGTAGTTCTTCTAGATGTAGTCGTCGTCGGAGCCCGA[GTTGTTGTTGTTGTTGTT]GGAGCCTTTGTGGTTGCTGTTGTTGTT	GTACCAACCAATATCTACGCAGC	59.938	AACAACAACAGCAACCACAAAG	60.110	145
Unigene22157_sinensis_1527_3	GTTGTTGTTGTTGTTGTT	GTT(3*6)	578	18	CAGCTACCTGAAGACGTGGTAGTTGTTACAGGGGCCTGAGTTGTTGTAGTTCTTCTAGATGTAGTCGTCGTCGGAGCCCGA[GTTGTTGTTGTTGTTGTT]GGAGCCTTTGTGGTTGCTGTTGTTGTT	CAGCTACCTGAAGACGTGGTAGT	59.882	AACAACAACAGCAACCACAAAG	60.110	126
Unigene22157_sinensis_1527_4	GTTGTTGTTGTTGTTGTT	GTT(3*6)	578	18	GTCGTACCAACCAATATCTACGCAGCTACCTGAAGACGTGGTAGTTGTTACAGGGGCCTGAGTTGTTGTAGTTCTTCTAGATGTAGTCGTCGTCGGAGCCCGA[GTTGTTGTTGTTGTTGTT]GGAGCCTTTGTGGTTGCTGTTGTTGTT	GTCGTACCAACCAATATCTACGC	59.812	AACAACAACAGCAACCACAAAG	60.110	148
Unigene22157_sinensis_1527_5	GTTGTTGTTGTTGTTGTT	GTT(3*6)	578	18	CAACCAATATCTACGCAGCTACCTGAAGACGTGGTAGTTGTTACAGGGGCCTGAGTTGTTGTAGTTCTTCTAGATGTAGTCGTCGTCGGAGCCCGA[GTTGTTGTTGTTGTTGTT]GGAGCCTTTGTGGTTGCTGTTGTTGTTTGAGCCTGTGT	CAACCAATATCTACGCAGCTACC	60.056	ACACAGGCTCAAACAACAACAG	60.251	152
Unigene22452_sinensis_1528_1	TGATGATGATGATGA	TGA(3*5)	820	15	TGATACACAGAGAGCTGTTTCCACCAGCAGGTTTCACTGACCCGGGCTGGTATCCAAGTGATGG[TGATGATGATGATGA]AACCTGGTCGGGGCCACCACCACTGTTCAAACAGTCAAGTGTAGAAGTTGGTAGAAATGATGATTCTGATGAAGACTGGA	TGATACACAGAGAGCTGTTTCCA	59.928	TCCAGTCTTCATCAGAATCATCA	59.685	159
Unigene22452_sinensis_1528_2	TGATGATGATGATGA	TGA(3*5)	820	15	ATACACAGAGAGCTGTTTCCACCAGCAGGTTTCACTGACCCGGGCTGGTATCCAAGTGATGG[TGATGATGATGATGA]AACCTGGTCGGGGCCACCACCACTGTTCAAACAGTCAAGTGTAGAAGTTGGTAGAAATGATGATTCTGATGAAGACTGGA	ATACACAGAGAGCTGTTTCCACC	59.696	TCCAGTCTTCATCAGAATCATCA	59.685	157
Unigene22452_sinensis_1528_3	TGATGATGATGATGA	TGA(3*5)	820	15	ATACACAGAGAGCTGTTTCCACCAGCAGGTTTCACTGACCCGGGCTGGTATCCAAGTGATGG[TGATGATGATGATGA]AACCTGGTCGGGGCCACCACCACTGTTCAAACAGTCAAGTGTAGAAGTTGGTAGAAATGATGATTCTGATGAAGACTGGAACC	ATACACAGAGAGCTGTTTCCACC	59.696	GGTTCCAGTCTTCATCAGAATCA	60.490	160
Unigene22452_sinensis_1528_4	TGATGATGATGATGA	TGA(3*5)	820	15	TGATACACAGAGAGCTGTTTCCACCAGCAGGTTTCACTGACCCGGGCTGGTATCCAAGTGATGG[TGATGATGATGATGA]AACCTGGTCGGGGCCACCACCACTGTTCAAACAGTCAAGTGTAGAAGTTGGTAGAAATGATGATTCTGATGAAGACTGGAA	TGATACACAGAGAGCTGTTTCCA	59.928	TTCCAGTCTTCATCAGAATCATC	58.254	160
Unigene22452_sinensis_1528_5	TGATGATGATGATGA	TGA(3*5)	820	15	TACACAGAGAGCTGTTTCCACCAGCAGGTTTCACTGACCCGGGCTGGTATCCAAGTGATGG[TGATGATGATGATGA]AACCTGGTCGGGGCCACCACCACTGTTCAAACAGTCAAGTGTAGAAGTTGGTAGAAATGATGATTCTGATGAAGACTGGA	TACACAGAGAGCTGTTTCCACC	59.401	TCCAGTCTTCATCAGAATCATCA	59.685	156
Unigene2253_sinensis_1213_1	TCATCATCATCATCATCA	TCA(3*6)	859	18	CAATATTTCGTCATCACCACTGTCGTCGTTGTCG[TCATCATCATCATCATCA]TTGAGGTGTTTGATAACATCCAGCCTTGATATTTTAAAACACCGGGTTATGTAGATAATCTTTAATATCATTTAATAGTTGTTGGTTGCACTTGAATG	CAATATTTCGTCATCACCACTGT	58.896	CATTCAAGTGCAACCAACAACTA	60.082	150
Unigene2253_sinensis_1213_2	TCATCATCATCATCATCA	TCA(3*6)	859	18	ACAATATTTCGTCATCACCACTGTCGTCGTTGTCG[TCATCATCATCATCATCA]TTGAGGTGTTTGATAACATCCAGCCTTGATATTTTAAAACACCGGGTTATGTAGATAATCTTTAATATCATTTAATAGTTGTTGGTTGCACTTGAATG	ACAATATTTCGTCATCACCACTG	58.896	CATTCAAGTGCAACCAACAACTA	60.082	151
Unigene2253_sinensis_1213_3	TCATCATCATCATCATCA	TCA(3*6)	859	18	ATATTTCGTCATCACCACTGTCGTCGTTGTCG[TCATCATCATCATCATCA]TTGAGGTGTTTGATAACATCCAGCCTTGATATTTTAAAACACCGGGTTATGTAGATAATCTTTAATATCATTTAATAGTTGTTGGTTGCACTTGAATG	ATATTTCGTCATCACCACTGTCG	61.158	CATTCAAGTGCAACCAACAACTA	60.082	148
Unigene2253_sinensis_1213_4	TCATCATCATCATCATCA	TCA(3*6)	859	18	TATCTGTCATGCAGAGGGAATCTGAAAGCATTTACATGTGTATAAGAATTTGTTCACACATAGTTATGAATGGCTGTTCATACAATATTTCGTCATCACCACTGTCGTCGTTGTCG[TCATCATCATCATCATCA]TTGAGGTGTTTGATAACATCCAGCC	TATCTGTCATGCAGAGGGAATCT	60.110	GGCTGGATGTTATCAAACACCT	60.249	159
Unigene2253_sinensis_1213_5	TCATCATCATCATCATCA	TCA(3*6)	859	18	ACAATATTTCGTCATCACCACTGTCGTCGTTGTCG[TCATCATCATCATCATCA]TTGAGGTGTTTGATAACATCCAGCCTTGATATTTTAAAACACCGGGTTATGTAGATAATCTTTAATATCATTTAATAGTTGTTGGTTGCACTTGAATG	ACAATATTTCGTCATCACCACTGT	59.701	CATTCAAGTGCAACCAACAACTA	60.082	151
Unigene22851_sinensis_1529_1	CGCGCGCGCGCG	CG(2*6)	339	12	AAAAGTGATGATCGGAATCCACGCGTTGCGCAGCACGTGGCGCACCGCGGTTTGTCGCGGGGAAAGCC[CGCGCGCGCGCG]CCGCGAACACGTAGTCTTGGTGCAGCGTGTC	AAAAGTGATGATCGGAATCCAC	60.194	GACACGCTGCACCAAGACTAC	60.912	111
Unigene22851_sinensis_1529_2	CGCGCGCGCGCG	CG(2*6)	339	12	AAAAGTGATGATCGGAATCCACGCGTTGCGCAGCACGTGGCGCACCGCGGTTTGTCGCGGGGAAAGCC[CGCGCGCGCGCG]CCGCGAACACGTAGTCTTGGTGCAGCGTGTC	AAAAGTGATGATCGGAATCCAC	60.194	GACACGCTGCACCAAGACTA	60.056	111
Unigene22851_sinensis_1529_3	CGCGCGCGCGCG	CG(2*6)	339	12	CGAGAAAAGTGATGATCGGAATCCACGCGTTGCGCAGCACGTGGCGCACCGCGGTTTGTCGCGGGGAAAGCC[CGCGCGCGCGCG]CCGCGAACACGTAGTCTTGGTGCAGCGTGTC	CGAGAAAAGTGATGATCGGAAT	60.451	GACACGCTGCACCAAGACTAC	60.912	115
Unigene22851_sinensis_1529_4	CGCGCGCGCGCG	CG(2*6)	339	12	CGAGAAAAGTGATGATCGGAATCCACGCGTTGCGCAGCACGTGGCGCACCGCGGTTTGTCGCGGGGAAAGCC[CGCGCGCGCGCG]CCGCGAACACGTAGTCTTGGTGCAGCGTGTC	CGAGAAAAGTGATGATCGGAAT	60.451	GACACGCTGCACCAAGACTA	60.056	115
Unigene22851_sinensis_1529_5	CGCGCGCGCGCG	CG(2*6)	339	12	GAAAAGTGATGATCGGAATCCACGCGTTGCGCAGCACGTGGCGCACCGCGGTTTGTCGCGGGGAAAGCC[CGCGCGCGCGCG]CCGCGAACACGTAGTCTTGGTGCAGCGTGTC	GAAAAGTGATGATCGGAATCCAC	61.911	GACACGCTGCACCAAGACTAC	60.912	112
Unigene2355_sinensis_1216_1	GAAGAAGAAGAAGAA	GAA(3*5)	2742	15	ACGGGGAGAACAGATATTACCATCGCTACCGTGATCTTCTGGACAAGGAAGAAAATGAAGGTGACGAGGATGGG[GAAGAAGAAGAAGAA]GAGGACGGTGAGATTGTTGTGCCAAGGAGGATAAACGATATTT	ACGGGGAGAACAGATATTACCAT	59.984	AAATATCGTTTATCCTCCTTGGC	59.741	132
Unigene2355_sinensis_1216_2	GAAGAAGAAGAAGAA	GAA(3*5)	2742	15	TATTACCATCGCTACCGTGATCTTCTGGACAAGGAAGAAAATGAAGGTGACGAGGATGGG[GAAGAAGAAGAAGAA]GAGGACGGTGAGATTGTTGTGCCAAGGAGGATAAACGATATTT	TATTACCATCGCTACCGTGATCT	59.897	AAATATCGTTTATCCTCCTTGGC	59.741	118
Unigene2355_sinensis_1216_3	GAAGAAGAAGAAGAA	GAA(3*5)	2742	15	AGATATTACCATCGCTACCGTGATCTTCTGGACAAGGAAGAAAATGAAGGTGACGAGGATGGG[GAAGAAGAAGAAGAA]GAGGACGGTGAGATTGTTGTGCCAAGGAGGATAAACGATATTT	AGATATTACCATCGCTACCGTGA	59.897	AAATATCGTTTATCCTCCTTGGC	59.741	121
Unigene2355_sinensis_1216_4	GAAGAAGAAGAAGAA	GAA(3*5)	2742	15	AAGAAAATGAAGGTGACGAGGATGGG[GAAGAAGAAGAAGAA]GAGGACGGTGAGATTGTTGTGCCAAGGAGGATAAACGATATTTCAGGAAAATTTTCACCAACTGGAGAGATTATAATGCTTAGTGATGATATTAGCAAGTCTGTGCCATATGATTT	AAGAAAATGAAGGTGACGAGGAT	60.354	AAATCATATGGCACAGACTTGCT	60.041	157
Unigene2355_sinensis_1216_5	GAAGAAGAAGAAGAA	GAA(3*5)	2742	15	AAGAGTGATTCAGAAGATGACGGGGAGAACAGATATTACCATCGCTACCGTGATCTTCTGGACAAGGAAGAAAATGAAGGTGACGAGGATGGG[GAAGAAGAAGAAGAA]GAGGACGGTGAGATTGTTGTGCCAAGGAGGATAAACGATATTT	AAGAGTGATTCAGAAGATGACGG	59.765	AAATATCGTTTATCCTCCTTGGC	59.741	151
Unigene23621_sinensis_1533_1	TCATCATCATCATCA	TCA(3*5)	177	15	CAGAAACAGAAAGAAAAGGCTCAGGCATTAAGAGAAGAGATAAAGCAGCAGATTGGTAGCCATGGCAACAGATCTCAATCCAAAACCCCTGTCTCAAGTTTAAGAATTGCT[TCATCATCATCATCA]GTCTCTGTGTCTCTCAAGACTCCGAGAT	CAGAAACAGAAAGAAAAGGCTCA	60.042	ATCTCGGAGTCTTGAGAGACACA	60.442	154
Unigene23621_sinensis_1533_2	TCATCATCATCATCA	TCA(3*5)	177	15	CAGAAACAGAAAGAAAAGGCTCAGGCATTAAGAGAAGAGATAAAGCAGCAGATTGGTAGCCATGGCAACAGATCTCAATCCAAAACCCCTGTCTCAAGTTTAAGAATTGCT[TCATCATCATCATCA]GTCTCTGTGTCTCTCAAGACTCCGAGATGT	CAGAAACAGAAAGAAAAGGCTCA	60.042	ACATCTCGGAGTCTTGAGAGACA	60.442	156
Unigene23621_sinensis_1533_3	TCATCATCATCATCA	TCA(3*5)	177	15	CAGAAACAGAAAGAAAAGGCTCAGGCATTAAGAGAAGAGATAAAGCAGCAGATTGGTAGCCATGGCAACAGATCTCAATCCAAAACCCCTGTCTCAAGTTTAAGAATTGCT[TCATCATCATCATCA]GTCTCTGTGTCTCTCAAGACTCCGAGATGTCAG	CAGAAACAGAAAGAAAAGGCTCA	60.042	CTGACATCTCGGAGTCTTGAGAG	60.570	159
Unigene23621_sinensis_1533_4	TCATCATCATCATCA	TCA(3*5)	177	15	AAAGAAAAGGCTCAGGCATTAAGAGAAGAGATAAAGCAGCAGATTGGTAGCCATGGCAACAGATCTCAATCCAAAACCCCTGTCTCAAGTTTAAGAATTGCT[TCATCATCATCATCA]GTCTCTGTGTCTCTCAAGACTCCGAGAT	AAAGAAAAGGCTCAGGCATTAAG	60.250	ATCTCGGAGTCTTGAGAGACACA	60.442	145
Unigene23621_sinensis_1533_5	TCATCATCATCATCA	TCA(3*5)	177	15	AAAGAAAAGGCTCAGGCATTAAGAGAAGAGATAAAGCAGCAGATTGGTAGCCATGGCAACAGATCTCAATCCAAAACCCCTGTCTCAAGTTTAAGAATTGCT[TCATCATCATCATCA]GTCTCTGTGTCTCTCAAGACTCCGAGATGT	AAAGAAAAGGCTCAGGCATTAAG	60.250	ACATCTCGGAGTCTTGAGAGACA	60.442	147
Unigene2382_sinensis_1217_1	ATCATCATCATCATC	ATC(3*5)	4046	15	TGAACTTATGCAATCTTCAAGCAAAGCAATTTCTTCTGG[ATCATCATCATCATC]AGAATGGATGCTAAGAGAACTGAGTGAGCTATTTCTAGAAAAGCAAATGGGAGTATGTTCA	TGAACTTATGCAATCTTCAAGCA	59.903	TGAACATACTCCCATTTGCTTTT	59.891	115
Unigene2382_sinensis_1217_2	ATCATCATCATCATC	ATC(3*5)	4046	15	CAAGGCTGAACTTATGCAATCTTCAAGCAAAGCAATTTCTTCTGG[ATCATCATCATCATC]AGAATGGATGCTAAGAGAACTGAGTGAGCTATTTCTAGAAAAGCAAATGGGAGTATGTTCA	CAAGGCTGAACTTATGCAATCTT	59.806	TGAACATACTCCCATTTGCTTTT	59.891	121
Unigene2382_sinensis_1217_3	ATCATCATCATCATC	ATC(3*5)	4046	15	CAAGGCTGAACTTATGCAATCTTCAAGCAAAGCAATTTCTTCTGG[ATCATCATCATCATC]AGAATGGATGCTAAGAGAACTGAGTGAGCTATTTCTAGAAAAGCAAATGGGAGTATGTTCAA	CAAGGCTGAACTTATGCAATCTT	59.806	TTGAACATACTCCCATTTGCTTT	59.891	122
Unigene2382_sinensis_1217_4	ATCATCATCATCATC	ATC(3*5)	4046	15	TGAACTTATGCAATCTTCAAGCAAAGCAATTTCTTCTGG[ATCATCATCATCATC]AGAATGGATGCTAAGAGAACTGAGTGAGCTATTTCTAGAAAAGCAAATGGGAGTATGTTCAACTTTGTAACCTGCATGTTCATCTTTAGGTGCATGCTTT	TGAACTTATGCAATCTTCAAGCA	59.903	AAAGCATGCACCTAAAGATGAAC	59.685	154
Unigene2382_sinensis_1217_5	ATCATCATCATCATC	ATC(3*5)	4046	15	CAAGGCTGAACTTATGCAATCTTCAAGCAAAGCAATTTCTTCTGG[ATCATCATCATCATC]AGAATGGATGCTAAGAGAACTGAGTGAGCTATTTCTAGAAAAGCAAATGGGAGTATGTTCAACTTTGTAACCTGCATGTTCATCTTTAGGTGCATGCTTT	CAAGGCTGAACTTATGCAATCTT	59.806	AAAGCATGCACCTAAAGATGAAC	59.685	160
Unigene23880_sinensis_1534_1	GTGTGTGTGTGT	GT(2*6)	320	12	ACAGTAGCATCTGTGATGCCTTGGCATCTTGCGATTGACGTGA[GTGTGTGTGTGT]TTGTGTTTTATTAAGATTATATAGCGAACTTCAAAAAACTTTTTTTTTCAAAATCCAAAAGTCCGAATTCAACAAAAC	ACAGTAGCATCTGTGATGCCTTG	61.612	GTTTTGTTGAATTCGGACTTTTG	59.906	133
Unigene23880_sinensis_1534_2	GTGTGTGTGTGT	GT(2*6)	320	12	CACAGTAGCATCTGTGATGCCTTGGCATCTTGCGATTGACGTGA[GTGTGTGTGTGT]TTGTGTTTTATTAAGATTATATAGCGAACTTCAAAAAACTTTTTTTTTCAAAATCCAAAAGTCCGAATTCAACAAAAC	CACAGTAGCATCTGTGATGCCTT	61.612	GTTTTGTTGAATTCGGACTTTTG	59.906	134
Unigene23880_sinensis_1534_3	GTGTGTGTGTGT	GT(2*6)	320	12	ACAGTAGCATCTGTGATGCCTTGGCATCTTGCGATTGACGTGA[GTGTGTGTGTGT]TTGTGTTTTATTAAGATTATATAGCGAACTTCAAAAAACTTTTTTTTTCAAAATCCAAAAGTCCGAATTCAACAAAACTTGGGTGAAGGACTT	ACAGTAGCATCTGTGATGCCTTG	61.612	AAGTCCTTCACCCAAGTTTTGTT	60.292	148
Unigene23880_sinensis_1534_4	GTGTGTGTGTGT	GT(2*6)	320	12	CACAGTAGCATCTGTGATGCCTTGGCATCTTGCGATTGACGTGA[GTGTGTGTGTGT]TTGTGTTTTATTAAGATTATATAGCGAACTTCAAAAAACTTTTTTTTTCAAAATCCAAAAGTCCGAATTCAACAAAACTTGGGTGAAGGACTT	CACAGTAGCATCTGTGATGCCTT	61.612	AAGTCCTTCACCCAAGTTTTGTT	60.292	149
Unigene23880_sinensis_1534_5	GTGTGTGTGTGT	GT(2*6)	320	12	CAGTAGCATCTGTGATGCCTTGGCATCTTGCGATTGACGTGA[GTGTGTGTGTGT]TTGTGTTTTATTAAGATTATATAGCGAACTTCAAAAAACTTTTTTTTTCAAAATCCAAAAGTCCGAATTCAACAAAAC	CAGTAGCATCTGTGATGCCTTG	60.847	GTTTTGTTGAATTCGGACTTTTG	59.906	132
Unigene24080_sinensis_1535_1	ATATATATATATAT	AT(2*7)	648	14	CCAACCACTTCTATTGCTCAGTTTCTGTTTTTACTGA[ATATATATATATAT]TCTCAACAAAAACTTACCTTTCTCTGACATTTTTGACATCTGTCCGACAAAAAAAAGCAACTCGAAATTGCTTCCAACAGGTGAATCACAAATCAATACACAAATGCC	CCAACCACTTCTATTGCTCAGTT	59.703	GGCATTTGTGTATTGATTTGTGA	59.756	159
Unigene24080_sinensis_1535_2	ATATATATATATAT	AT(2*7)	648	14	CCAACCACTTCTATTGCTCAGTTTCTGTTTTTACTGA[ATATATATATATAT]TCTCAACAAAAACTTACCTTTCTCTGACATTTTTGACATCTGTCCGACAAAAAAAAGCAACTCGAAATTGCTTCCAACAGGTGAATCACAAAT	CCAACCACTTCTATTGCTCAGTT	59.703	ATTTGTGATTCACCTGTTGGAAG	60.268	144
Unigene24080_sinensis_1535_3	ATATATATATATAT	AT(2*7)	648	14	AAATCAGCCAACCACTTCTATTGCTCAGTTTCTGTTTTTACTGA[ATATATATATATAT]TCTCAACAAAAACTTACCTTTCTCTGACATTTTTGACATCTGTCCGACAAAAAAAAGCAACTCGAAATTGCTTCCAACAGGTGAATCACAAAT	AAATCAGCCAACCACTTCTATTG	59.552	ATTTGTGATTCACCTGTTGGAAG	60.268	151
Unigene24080_sinensis_1535_4	ATATATATATATAT	AT(2*7)	648	14	AGATCAATTTGAAAAATCAGCCAACCACTTCTATTGCTCAGTTTCTGTTTTTACTGA[ATATATATATATAT]TCTCAACAAAAACTTACCTTTCTCTGACATTTTTGACATCTGTCCGACAAA	AGATCAATTTGAAAAATCAGCCA	59.963	TTTGTCGGACAGATGTCAAAAAT	60.745	122
Unigene24080_sinensis_1535_5	ATATATATATATAT	AT(2*7)	648	14	AGATCAATTTGAAAAATCAGCCAACCACTTCTATTGCTCAGTTTCTGTTTTTACTGA[ATATATATATATAT]TCTCAACAAAAACTTACCTTTCTCTGACATTTTTGACATCTGTCC	AGATCAATTTGAAAAATCAGCCA	59.963	GGACAGATGTCAAAAATGTCAGA	59.091	116
Unigene24394_sinensis_1537_1	TGATGATGATGATGA	TGA(3*5)	362	15	AGCCTTCTTCAGTAGCACTAGCAGTATTCCATCTGGCAAGCAGAGTTCTGATGG[TGATGATGATGATGA]TCCGGACCATAATGATGTGCACAGTGAAGATATAGAAGACTCCTCACCTGTATTGGACTATCCAATGAAGGCACTCAC	AGCCTTCTTCAGTAGCACTAGCA	59.874	GTGAGTGCCTTCATTGGATAGTC	60.018	147
Unigene24394_sinensis_1537_2	TGATGATGATGATGA	TGA(3*5)	362	15	CAGAAAGCCTTCTTCAGTAGCACTAGCAGTATTCCATCTGGCAAGCAGAGTTCTGATGG[TGATGATGATGATGA]TCCGGACCATAATGATGTGCACAGTGAAGATATAGAAGACTCCTCACCTGTATTGGACTATCCAATGAAGGCACTCAC	CAGAAAGCCTTCTTCAGTAGCAC	59.725	GTGAGTGCCTTCATTGGATAGTC	60.018	152
Unigene24394_sinensis_1537_3	TGATGATGATGATGA	TGA(3*5)	362	15	AGCCTTCTTCAGTAGCACTAGCAGTATTCCATCTGGCAAGCAGAGTTCTGATGG[TGATGATGATGATGA]TCCGGACCATAATGATGTGCACAGTGAAGATATAGAAGACTCCTCACCTGTATTGGACTATCCA	AGCCTTCTTCAGTAGCACTAGCA	59.874	TGGATAGTCCAATACAGGTGAGG	60.248	133
Unigene24394_sinensis_1537_4	TGATGATGATGATGA	TGA(3*5)	362	15	CAGAAAGCCTTCTTCAGTAGCACTAGCAGTATTCCATCTGGCAAGCAGAGTTCTGATGG[TGATGATGATGATGA]TCCGGACCATAATGATGTGCACAGTGAAGATATAGAAGACTCCTCACCTGTATTGGACTATCCA	CAGAAAGCCTTCTTCAGTAGCAC	59.725	TGGATAGTCCAATACAGGTGAGG	60.248	138
Unigene24394_sinensis_1537_5	TGATGATGATGATGA	TGA(3*5)	362	15	TTCAGAAAGCCTTCTTCAGTAGCACTAGCAGTATTCCATCTGGCAAGCAGAGTTCTGATGG[TGATGATGATGATGA]TCCGGACCATAATGATGTGCACAGTGAAGATATAGAAGACTCCTCACCTGTATTGGACTATCCAATGAAGGCACTCAC	TTCAGAAAGCCTTCTTCAGTAGC	59.338	GTGAGTGCCTTCATTGGATAGTC	60.018	154
Unigene2442_sinensis_1220_1	GAGGAGGAGGAGGAG	GAG(3*5)	6619	15	GATGAACCGAGTGATTCAAGAGTTAAGTCATCAGATGTCAAGTCATCTCGACTCTACAC[GAGGAGGAGGAGGAG]ACAAGGACAGAAGTCCGGAATCCCTGGTGTCACGGTTGAGGAGGCAGTTAGCAGAGGTACAAGCAGAGGTGAAT	GATGAACCGAGTGATTCAAGAGT	59.635	ATTCACCTCTGCTTGTACCTCTG	59.824	148
Unigene2442_sinensis_1220_2	GAGGAGGAGGAGGAG	GAG(3*5)	6619	15	AGATGAACCGAGTGATTCAAGAGTTAAGTCATCAGATGTCAAGTCATCTCGACTCTACAC[GAGGAGGAGGAGGAG]ACAAGGACAGAAGTCCGGAATCCCTGGTGTCACGGTTGAGGAGGCAGTTAGCAGAGGTACAAG	AGATGAACCGAGTGATTCAAGAG	59.765	CTTGTACCTCTGCTAACTGCCTC	59.616	138
Unigene2442_sinensis_1220_3	GAGGAGGAGGAGGAG	GAG(3*5)	6619	15	AGATGAACCGAGTGATTCAAGAGTTAAGTCATCAGATGTCAAGTCATCTCGACTCTACAC[GAGGAGGAGGAGGAG]ACAAGGACAGAAGTCCGGAATCCCTGGTGTCACGGTTGAGGAGGCAGTTAGCAGAGGTACAAGCAGAGG	AGATGAACCGAGTGATTCAAGAG	59.765	CCTCTGCTTGTACCTCTGCTAAC	59.616	144
Unigene2442_sinensis_1220_4	GAGGAGGAGGAGGAG	GAG(3*5)	6619	15	TCAAGTCATCTCGACTCTACAC[GAGGAGGAGGAGGAG]ACAAGGACAGAAGTCCGGAATCCCTGGTGTCACGGTTGAGGAGGCAGTTAGCAGAGGTACAAGCAGAGGTGAAT	TCAAGTCATCTCGACTCTACACG	59.553	ATTCACCTCTGCTTGTACCTCTG	59.824	111
Unigene2442_sinensis_1220_5	GAGGAGGAGGAGGAG	GAG(3*5)	6619	15	AACTATGTGGCATGAGATGAACCGAGTGATTCAAGAGTTAAGTCATCAGATGTCAAGTCATCTCGACTCTACAC[GAGGAGGAGGAGGAG]ACAAGGACAGAAGTCCGGAATCCCTGGTGTCACGGTTGAGGAGGCAGTTAGCAGAGGTACAAG	AACTATGTGGCATGAGATGAACC	60.263	CTTGTACCTCTGCTAACTGCCTC	59.616	152
Unigene24592_sinensis_1539_1	TGTTGTTGTTGTTGT	TGT(3*5)	363	15	AGTTTCATCATGTCTTGTTGCCTTTAATGTTATCC[TGTTGTTGTTGTTGT]TTTTCATGAAATTCTAATTAAACAGATCAATATTCATGGAAACTACAACCACCA	AGTTTCATCATGTCTTGTTGCCT	60.054	TGGTGGTTGTAGTTTCCATGAAT	60.508	104
Unigene24592_sinensis_1539_2	TGTTGTTGTTGTTGT	TGT(3*5)	363	15	AGTTTCATCATGTCTTGTTGCCTTTAATGTTATCC[TGTTGTTGTTGTTGT]TTTTCATGAAATTCTAATTAAACAGATCAATATTCATGGAAACTACAACCACCAGCATTTT	AGTTTCATCATGTCTTGTTGCCT	60.054	AAAATGCTGGTGGTTGTAGTTTC	59.467	111
Unigene24592_sinensis_1539_3	TGTTGTTGTTGTTGT	TGT(3*5)	363	15	TTCATCATGTCTTGTTGCCTTTAATGTTATCC[TGTTGTTGTTGTTGT]TTTTCATGAAATTCTAATTAAACAGATCAATATTCATGGAAACTACAACCACCA	TTCATCATGTCTTGTTGCCTTTA	59.639	TGGTGGTTGTAGTTTCCATGAAT	60.508	101
Unigene24592_sinensis_1539_4	TGTTGTTGTTGTTGT	TGT(3*5)	363	15	TTCATCATGTCTTGTTGCCTTTAATGTTATCC[TGTTGTTGTTGTTGT]TTTTCATGAAATTCTAATTAAACAGATCAATATTCATGGAAACTACAACCACCAGCATTTT	TTCATCATGTCTTGTTGCCTTTA	59.639	AAAATGCTGGTGGTTGTAGTTTC	59.467	108
Unigene24592_sinensis_1539_5	TGTTGTTGTTGTTGT	TGT(3*5)	363	15	GTTTCATCATGTCTTGTTGCCTTTAATGTTATCC[TGTTGTTGTTGTTGT]TTTTCATGAAATTCTAATTAAACAGATCAATATTCATGGAAACTACAACCACCA	GTTTCATCATGTCTTGTTGCCTT	60.407	TGGTGGTTGTAGTTTCCATGAAT	60.508	103
Unigene24654_sinensis_1540_1	GCAGTGCAGTGCAGTGCAGT	GCAGT(5*4)	157	20	GGTTTTTAACGCTAACACTGGAATTTAATGATTGCACTCTCATTAAGCAGTGCGCAGTGCAGTGAATTGATGTGCAGTACAGTGCTGTGCTGTGCTGCGCTGC[GCAGTGCAGTGCAGTGCAGT]ATGATAGAGTGCAGTGGTGCAGT	GGTTTTTAACGCTAACACTGGAA	59.605	ACTGCACCACTGCACTCTATCA	60.916	146
Unigene24654_sinensis_1540_2	GCAGTGCAGTGCAGTGCAGT	GCAGT(5*4)	157	20	GGTTTTTAACGCTAACACTGGAATTTAATGATTGCACTCTCATTAAGCAGTGCGCAGTGCAGTGAATTGATGTGCAGTACAGTGCTGTGCTGTGCTGCGCTGC[GCAGTGCAGTGCAGTGCAGT]ATGATAGAGTGCAGTGGTGCAGTG	GGTTTTTAACGCTAACACTGGAA	59.605	CACTGCACCACTGCACTCTATC	60.916	147
Unigene24654_sinensis_1540_3	GCAGTGCAGTGCAGTGCAGT	GCAGT(5*4)	157	20	ATGGTTTTTAACGCTAACACTGGAATTTAATGATTGCACTCTCATTAAGCAGTGCGCAGTGCAGTGAATTGATGTGCAGTACAGTGCTGTGCTGTGCTGCGCTGC[GCAGTGCAGTGCAGTGCAGT]ATGATAGAGTGCAGTGGTGCAGT	ATGGTTTTTAACGCTAACACTGG	59.502	ACTGCACCACTGCACTCTATCA	60.916	148
Unigene24654_sinensis_1540_4	GCAGTGCAGTGCAGTGCAGT	GCAGT(5*4)	157	20	ATGGTTTTTAACGCTAACACTGGAATTTAATGATTGCACTCTCATTAAGCAGTGCGCAGTGCAGTGAATTGATGTGCAGTACAGTGCTGTGCTGTGCTGCGCTGC[GCAGTGCAGTGCAGTGCAGT]ATGATAGAGTGCAGTGGTGCAGTG	ATGGTTTTTAACGCTAACACTGG	59.502	CACTGCACCACTGCACTCTATC	60.916	149
Unigene24654_sinensis_1540_5	GCAGTGCAGTGCAGTGCAGT	GCAGT(5*4)	157	20	GGTTTTTAACGCTAACACTGGAATTTAATGATTGCACTCTCATTAAGCAGTGCGCAGTGCAGTGAATTGATGTGCAGTACAGTGCTGTGCTGTGCTGCGCTGC[GCAGTGCAGTGCAGTGCAGT]ATGATAGAGTGCAGTGGTGCAG	GGTTTTTAACGCTAACACTGGAA	59.605	CTGCACCACTGCACTCTATCA	60.064	145
Unigene24654_sinensis_1541_1	AGTGCAGTGCAGTGCAGTGC	AGTGC(5*4)	233	20	AGAGTGCAATTCAGTGCAGAGTGCAGTGCAG[AGTGCAGTGCAGTGCAGTGC]AGTGAAGTACAGTACAGTACAGTGCAGTAATGCAGTGCATGGCAATGCAATGCAATGCAAAATACAATAACCTTGATTTGTAGGACACATTGTCG	AGAGTGCAATTCAGTGCAGAGT	59.165	CGACAATGTGTCCTACAAATCAA	59.912	146
Unigene24654_sinensis_1541_2	AGTGCAGTGCAGTGCAGTGC	AGTGC(5*4)	233	20	AGAGTGCAATTCAGTGCAGAGTGCAGTGCAG[AGTGCAGTGCAGTGCAGTGC]AGTGAAGTACAGTACAGTACAGTGCAGTAATGCAGTGCATGGCAATGCAATGCAATGCAAAATACAATAACCTTGATTTGTAGGACACATTGTCG	AGAGTGCAATTCAGTGCAGAGTG	61.933	CGACAATGTGTCCTACAAATCAA	59.912	146
Unigene24654_sinensis_1541_3	AGTGCAGTGCAGTGCAGTGC	AGTGC(5*4)	233	20	CAGAGTGCAATTCAGTGCAGAGTGCAGTGCAG[AGTGCAGTGCAGTGCAGTGC]AGTGAAGTACAGTACAGTACAGTGCAGTAATGCAGTGCATGGCAATGCAATGCAATGCAAAATACAATAACCTTGATTTGTAGGACACATTGTCG	CAGAGTGCAATTCAGTGCAGAGT	61.933	CGACAATGTGTCCTACAAATCAA	59.912	147
Unigene24654_sinensis_1541_4	AGTGCAGTGCAGTGCAGTGC	AGTGC(5*4)	233	20	GAGTGCAATTCAGTGCAGAGTGCAGTGCAG[AGTGCAGTGCAGTGCAGTGC]AGTGAAGTACAGTACAGTACAGTGCAGTAATGCAGTGCATGGCAATGCAATGCAATGCAAAATACAATAACCTTGATTTGTAGGACACATTGTCGCCTCTTTGTTTAATC	GAGTGCAATTCAGTGCAGAGTG	61.036	GATTAAACAAAGAGGCGACAATG	60.017	160
Unigene24654_sinensis_1541_5	AGTGCAGTGCAGTGCAGTGC	AGTGC(5*4)	233	20	GAGTGCAATTCAGTGCAGAGTGCAGTGCAG[AGTGCAGTGCAGTGCAGTGC]AGTGAAGTACAGTACAGTACAGTGCAGTAATGCAGTGCATGGCAATGCAATGCAATGCAAAATACAATAACCTTGATTTGTAGGACACATTGTCG	GAGTGCAATTCAGTGCAGAGTG	61.036	CGACAATGTGTCCTACAAATCAA	59.912	145
Unigene24777_sinensis_1542_1	TGTGTGTGTGTGTG	TG(2*7)	219	14	TTAATCATTGCACACCAGATCACAGGCAAAAACAATAAACATGATTTCAGGTTATAGTAGAAAAAGGTTGAAAATTAGTGTACATGGATTTAGAATAGTT[TGTGTGTGTGTGTG]TAATATTTGCTGAAGTGTTTGCTAAAATGGT	TTAATCATTGCACACCAGATCAC	59.881	ACCATTTTAGCAAACACTTCAGC	59.721	145
Unigene24777_sinensis_1542_2	TGTGTGTGTGTGTG	TG(2*7)	219	14	TTAATCATTGCACACCAGATCACAGGCAAAAACAATAAACATGATTTCAGGTTATAGTAGAAAAAGGTTGAAAATTAGTGTACATGGATTTAGAATAGTT[TGTGTGTGTGTGTG]TAATATTTGCTGAAGTGTTTGCTAAAATG	TTAATCATTGCACACCAGATCAC	59.881	CATTTTAGCAAACACTTCAGCAA	59.476	143
Unigene24777_sinensis_1542_3	TGTGTGTGTGTGTG	TG(2*7)	219	14	ATTAATCATTGCACACCAGATCACAGGCAAAAACAATAAACATGATTTCAGGTTATAGTAGAAAAAGGTTGAAAATTAGTGTACATGGATTTAGAATAGTT[TGTGTGTGTGTGTG]TAATATTTGCTGAAGTGTTTGCTAAAATGGT	ATTAATCATTGCACACCAGATCA	59.356	ACCATTTTAGCAAACACTTCAGC	59.721	146
Unigene24777_sinensis_1542_4	TGTGTGTGTGTGTG	TG(2*7)	219	14	GCATACATTAATCATTGCACACCAGATCACAGGCAAAAACAATAAACATGATTTCAGGTTATAGTAGAAAAAGGTTGAAAATTAGTGTACATGGATTTAGAATAGTT[TGTGTGTGTGTGTG]TAATATTTGCTGAAGTGTTTGCTAAAATGGT	GCATACATTAATCATTGCACACC	59.274	ACCATTTTAGCAAACACTTCAGC	59.721	152
Unigene24777_sinensis_1542_5	TGTGTGTGTGTGTG	TG(2*7)	219	14	CAGATCACAGGCAAAAACAATAAACATGATTTCAGGTTATAGTAGAAAAAGGTTGAAAATTAGTGTACATGGATTTAGAATAGTT[TGTGTGTGTGTGTG]TAATATTTGCTGAAGTGTTTGCTAAAATGGT	CAGATCACAGGCAAAAACAATAA	59.175	ACCATTTTAGCAAACACTTCAGC	59.721	130
Unigene2477_sinensis_1224_1	GATGATGATGATGATGAT	GAT(3*6)	2789	18	TAAAGGAACTTGGTCAAGAGGTGGAG[GATGATGATGATGATGAT]TTTGATGATGATATATCACCAGAGCCTCAAAACCAGAGAATTATAGGGCGATGTCGTGCCTTGTTTGATTATTCTGCTGGTCAGC	TAAAGGAACTTGGTCAAGAGGTG	59.677	GCTGACCAGCAGAATAATCAAAC	60.150	129
Unigene2477_sinensis_1224_2	GATGATGATGATGATGAT	GAT(3*6)	2789	18	TAAAGGAACTTGGTCAAGAGGTGGAG[GATGATGATGATGATGAT]TTTGATGATGATATATCACCAGAGCCTCAAAACCAGAGAATTATAGGGCGATGTCGTGCCTTGTTTGATTATT	TAAAGGAACTTGGTCAAGAGGTG	59.677	AATAATCAAACAAGGCACGACAT	59.791	117
Unigene2477_sinensis_1224_3	GATGATGATGATGATGAT	GAT(3*6)	2789	18	TAAAGGAACTTGGTCAAGAGGTGGAG[GATGATGATGATGATGAT]TTTGATGATGATATATCACCAGAGCCTCAAAACCAGAGAATTATAGGGCGATGT	TAAAGGAACTTGGTCAAGAGGTG	59.677	ACATCGCCCTATAATTCTCTGGT	60.231	98
Unigene2477_sinensis_1224_4	GATGATGATGATGATGAT	GAT(3*6)	2789	18	TAAAGGAACTTGGTCAAGAGGTGGAG[GATGATGATGATGATGAT]TTTGATGATGATATATCACCAGAGCCTCAAAACCAGAGAATTATAGGGCGATGTCGTGCCTTGTTTGATTAT	TAAAGGAACTTGGTCAAGAGGTG	59.677	ATAATCAAACAAGGCACGACATC	60.258	116
Unigene2477_sinensis_1224_5	GATGATGATGATGATGAT	GAT(3*6)	2789	18	AGGAAGATTTACTGGTGCTGTTGGCTGACCAAGACACAAAAATTTACAAATATAAACAGAAATTAAAGGAACTTGGTCAAGAGGTGGAG[GATGATGATGATGATGAT]TTTGATGATGATATATCACCAGAGCCTCAAAACCAGAGAATTATAGGGCGA	AGGAAGATTTACTGGTGCTGTTG	59.703	TCGCCCTATAATTCTCTGGTTTT	60.320	158
Unigene24812_sinensis_1543_1	TGTGTGTGTGTG	TG(2*6)	178	12	CAACTAATTAAAGAAAGCGGAAAATATTTTAAAGCACATATTATCGTATATAATCTACTACTAGGAATAAGATACATAATCACTGTTGACTGTAGAT[TGTGTGTGTGTG]GTTATACTATAAATTTCCCCGAAGCACAT	CAACTAATTAAAGAAAGCGGAAAA	58.232	ATGTGCTTCGGGGAAATTTATAG	60.537	138
Unigene24812_sinensis_1543_2	TGTGTGTGTGTG	TG(2*6)	178	12	CAACTAATTAAAGAAAGCGGAAAATATTTTAAAGCACATATTATCGTATATAATCTACTACTAGGAATAAGATACATAATCACTGTTGACTGTAGAT[TGTGTGTGTGTG]GTTATACTATAAATTTCCCCGAAGCACAT	CAACTAATTAAAGAAAGCGGAAA	57.026	ATGTGCTTCGGGGAAATTTATAG	60.537	138
Unigene24812_sinensis_1543_3	TGTGTGTGTGTG	TG(2*6)	178	12	ACAACTAATTAAAGAAAGCGGAAAATATTTTAAAGCACATATTATCGTATATAATCTACTACTAGGAATAAGATACATAATCACTGTTGACTGTAGAT[TGTGTGTGTGTG]GTTATACTATAAATTTCCCCGAAGCACAT	ACAACTAATTAAAGAAAGCGGAAAA	58.931	ATGTGCTTCGGGGAAATTTATAG	60.537	139
Unigene24812_sinensis_1543_4	TGTGTGTGTGTG	TG(2*6)	178	12	GCAGCTGAGAAATGGATTCTTACTACAACTAATTAAAGAAAGCGGAAAATATTTTAAAGCACATATTATCGTATATAATCTACTACTAGGAATAAGATACATAATCACTGTTGACTGTAGAT[TGTGTGTGTGTG]GTTATACTATAAATTTCCCCGAAGCA	GCAGCTGAGAAATGGATTCTTAC	59.411	TGCTTCGGGGAAATTTATAGTA	57.869	160
Unigene24812_sinensis_1543_5	TGTGTGTGTGTG	TG(2*6)	178	12	ACAACTAATTAAAGAAAGCGGAAAATATTTTAAAGCACATATTATCGTATATAATCTACTACTAGGAATAAGATACATAATCACTGTTGACTGTAGAT[TGTGTGTGTGTG]GTTATACTATAAATTTCCCCGAAGCACAT	ACAACTAATTAAAGAAAGCGGAAA	57.795	ATGTGCTTCGGGGAAATTTATAG	60.537	139
Unigene24866_sinensis_1544_1	AGAAGAAGAAGAAGA	AGA(3*5)	153	15	TATCTGGGCTTATCGGACATAGAGTGAGGACTTGGATATAATATGAGCAAGGAACAAACAGGCG[AGAAGAAGAAGAAGA]GATGGACGAAGAAGCAGCTTCGTGCCAGCCAGGGTATACTCACCCAGCAAGCTAAGACAAATATCTACGCCAACCA	TATCTGGGCTTATCGGACATAGA	59.963	TGGTTGGCGTAGATATTTGTCTT	59.912	155
Unigene24866_sinensis_1544_2	AGAAGAAGAAGAAGA	AGA(3*5)	153	15	GCTTATCGGACATAGAGTGAGGACTTGGATATAATATGAGCAAGGAACAAACAGGCG[AGAAGAAGAAGAAGA]GATGGACGAAGAAGCAGCTTCGTGCCAGCCAGGGTATACTCACCCAGCAAGCTAAGACAAATATCTACGCCAACCA	GCTTATCGGACATAGAGTGAGGA	59.760	TGGTTGGCGTAGATATTTGTCTT	59.912	148
Unigene24866_sinensis_1544_3	AGAAGAAGAAGAAGA	AGA(3*5)	153	15	ATCGGACATAGAGTGAGGACTTGGATATAATATGAGCAAGGAACAAACAGGCG[AGAAGAAGAAGAAGA]GATGGACGAAGAAGCAGCTTCGTGCCAGCCAGGGTATACTCACCCAGCAAGCTAAGACAAATATCTACGCCAACCA	ATCGGACATAGAGTGAGGACTTG	59.652	TGGTTGGCGTAGATATTTGTCTT	59.912	144
Unigene24866_sinensis_1544_4	AGAAGAAGAAGAAGA	AGA(3*5)	153	15	TATCTGGGCTTATCGGACATAGAGTGAGGACTTGGATATAATATGAGCAAGGAACAAACAGGCG[AGAAGAAGAAGAAGA]GATGGACGAAGAAGCAGCTTCGTGCCAGCCAGGGTATACTCACCCAGCAAGCTAAGACAAATATCTACGCCAACCAGTCT	TATCTGGGCTTATCGGACATAGA	59.963	AGACTGGTTGGCGTAGATATTTG	59.573	159
Unigene24866_sinensis_1544_5	AGAAGAAGAAGAAGA	AGA(3*5)	153	15	AATATGAGCAAGGAACAAACAGGCG[AGAAGAAGAAGAAGA]GATGGACGAAGAAGCAGCTTCGTGCCAGCCAGGGTATACTCACCCAGCAAGCTAAGACAAATATCTACGCCAACCA	AATATGAGCAAGGAACAAACAGG	59.552	TGGTTGGCGTAGATATTTGTCTT	59.912	116
Unigene24934_sinensis_1545_1	CACACACACACACACACA	CA(2*9)	1698	18	CAACGATAACAGCCAAGTTTCTTTAGCAGTTAATTCACTACAAAGCAAAGGACAATATACTTGAAAAATG[CACACACACACACACACA]ACTCAATCGCAAAGGGCAATATACCTGAAAAGG	CAACGATAACAGCCAAGTTTCTT	59.716	CCTTTTCAGGTATATTGCCCTTT	59.769	121
Unigene24934_sinensis_1545_2	CACACACACACACACACA	CA(2*9)	1698	18	TAAATCTTGCAACGATAACAGCCAAGTTTCTTTAGCAGTTAATTCACTACAAAGCAAAGGACAATATACTTGAAAAATG[CACACACACACACACACA]ACTCAATCGCAAAGGGCAATATACCTGAAAAGG	TAAATCTTGCAACGATAACAGCC	60.490	CCTTTTCAGGTATATTGCCCTTT	59.769	130
Unigene24934_sinensis_1545_3	CACACACACACACACACA	CA(2*9)	1698	18	GCATAAATCTTGCAACGATAACAGCCAAGTTTCTTTAGCAGTTAATTCACTACAAAGCAAAGGACAATATACTTGAAAAATG[CACACACACACACACACA]ACTCAATCGCAAAGGGCAATATACCTGAAAAGG	GCATAAATCTTGCAACGATAACA	59.189	CCTTTTCAGGTATATTGCCCTTT	59.769	133
Unigene24934_sinensis_1545_4	CACACACACACACACACA	CA(2*9)	1698	18	TGCATAAATCTTGCAACGATAACAGCCAAGTTTCTTTAGCAGTTAATTCACTACAAAGCAAAGGACAATATACTTGAAAAATG[CACACACACACACACACA]ACTCAATCGCAAAGGGCAATATACCTGAAAAGG	TGCATAAATCTTGCAACGATAAC	59.189	CCTTTTCAGGTATATTGCCCTTT	59.769	134
Unigene24934_sinensis_1545_5	CACACACACACACACACA	CA(2*9)	1698	18	CAACGATAACAGCCAAGTTTCTTTAGCAGTTAATTCACTACAAAGCAAAGGACAATATACTTGAAAAATG[CACACACACACACACACA]ACTCAATCGCAAAGGGCAATATACCTGAAAAG	CAACGATAACAGCCAAGTTTCTT	59.716	CTTTTCAGGTATATTGCCCTTTG	59.098	120
Unigene2504_sinensis_1226_1	TTGTTGTTGTTGTTGTTG	TTG(3*6)	1231	18	AGCGTGAAATACAAAGCACATTTTGCAAAAGGTACCTGATGATTTTTTTTGTCGTTATATTGTTGTTAGTA[TTGTTGTTGTTGTTGTTG]TTATACTCGGGTTATGATCGAGTTATGTGGGTTGATT	AGCGTGAAATACAAAGCACATTT	60.076	AATCAACCCACATAACTCGATCA	60.607	126
Unigene2504_sinensis_1226_2	TTGTTGTTGTTGTTGTTG	TTG(3*6)	1231	18	AGCGTGAAATACAAAGCACATTTTGCAAAAGGTACCTGATGATTTTTTTTGTCGTTATATTGTTGTTAGTA[TTGTTGTTGTTGTTGTTG]TTATACTCGGGTTATGATCGAGTTATGTGGGTTGA	AGCGTGAAATACAAAGCACATTT	60.076	TCAACCCACATAACTCGATCATA	59.352	124
Unigene2504_sinensis_1226_3	TTGTTGTTGTTGTTGTTG	TTG(3*6)	1231	18	TGCAAAAGGTACCTGATGATTTTTTTTGTCGTTATATTGTTGTTAGTA[TTGTTGTTGTTGTTGTTG]TTATACTCGGGTTATGATCGAGTTATGTGGGTTGA	TGCAAAAGGTACCTGATGATTTT	59.891	TCAACCCACATAACTCGATCATA	59.352	101
Unigene2504_sinensis_1226_4	TTGTTGTTGTTGTTGTTG	TTG(3*6)	1231	18	TTGCAAAAGGTACCTGATGATTTTTTTTGTCGTTATATTGTTGTTAGTA[TTGTTGTTGTTGTTGTTG]TTATACTCGGGTTATGATCGAGTTATGTGGGTTGA	TTGCAAAAGGTACCTGATGATTT	59.891	TCAACCCACATAACTCGATCATA	59.352	102
Unigene2504_sinensis_1226_5	TTGTTGTTGTTGTTGTTG	TTG(3*6)	1231	18	TTTGCAAAAGGTACCTGATGATTTTTTTTGTCGTTATATTGTTGTTAGTA[TTGTTGTTGTTGTTGTTG]TTATACTCGGGTTATGATCGAGTTATGTGGGTTGA	TTTGCAAAAGGTACCTGATGATT	59.891	TCAACCCACATAACTCGATCATA	59.352	103
Unigene2535_sinensis_1227_1	TTGTTGTTGTTGTTG	TTG(3*5)	2541	15	GATGTCTGCTTCTGTTGTGTCTGGAGTTGCTGTGACTGTTC[TTGTTGTTGTTGTTG]CTGTTGTTCCAGCTGTTGCTGCTGCTGACTTTGCAAACCTTTCAACAACTCTCCTATAATATGACCAGCATTTCCCGAGTTCAGAATAAGA	GATGTCTGCTTCTGTTGTGTCTG	59.968	TCTTATTCTGAACTCGGGAAATG	59.617	147
Unigene2535_sinensis_1227_2	TTGTTGTTGTTGTTG	TTG(3*5)	2541	15	GATGTCTGCTTCTGTTGTGTCTGGAGTTGCTGTGACTGTTC[TTGTTGTTGTTGTTG]CTGTTGTTCCAGCTGTTGCTGCTGCTGACTTTGCAAACCTTTCAACAACTCTCCT	GATGTCTGCTTCTGTTGTGTCTG	59.968	AGGAGAGTTGTTGAAAGGTTTGC	61.013	111
Unigene2535_sinensis_1227_3	TTGTTGTTGTTGTTG	TTG(3*5)	2541	15	GATGTCTGCTTCTGTTGTGTCTGGAGTTGCTGTGACTGTTC[TTGTTGTTGTTGTTG]CTGTTGTTCCAGCTGTTGCTGCTGCTGACTTTGCAAACCTTTCAACAACTCTCCTATAATATGACCAGCATTTCCCGAGTTCAGAATA	GATGTCTGCTTCTGTTGTGTCTG	59.968	TATTCTGAACTCGGGAAATGCT	60.095	144
Unigene2535_sinensis_1227_4	TTGTTGTTGTTGTTG	TTG(3*5)	2541	15	GATGTCTGCTTCTGTTGTGTCTGGAGTTGCTGTGACTGTTC[TTGTTGTTGTTGTTG]CTGTTGTTCCAGCTGTTGCTGCTGCTGACTTTGCAAACCTTTCAACAACTCTCC	GATGTCTGCTTCTGTTGTGTCTG	59.968	GGAGAGTTGTTGAAAGGTTTGC	60.151	110
Unigene2535_sinensis_1227_5	TTGTTGTTGTTGTTG	TTG(3*5)	2541	15	CTTCTGTTGTGTCTGGAGTTGCTGTGACTGTTC[TTGTTGTTGTTGTTG]CTGTTGTTCCAGCTGTTGCTGCTGCTGACTTTGCAAACCTTTCAACAACTCTCCTATAATATGACCAGCATTTCCCGAGTTCAGAATAAGA	CTTCTGTTGTGTCTGGAGTTGCT	60.891	TCTTATTCTGAACTCGGGAAATG	59.617	139
Unigene25612_sinensis_1547_1	ACAACAACAACAACA	ACA(3*5)	386	15	TGATCCTCTTTCAGTGTTCTTTGATAGTCTGTGACCTTTTTTTACCAAACG[ACAACAACAACAACA]AAACACGGGAGCTTGTAATGCAAAATAGTATTTTATTAACTTCCAACAAAAGCATAAACACTTTTTAATTCCCAACAAAAATATGGCA	TGATCCTCTTTCAGTGTTCTTTGA	60.275	TGCCATATTTTTGTTGGGAATTA	60.406	154
Unigene25612_sinensis_1547_2	ACAACAACAACAACA	ACA(3*5)	386	15	TGATCCTCTTTCAGTGTTCTTTGATAGTCTGTGACCTTTTTTTACCAAACG[ACAACAACAACAACA]AAACACGGGAGCTTGTAATGCAAAATAGTATTTTATTAACTTCCAACAAAAGCATAAACACTTTTTAATTCCCAACAAAAATATGGCATT	TGATCCTCTTTCAGTGTTCTTTGA	60.275	AATGCCATATTTTTGTTGGGAAT	60.626	156
Unigene25612_sinensis_1547_3	ACAACAACAACAACA	ACA(3*5)	386	15	TGATCCTCTTTCAGTGTTCTTTGATAGTCTGTGACCTTTTTTTACCAAACG[ACAACAACAACAACA]AAACACGGGAGCTTGTAATGCAAAATAGTATTTTATTAACTTCCAACAAAAGCATAAACACTTTTTAATTCCCAACAAAAATATGGCA	TGATCCTCTTTCAGTGTTCTTTG	58.498	TGCCATATTTTTGTTGGGAATTA	60.406	154
Unigene25612_sinensis_1547_4	ACAACAACAACAACA	ACA(3*5)	386	15	CTGATCCTCTTTCAGTGTTCTTTGATAGTCTGTGACCTTTTTTTACCAAACG[ACAACAACAACAACA]AAACACGGGAGCTTGTAATGCAAAATAGTATTTTATTAACTTCCAACAAAAGCATAAACACTTTTTAATTCCCAACAAAAATATGGCA	CTGATCCTCTTTCAGTGTTCTTTG	59.450	TGCCATATTTTTGTTGGGAATTA	60.406	155
Unigene25612_sinensis_1547_5	ACAACAACAACAACA	ACA(3*5)	386	15	TGATCCTCTTTCAGTGTTCTTTGATAGTCTGTGACCTTTTTTTACCAAACG[ACAACAACAACAACA]AAACACGGGAGCTTGTAATGCAAAATAGTATTTTATTAACTTCCAACAAAAGCATAAACACTTTTTAATTCCCAACAAAAATATGGCATTGTA	TGATCCTCTTTCAGTGTTCTTTGA	60.275	TACAATGCCATATTTTTGTTGGG	60.789	159
Unigene25923_sinensis_1548_1	TGTGTGTGTGTGTG	TG(2*7)	747	14	CCGAGGTGTCATAGGAGTGTAACACAAGTGTACAAGTGTATACTAAGTGCAAACCAATATAATGATCATGAATTCAAACTGTGAACAGAAGT[TGTGTGTGTGTGTG]TAAACCTTTGAATCACAGAAATGTTTGTCCCT	CCGAGGTGTCATAGGAGTGTAAC	59.936	AGGGACAAACATTTCTGTGATTC	59.384	138
Unigene25923_sinensis_1548_2	TGTGTGTGTGTGTG	TG(2*7)	747	14	ACCGAGGTGTCATAGGAGTGTAACACAAGTGTACAAGTGTATACTAAGTGCAAACCAATATAATGATCATGAATTCAAACTGTGAACAGAAGT[TGTGTGTGTGTGTG]TAAACCTTTGAATCACAGAAATGTTTGTCCCT	ACCGAGGTGTCATAGGAGTGTAA	59.936	AGGGACAAACATTTCTGTGATTC	59.384	139
Unigene25923_sinensis_1548_3	TGTGTGTGTGTGTG	TG(2*7)	747	14	CCGAGGTGTCATAGGAGTGTAACACAAGTGTACAAGTGTATACTAAGTGCAAACCAATATAATGATCATGAATTCAAACTGTGAACAGAAGT[TGTGTGTGTGTGTG]TAAACCTTTGAATCACAGAAATGTTTGTCCCTTTACTGTGCT	CCGAGGTGTCATAGGAGTGTAAC	59.936	AGCACAGTAAAGGGACAAACATT	59.123	148
Unigene25923_sinensis_1548_4	TGTGTGTGTGTGTG	TG(2*7)	747	14	ACCGAGGTGTCATAGGAGTGTAACACAAGTGTACAAGTGTATACTAAGTGCAAACCAATATAATGATCATGAATTCAAACTGTGAACAGAAGT[TGTGTGTGTGTGTG]TAAACCTTTGAATCACAGAAATGTTTGTCCCTTTACTGTGCT	ACCGAGGTGTCATAGGAGTGTAA	59.936	AGCACAGTAAAGGGACAAACATT	59.123	149
Unigene25923_sinensis_1548_5	TGTGTGTGTGTGTG	TG(2*7)	747	14	CCGAGGTGTCATAGGAGTGTAACACAAGTGTACAAGTGTATACTAAGTGCAAACCAATATAATGATCATGAATTCAAACTGTGAACAGAAGT[TGTGTGTGTGTGTG]TAAACCTTTGAATCACAGAAATGTTTGTCC	CCGAGGTGTCATAGGAGTGTAAC	59.936	GGACAAACATTTCTGTGATTCAA	58.986	136
Unigene2621_sinensis_1231_1	TATATATATATA	TA(2*6)	1389	12	CCAAAAAGTCCCATTTCACAATACTGAACAACAAAAACCTCTCAGCTTAAAATTAAAACATTCCTCAGTTATCTCATTATTACAAGAGATCAGTCC[TATATATATATA]TCCATTTCCTTGCTCTGATCAATCCT	CCAAAAAGTCCCATTTCACAATA	60.095	AGGATTGATCAGAGCAAGGAAAT	60.449	134
Unigene2621_sinensis_1231_2	TATATATATATA	TA(2*6)	1389	12	CTGAACAACAAAAACCTCTCAGCTTAAAATTAAAACATTCCTCAGTTATCTCATTATTACAAGAGATCAGTCC[TATATATATATA]TCCATTTCCTTGCTCTGATCAATCCT	CTGAACAACAAAAACCTCTCAGC	60.321	AGGATTGATCAGAGCAAGGAAAT	60.449	111
Unigene2621_sinensis_1231_3	TATATATATATA	TA(2*6)	1389	12	TACCAAAAAGTCCCATTTCACAATACTGAACAACAAAAACCTCTCAGCTTAAAATTAAAACATTCCTCAGTTATCTCATTATTACAAGAGATCAGTCC[TATATATATATA]TCCATTTCCTTGCTCTGATCAATCCT	TACCAAAAAGTCCCATTTCACAA	60.592	AGGATTGATCAGAGCAAGGAAAT	60.449	136
Unigene2621_sinensis_1231_4	TATATATATATA	TA(2*6)	1389	12	TTACCAAAAAGTCCCATTTCACAATACTGAACAACAAAAACCTCTCAGCTTAAAATTAAAACATTCCTCAGTTATCTCATTATTACAAGAGATCAGTCC[TATATATATATA]TCCATTTCCTTGCTCTGATCAATCCT	TTACCAAAAAGTCCCATTTCACA	60.592	AGGATTGATCAGAGCAAGGAAAT	60.449	137
Unigene2621_sinensis_1231_5	TATATATATATA	TA(2*6)	1389	12	ACCAAAAAGTCCCATTTCACAATACTGAACAACAAAAACCTCTCAGCTTAAAATTAAAACATTCCTCAGTTATCTCATTATTACAAGAGATCAGTCC[TATATATATATA]TCCATTTCCTTGCTCTGATCAATCCT	ACCAAAAAGTCCCATTTCACAAT	60.820	AGGATTGATCAGAGCAAGGAAAT	60.449	135
Unigene26358_sinensis_1552_1	AACAACAACAACAACAAC	AAC(3*6)	223	18	TGCATTAAAATTATGTGGACAAAGA[AACAACAACAACAACAAC]ATGGATATCTGTTTGGACTGGTTTAAGGATCTTACAGATGATTTAAATATTCAGTGGTTAGTTAAATTGCACAGTTTTGTTTCTGATAGTAAGGGTCACTGGCATT	TGCATTAAAATTATGTGGACAAAGA	59.804	AATGCCAGTGACCCTTACTATCA	59.906	149
Unigene26358_sinensis_1552_2	AACAACAACAACAACAAC	AAC(3*6)	223	18	TTTGACTGCATTAAAATTATGTGGACAAAGA[AACAACAACAACAACAAC]ATGGATATCTGTTTGGACTGGTTTAAGGATCTTACAGATGATTTAAATATTCAGTGGTTAGTTAAATTGCACAGTTTTGTTTCTGATAGTAAGGGTCACTGGCATT	TTTGACTGCATTAAAATTATGTGGA	59.804	AATGCCAGTGACCCTTACTATCA	59.906	155
Unigene26358_sinensis_1552_3	AACAACAACAACAACAAC	AAC(3*6)	223	18	TGCATTAAAATTATGTGGACAAAGA[AACAACAACAACAACAAC]ATGGATATCTGTTTGGACTGGTTTAAGGATCTTACAGATGATTTAAATATTCAGTGGTTAGTTAAATTGCACAGTTTTGTTTCTGATAGTAAGGGTCACTGGCATTTGATAATCTC	TGCATTAAAATTATGTGGACAAAGA	59.804	GAGATTATCAAATGCCAGTGACC	59.855	159
Unigene26358_sinensis_1552_4	AACAACAACAACAACAAC	AAC(3*6)	223	18	TGCATTAAAATTATGTGGACAAAGA[AACAACAACAACAACAAC]ATGGATATCTGTTTGGACTGGTTTAAGGATCTTACAGATGATTTAAATATTCAGTGGTTAGTTAAATTGCACAGTTTTGTTTCTGATAGTAAGGGTCACTGGCATTTGATA	TGCATTAAAATTATGTGGACAAAGA	59.804	TATCAAATGCCAGTGACCCTTAC	60.250	154
Unigene26358_sinensis_1552_5	AACAACAACAACAACAAC	AAC(3*6)	223	18	TTTGACTGCATTAAAATTATGTGGACAAAGA[AACAACAACAACAACAAC]ATGGATATCTGTTTGGACTGGTTTAAGGATCTTACAGATGATTTAAATATTCAGTGGTTAGTTAAATTGCACAGTTTTGTTTCTGATAGTAAGGGTCACTGGCATTTGATA	TTTGACTGCATTAAAATTATGTGGA	59.804	TATCAAATGCCAGTGACCCTTAC	60.250	160
Unigene26515_sinensis_1553_1	ATCATCATCATCATC	ATC(3*5)	180	15	GCAGCCGTTATTATGAGGATACAACTGAATACAGTCTTTACTACTTATGTCGACATGAAACTGCTCCATCACTGTCCCGTGATCAGTACAACATG[ATCATCATCATCATC]ATTTTCATAATTTACGGTTGCTGCT	GCAGCCGTTATTATGAGGATACA	60.357	AGCAGCAACCGTAAATTATGAAA	60.038	135
Unigene26515_sinensis_1553_2	ATCATCATCATCATC	ATC(3*5)	180	15	GCAGCCGTTATTATGAGGATACAACTGAATACAGTCTTTACTACTTATGTCGACATGAAACTGCTCCATCACTGTCCCGTGATCAGTACAACATG[ATCATCATCATCATC]ATTTTCATAATTTACGGTTGCTGCTT	GCAGCCGTTATTATGAGGATACA	60.357	AAGCAGCAACCGTAAATTATGAA	60.038	136
Unigene26515_sinensis_1553_3	ATCATCATCATCATC	ATC(3*5)	180	15	GCAGCCGTTATTATGAGGATACAACTGAATACAGTCTTTACTACTTATGTCGACATGAAACTGCTCCATCACTGTCCCGTGATCAGTACAACATG[ATCATCATCATCATC]ATTTTCATAATTTACGGTTGCTGC	GCAGCCGTTATTATGAGGATACA	60.357	GCAGCAACCGTAAATTATGAAAA	60.360	134
Unigene26515_sinensis_1553_4	ATCATCATCATCATC	ATC(3*5)	180	15	ACATGAAACTGCTCCATCACTGTCCCGTGATCAGTACAACATG[ATCATCATCATCATC]ATTTTCATAATTTACGGTTGCTGCT	ACATGAAACTGCTCCATCACTGT	60.986	AGCAGCAACCGTAAATTATGAAA	60.038	83
Unigene26515_sinensis_1553_5	ATCATCATCATCATC	ATC(3*5)	180	15	ACATGAAACTGCTCCATCACTGTCCCGTGATCAGTACAACATG[ATCATCATCATCATC]ATTTTCATAATTTACGGTTGCTGCTT	ACATGAAACTGCTCCATCACTGT	60.986	AAGCAGCAACCGTAAATTATGAA	60.038	84
Unigene2653_sinensis_1232_2	AGAGAGAGAGAGAGAG	AG(2*8)	329	16	GGACCATTCTTAAGTATCAAGCC[AGAGAGAGAGAGAGAG]TATAGCATAAATGAATCTAATCTTCCAGAATACCATGTCATCTCCAT	GGACCATTCTTAAGTATCAAGCCA	60.693	ATGGAGATGACATGGTATTCTGG	60.089	86
Unigene2653_sinensis_1232_3	AGAGAGAGAGAGAGAG	AG(2*8)	329	16	GGACCATTCTTAAGTATCAAGCC[AGAGAGAGAGAGAGAG]TATAGCATAAATGAATCTAATCTTCCAGAATACCATGTCATCTCCAT	GGACCATTCTTAAGTATCAAGCC	58.236	ATGGAGATGACATGGTATTCTGG	60.089	86
Unigene2653_sinensis_1232_4	AGAGAGAGAGAGAGAG	AG(2*8)	329	16	GGGACCATTCTTAAGTATCAAGCC[AGAGAGAGAGAGAGAG]TATAGCATAAATGAATCTAATCTTCCAGAATACCATGTCATCTCCAT	GGGACCATTCTTAAGTATCAAGC	58.236	ATGGAGATGACATGGTATTCTGG	60.089	87
Unigene26769_sinensis_1557_1	ACAACAACAACAACAACA	ACA(3*6)	1101	18	TAAACCATCTACCTCCTCCCCTACAACAACTACTACTTCAACAACTACGACTCGATCACCACCAACAACAACATCG[ACAACAACAACAACAACA]CCGTTACCAACTACGACCACTTTTGTTGCTACC	TAAACCATCTACCTCCTCCCCTA	60.198	GGTAGCAACAAAAGTGGTCGTAG	60.102	127
Unigene26769_sinensis_1557_2	ACAACAACAACAACAACA	ACA(3*6)	1101	18	CAGCTAAACCATCTACCTCCTCCCCTACAACAACTACTACTTCAACAACTACGACTCGATCACCACCAACAACAACATCG[ACAACAACAACAACAACA]CCGTTACCAACTACGACCACTTTTGTTGCTACC	CAGCTAAACCATCTACCTCCTCC	60.490	GGTAGCAACAAAAGTGGTCGTAG	60.102	131
Unigene26769_sinensis_1557_3	ACAACAACAACAACAACA	ACA(3*6)	1101	18	ATCTACCTCCTCCCCTACAACAACTACTACTTCAACAACTACGACTCGATCACCACCAACAACAACATCG[ACAACAACAACAACAACA]CCGTTACCAACTACGACCACTTTTGTTG	ATCTACCTCCTCCCCTACAACAA	60.241	CAACAAAAGTGGTCGTAGTTGGT	60.353	116
Unigene26769_sinensis_1557_4	ACAACAACAACAACAACA	ACA(3*6)	1101	18	TAAACCATCTACCTCCTCCCCTACAACAACTACTACTTCAACAACTACGACTCGATCACCACCAACAACAACATCG[ACAACAACAACAACAACA]CCGTTACCAACTACGACCACTTTT	TAAACCATCTACCTCCTCCCCTA	60.198	AAAAGTGGTCGTAGTTGGTAACG	59.521	118
Unigene26769_sinensis_1557_5	ACAACAACAACAACAACA	ACA(3*6)	1101	18	ATCTACCTCCTCCCCTACAACAACTACTACTTCAACAACTACGACTCGATCACCACCAACAACAACATCG[ACAACAACAACAACAACA]CCGTTACCAACTACGACCACTTTT	ATCTACCTCCTCCCCTACAACAA	60.241	AAAAGTGGTCGTAGTTGGTAACG	59.521	112
Unigene26812_sinensis_1559_1	ATATATATATATAT	AT(2*7)	169	14	GAACTGTTCTGAGGACTGAAAGCATGCCCCTTTCCC[ATATATATATATAT]AATACACAAAGAGCTATGTGGTGTAAAGTTCCAATGGTGAAA	GAACTGTTCTGAGGACTGAAAGC	59.561	TTTCACCATTGGAACTTTACACC	60.136	92
Unigene26812_sinensis_1559_2	ATATATATATATAT	AT(2*7)	169	14	ACTGTTCTGAGGACTGAAAGCATGCCCCTTTCCC[ATATATATATATAT]AATACACAAAGAGCTATGTGGTGTAAAGTTCCAATGGTGAAA	ACTGTTCTGAGGACTGAAAGCAT	59.447	TTTCACCATTGGAACTTTACACC	60.136	90
Unigene26812_sinensis_1559_3	ATATATATATATAT	AT(2*7)	169	14	GAACTGTTCTGAGGACTGAAAGCATGCCCCTTTCCC[ATATATATATATAT]AATACACAAAGAGCTATGTGGTGTAAAGTTCCAATGGT	GAACTGTTCTGAGGACTGAAAGC	59.561	ACCATTGGAACTTTACACCACAT	59.556	88
Unigene26812_sinensis_1559_4	ATATATATATATAT	AT(2*7)	169	14	ACTGTTCTGAGGACTGAAAGCATGCCCCTTTCCC[ATATATATATATAT]AATACACAAAGAGCTATGTGGTGTAAAGTTCCAATGGT	ACTGTTCTGAGGACTGAAAGCAT	59.447	ACCATTGGAACTTTACACCACAT	59.556	86
Unigene26812_sinensis_1559_5	ATATATATATATAT	AT(2*7)	169	14	GAACTGTTCTGAGGACTGAAAGCATGCCCCTTTCCC[ATATATATATATAT]AATACACAAAGAGCTATGTGGTGTAAAGTTCCAATGGTGA	GAACTGTTCTGAGGACTGAAAGC	59.561	TCACCATTGGAACTTTACACCAC	61.037	90
Unigene27018_sinensis_1561_1	AAGAAGAAGAAGAAGAAG	AAG(3*6)	358	18	AGTTGAAGCATTGTCTCTGGAAGCCAACAAGGGAAGGAAGGAAGAACATATGGAAGAAGACACACAGTCAGTGAAGAAAAAAGAA[AAGAAGAAGAAGAAGAAG]CAGATTGAGAGTGATGGGGAGGAGGATGATATTGTAGA	AGTTGAAGCATTGTCTCTGGAAG	59.936	TCTACAATATCATCCTCCTCCCC	60.517	141
Unigene27018_sinensis_1561_2	AAGAAGAAGAAGAAGAAG	AAG(3*6)	358	18	AGAAGTTGAAGCATTGTCTCTGGAAGCCAACAAGGGAAGGAAGGAAGAACATATGGAAGAAGACACACAGTCAGTGAAGAAAAAAGAA[AAGAAGAAGAAGAAGAAG]CAGATTGAGAGTGATGGGGAGGAGGATGATATTGTAGA	AGAAGTTGAAGCATTGTCTCTGG	59.936	TCTACAATATCATCCTCCTCCCC	60.517	144
Unigene27018_sinensis_1561_3	AAGAAGAAGAAGAAGAAG	AAG(3*6)	358	18	GGAAGGAAGGAAGAACATATGGAAGAAGACACACAGTCAGTGAAGAAAAAAGAA[AAGAAGAAGAAGAAGAAG]CAGATTGAGAGTGATGGGGAGGAGGATGATATTGTAGAGACAGCTGGTAAGATTTCAGCCTTCAGTATGCTG	GGAAGGAAGGAAGAACATATGGA	60.652	CAGCATACTGAAGGCTGAAATCT	59.926	144
Unigene27018_sinensis_1561_4	AAGAAGAAGAAGAAGAAG	AAG(3*6)	358	18	AAGTTGAAGCATTGTCTCTGGAAGCCAACAAGGGAAGGAAGGAAGAACATATGGAAGAAGACACACAGTCAGTGAAGAAAAAAGAA[AAGAAGAAGAAGAAGAAG]CAGATTGAGAGTGATGGGGAGGAGGATGATATTGTAGA	AAGTTGAAGCATTGTCTCTGGAA	60.289	TCTACAATATCATCCTCCTCCCC	60.517	142
Unigene27018_sinensis_1561_5	AAGAAGAAGAAGAAGAAG	AAG(3*6)	358	18	AGTTGAAGCATTGTCTCTGGAAGCCAACAAGGGAAGGAAGGAAGAACATATGGAAGAAGACACACAGTCAGTGAAGAAAAAAGAA[AAGAAGAAGAAGAAGAAG]CAGATTGAGAGTGATGGGGAGGAGGATGATATTGTA	AGTTGAAGCATTGTCTCTGGAAG	59.936	TACAATATCATCCTCCTCCCCAT	60.747	139
Unigene27018_sinensis_1562_1	AAGAAGAAGAAGAAG	AAG(3*5)	1498	15	GATGAGGATGTGACAGATGTGAAAAAGAAGAGGCCAATCTATGAC[AAGAAGAAGAAGAAG]CCTCAGCCAAAACAAGATGATGCAGAGCCATCTGAAAAGAGCCCATCACCTGATGATACTCCTACCGAAACACCATTGAGTGAGGAGAG	GATGAGGATGTGACAGATGTGAA	59.989	CTCTCCTCACTCAATGGTGTTTC	60.160	149
Unigene27018_sinensis_1562_2	AAGAAGAAGAAGAAG	AAG(3*5)	1498	15	GATGAGGATGTGACAGATGTGAAAAAGAAGAGGCCAATCTATGAC[AAGAAGAAGAAGAAG]CCTCAGCCAAAACAAGATGATGCAGAGCCATCTGAAAAGAGCCCATCACCTGATGATACTCCTACCGAAACACCA	GATGAGGATGTGACAGATGTGAA	59.989	TGGTGTTTCGGTAGGAGTATCAT	59.776	135
Unigene27018_sinensis_1562_3	AAGAAGAAGAAGAAG	AAG(3*5)	1498	15	GATGAGGATGTGACAGATGTGAAAAAGAAGAGGCCAATCTATGAC[AAGAAGAAGAAGAAG]CCTCAGCCAAAACAAGATGATGCAGAGCCATCTGAAAAGAGCCCATCACCTGATGATACTCCTACCGAAACACCAT	GATGAGGATGTGACAGATGTGAA	59.989	ATGGTGTTTCGGTAGGAGTATCA	59.776	136
Unigene27018_sinensis_1562_4	AAGAAGAAGAAGAAG	AAG(3*5)	1498	15	GATGAGGATGTGACAGATGTGAAAAAGAAGAGGCCAATCTATGAC[AAGAAGAAGAAGAAG]CCTCAGCCAAAACAAGATGATGCAGAGCCATCTGAAAAGAGCCCATCACCTGATGATACTCCTACCGAAACACCATTGAGTGAGGAGAGTC	GATGAGGATGTGACAGATGTGAA	59.989	GACTCTCCTCACTCAATGGTGTT	59.659	151
Unigene27018_sinensis_1562_5	AAGAAGAAGAAGAAG	AAG(3*5)	1498	15	GATGAGGATGTGACAGATGTGAAAAAGAAGAGGCCAATCTATGAC[AAGAAGAAGAAGAAG]CCTCAGCCAAAACAAGATGATGCAGAGCCATCTGAAAAGAGCCCATCACCTGATGATACTCCTACCGAA	GATGAGGATGTGACAGATGTGAA	59.989	TTCGGTAGGAGTATCATCAGGTG	60.379	129
Unigene27062_sinensis_1563_1	AACAACAACAACAAC	AAC(3*5)	522	15	GCAGGATATAGTCTGACCGAAGAAAATTGT[AACAACAACAACAAC]AATTCTGAATCCTCAGTGTGTCACAGATGTCAAGCTGGAGAACCAGGTCATATT	GCAGGATATAGTCTGACCGAAGA	59.760	AATATGACCTGGTTCTCCAGCTT	60.373	99
Unigene27062_sinensis_1563_2	AACAACAACAACAAC	AAC(3*5)	522	15	GCAGGATATAGTCTGACCGAAGAAAATTGT[AACAACAACAACAAC]AATTCTGAATCCTCAGTGTGTCACAGATGTCAAGCTG	GCAGGATATAGTCTGACCGAAGA	59.760	CAGCTTGACATCTGTGACACACT	60.417	82
Unigene27062_sinensis_1563_3	AACAACAACAACAAC	AAC(3*5)	522	15	GCAGGATATAGTCTGACCGAAGAAAATTGT[AACAACAACAACAAC]AATTCTGAATCCTCAGTGTGTCACAGATGTCAAGCTGGAGAACCAGGTCATATTGGACAT	GCAGGATATAGTCTGACCGAAGA	59.760	ATGTCCAATATGACCTGGTTCTC	59.231	105
Unigene27062_sinensis_1563_4	AACAACAACAACAAC	AAC(3*5)	522	15	GCAGGATATAGTCTGACCGAAGAAAATTGT[AACAACAACAACAAC]AATTCTGAATCCTCAGTGTGTCACAGATGTCAAGCTGGAGAAC	GCAGGATATAGTCTGACCGAAGA	59.760	GTTCTCCAGCTTGACATCTGTG	59.914	88
Unigene27062_sinensis_1563_5	AACAACAACAACAAC	AAC(3*5)	522	15	ACCTGGCATATCCAGAGAACATTGTCAGTCACTGAAATCCAGCATTCAGGCAGGATATAGTCTGACCGAAGAAAATTGT[AACAACAACAACAAC]AATTCTGAATCCTCAGTGTGTCACAG	ACCTGGCATATCCAGAGAACATT	61.085	CTGTGACACACTGAGGATTCAGA	60.350	120
Unigene27218_sinensis_1564_1	TGATGATGATGATGA	TGA(3*5)	231	15	TACAAATCAAGCAAAAGGAAAGGGAAGAAGGCATCAGACAGTGACGAAAGTGATGAAAG[TGATGATGATGATGA]CGAAGGAGGTGATGATGAAGGTGATGACGATGATGAATCATTGAG	TACAAATCAAGCAAAAGGAAAGG	59.667	CTCAATGATTCATCATCGTCATC	59.406	119
Unigene27218_sinensis_1564_2	TGATGATGATGATGA	TGA(3*5)	231	15	TACAAATCAAGCAAAAGGAAAGGGAAGAAGGCATCAGACAGTGACGAAAGTGATGAAAG[TGATGATGATGATGA]CGAAGGAGGTGATGATGAAGGTGATGACGATGAT	TACAAATCAAGCAAAAGGAAAGG	59.667	ATCATCGTCATCACCTTCATCAT	60.602	108
Unigene27218_sinensis_1564_3	TGATGATGATGATGA	TGA(3*5)	231	15	TACAAATCAAGCAAAAGGAAAGGGAAGAAGGCATCAGACAGTGACGAAAGTGATGAAAG[TGATGATGATGATGA]CGAAGGAGGTGATGATGAAGGTGATGACGATGATGAATCAT	TACAAATCAAGCAAAAGGAAAGG	59.667	ATGATTCATCATCGTCATCACCT	60.602	115
Unigene27218_sinensis_1564_4	TGATGATGATGATGA	TGA(3*5)	231	15	TACAAATCAAGCAAAAGGAAAGGGAAGAAGGCATCAGACAGTGACGAAAGTGATGAAAG[TGATGATGATGATGA]CGAAGGAGGTGATGATGAAGGTGATGACGATGATGAATCATTGAGTGATATTGAGCCAGATTATGATGAGCCTTTAG	TACAAATCAAGCAAAAGGAAAGG	59.667	CTAAAGGCTCATCATAATCTGGC	59.285	151
Unigene27218_sinensis_1564_5	TGATGATGATGATGA	TGA(3*5)	231	15	TACAAATCAAGCAAAAGGAAAGGGAAGAAGGCATCAGACAGTGACGAAAGTGATGAAAG[TGATGATGATGATGA]CGAAGGAGGTGATGATGAAGGTGATGACGATGATGAATC	TACAAATCAAGCAAAAGGAAAGG	59.667	GATTCATCATCGTCATCACCTTC	60.717	113
Unigene27595_sinensis_1565_1	TGTTGTTGTTGTTGT	TGT(3*5)	413	15	CGATGGGAAAGAGTTTGTGTTACTGTTCGATACACTATTGTTCCTGTTGCTAGTC[TGTTGTTGTTGTTGT]GATGATGCTACTGGCGGTGGTGGCTGACCTTGGTTGTTATTA	CGATGGGAAAGAGTTTGTGTTAC	59.920	TAATAACAACCAAGGTCAGCCAC	60.282	112
Unigene27595_sinensis_1565_2	TGTTGTTGTTGTTGT	TGT(3*5)	413	15	CGATGGGAAAGAGTTTGTGTTACTGTTCGATACACTATTGTTCCTGTTGCTAGTC[TGTTGTTGTTGTTGT]GATGATGCTACTGGCGGTGGTGGCTGACCTTGGTTGTTATTAG	CGATGGGAAAGAGTTTGTGTTAC	59.920	CTAATAACAACCAAGGTCAGCCA	60.400	113
Unigene27595_sinensis_1565_3	TGTTGTTGTTGTTGT	TGT(3*5)	413	15	CGATGGGAAAGAGTTTGTGTTACTGTTCGATACACTATTGTTCCTGTTGCTAGTC[TGTTGTTGTTGTTGT]GATGATGCTACTGGCGGTGGTGGCTGACCTTGGTTGTTATTAGGA	CGATGGGAAAGAGTTTGTGTTAC	59.920	TCCTAATAACAACCAAGGTCAGC	59.552	115
Unigene27595_sinensis_1565_4	TGTTGTTGTTGTTGT	TGT(3*5)	413	15	CGATGGGAAAGAGTTTGTGTTACTGTTCGATACACTATTGTTCCTGTTGCTAGTC[TGTTGTTGTTGTTGT]GATGATGCTACTGGCGGTGGTGGCTGACCTTGGTTGTTATTAGGACTCCA	CGATGGGAAAGAGTTTGTGTTAC	59.920	TGGAGTCCTAATAACAACCAAGG	59.420	120
Unigene27595_sinensis_1565_5	TGTTGTTGTTGTTGT	TGT(3*5)	413	15	ACTTTCGATGGGAAAGAGTTTGTGTTACTGTTCGATACACTATTGTTCCTGTTGCTAGTC[TGTTGTTGTTGTTGT]GATGATGCTACTGGCGGTGGTGGCTGACCTTGGTTGTTATTA	ACTTTCGATGGGAAAGAGTTTGT	60.385	TAATAACAACCAAGGTCAGCCAC	60.282	117
Unigene27762_sinensis_1566_1	GATGATGATGATGATGAT	GAT(3*6)	221	18	AAATGATGACGATATGCTGCTTTAAATGTTGACAATGATGATGATGACGTAGAC[GATGATGATGATGATGAT]TTTCCCATCCCTGTTCAGGACATATTA	AAATGATGACGATATGCTGCTTT	60.009	TAATATGTCCTGAACAGGGATGG	60.082	99
Unigene27762_sinensis_1566_2	GATGATGATGATGATGAT	GAT(3*6)	221	18	TGCTGCTTTAAATGTTGACAATGATGATGATGACGTAGAC[GATGATGATGATGATGAT]TTTCCCATCCCTGTTCAGGACATATTA	TGCTGCTTTAAATGTTGACAATG	60.177	TAATATGTCCTGAACAGGGATGG	60.082	85
Unigene27762_sinensis_1566_3	GATGATGATGATGATGAT	GAT(3*6)	221	18	AAGGAAATGATGACGATATGCTGCTTTAAATGTTGACAATGATGATGATGACGTAGAC[GATGATGATGATGATGAT]TTTCCCATCCCTGTTCAGGACATATTA	AAGGAAATGATGACGATATGCTG	60.346	TAATATGTCCTGAACAGGGATGG	60.082	103
Unigene27762_sinensis_1566_4	GATGATGATGATGATGAT	GAT(3*6)	221	18	GAAATGATGACGATATGCTGCTTTAAATGTTGACAATGATGATGATGACGTAGAC[GATGATGATGATGATGAT]TTTCCCATCCCTGTTCAGGACATATTA	GAAATGATGACGATATGCTGCTT	60.481	TAATATGTCCTGAACAGGGATGG	60.082	100
Unigene27762_sinensis_1566_5	GATGATGATGATGATGAT	GAT(3*6)	221	18	GAAGGAAATGATGACGATATGCTGCTTTAAATGTTGACAATGATGATGATGACGTAGAC[GATGATGATGATGATGAT]TTTCCCATCCCTGTTCAGGACATATTA	GAAGGAAATGATGACGATATGCT	59.481	TAATATGTCCTGAACAGGGATGG	60.082	104
Unigene2793_sinensis_1235_1	GTTGTTGTTGTTGTT	GTT(3*5)	1435	15	TTGTAAGTTCTGGCCATATTGGTCAGGGTAGATAACTCTGGTTATTAAACAGTG[GTTGTTGTTGTTGTT]TTGTGACAATTTACTTACCTGGCAACG	TTGTAAGTTCTGGCCATATTGGT	59.786	CGTTGCCAGGTAAGTAAATTGTC	59.946	96
Unigene2793_sinensis_1235_2	GTTGTTGTTGTTGTT	GTT(3*5)	1435	15	TTGTAAGTTCTGGCCATATTGGTCAGGGTAGATAACTCTGGTTATTAAACAGTG[GTTGTTGTTGTTGTT]TTGTGACAATTTACTTACCTGGCAACGA	TTGTAAGTTCTGGCCATATTGGT	59.786	TCGTTGCCAGGTAAGTAAATTGT	59.946	97
Unigene2793_sinensis_1235_3	GTTGTTGTTGTTGTT	GTT(3*5)	1435	15	TTGTAAGTTCTGGCCATATTGGTCAGGGTAGATAACTCTGGTTATTAAACAGTG[GTTGTTGTTGTTGTT]TTGTGACAATTTACTTACCTGGCAACGATGGACACAGTTGTTAACTGA	TTGTAAGTTCTGGCCATATTGGT	59.786	TCAGTTAACAACTGTGTCCATCG	60.081	117
Unigene2793_sinensis_1235_4	GTTGTTGTTGTTGTT	GTT(3*5)	1435	15	TTGGTCAGGGTAGATAACTCTGGTTATTAAACAGTG[GTTGTTGTTGTTGTT]TTGTGACAATTTACTTACCTGGCAACGATGGACACAGTTGTTAACTGA	TTGGTCAGGGTAGATAACTCTGG	59.530	TCAGTTAACAACTGTGTCCATCG	60.081	99
Unigene2793_sinensis_1235_5	GTTGTTGTTGTTGTT	GTT(3*5)	1435	15	TTGTAAGTTCTGGCCATATTGGTCAGGGTAGATAACTCTGGTTATTAAACAGTG[GTTGTTGTTGTTGTT]TTGTGACAATTTACTTACCTGGCAACGAT	TTGTAAGTTCTGGCCATATTGGT	59.786	ATCGTTGCCAGGTAAGTAAATTG	59.465	98
Unigene2803_sinensis_1236_1	ATGATGATGATGATG	ATG(3*5)	538	15	ATGACCATGGACACCAAAGATAAGGAGGAATCTACAGGAGGGGAGATCACTTCAGCCAAAGATGATGACA[ATGATGATGATGATG]ACGGTGAGGCTATGGATATGGAAGCTTT	ATGACCATGGACACCAAAGATAA	60.477	AAAGCTTCCATATCCATAGCCTC	59.974	113
Unigene2803_sinensis_1236_2	ATGATGATGATGATG	ATG(3*5)	538	15	ATGACCATGGACACCAAAGATAAGGAGGAATCTACAGGAGGGGAGATCACTTCAGCCAAAGATGATGACA[ATGATGATGATGATG]ACGGTGAGGCTATGGATATGGAAGCTTTTGAAGAGAGTGGAATGCTAGAGGAAGAAGACACAGCAACAC	ATGACCATGGACACCAAAGATAA	60.477	GTGTTGCTGTGTCTTCTTCCTCT	59.974	154
Unigene2803_sinensis_1236_3	ATGATGATGATGATG	ATG(3*5)	538	15	ATGACCATGGACACCAAAGATAAGGAGGAATCTACAGGAGGGGAGATCACTTCAGCCAAAGATGATGACA[ATGATGATGATGATG]ACGGTGAGGCTATGGATATGGAAGCTTTTGAAGAGAGTGGAATGCTAGAGGAAGAAGACACAGCAACACT	ATGACCATGGACACCAAAGATAA	60.477	AGTGTTGCTGTGTCTTCTTCCTC	59.974	155
Unigene2803_sinensis_1236_4	ATGATGATGATGATG	ATG(3*5)	538	15	ATGACCATGGACACCAAAGATAAGGAGGAATCTACAGGAGGGGAGATCACTTCAGCCAAAGATGATGACA[ATGATGATGATGATG]ACGGTGAGGCTATGGATATGGAAGCTTTTGAAGAGAGTGGAATGCTAGAGG	ATGACCATGGACACCAAAGATAA	60.477	CCTCTAGCATTCCACTCTCTTCA	60.026	136
Unigene2803_sinensis_1236_5	ATGATGATGATGATG	ATG(3*5)	538	15	GGACACCAAAGATAAGGAGGAATCTACAGGAGGGGAGATCACTTCAGCCAAAGATGATGACA[ATGATGATGATGATG]ACGGTGAGGCTATGGATATGGAAGCTTTTGAAGAG	GGACACCAAAGATAAGGAGGAAT	59.734	CTCTTCAAAAGCTTCCATATCCA	59.745	112
Unigene28092_sinensis_1569_1	GAGAGAGAGAGA	GA(2*6)	676	12	CCAGGGCATGGTATAGTGATAAAGAATCCAATAGAATATATTACATACTACATCAACCACAGGAAT[GAGAGAGAGAGA]CAGATTCTTGGTGTGTTACAAGAAAAGAGAGGGCAGAATTTAGC	CCAGGGCATGGTATAGTGATAAA	60.102	GCTAAATTCTGCCCTCTCTTTTC	59.886	122
Unigene28092_sinensis_1569_2	GAGAGAGAGAGA	GA(2*6)	676	12	GTATCCAGGGCATGGTATAGTGATAAAGAATCCAATAGAATATATTACATACTACATCAACCACAGGAAT[GAGAGAGAGAGA]CAGATTCTTGGTGTGTTACAAGAAAAGAGAGGGCAGAATTTAGC	GTATCCAGGGCATGGTATAGTGA	60.109	GCTAAATTCTGCCCTCTCTTTTC	59.886	126
Unigene28092_sinensis_1569_3	GAGAGAGAGAGA	GA(2*6)	676	12	TGCAGTCATTGCAGAAGATTTTAGACCTTAAACCTAGTATTCTGTATCCAGGGCATGGTATAGTGATAAAGAATCCAATAGAATATATTACATACTACATCAACCACAGGAAT[GAGAGAGAGAGA]CAGATTCTTGGTGTGTTACAAGAAAAGAGAGGGC	TGCAGTCATTGCAGAAGATTTTA	59.903	GCCCTCTCTTTTCTTGTAACACA	59.812	159
Unigene28092_sinensis_1569_4	GAGAGAGAGAGA	GA(2*6)	676	12	TGCAGTCATTGCAGAAGATTTTAGACCTTAAACCTAGTATTCTGTATCCAGGGCATGGTATAGTGATAAAGAATCCAATAGAATATATTACATACTACATCAACCACAGGAAT[GAGAGAGAGAGA]CAGATTCTTGGTGTGTTACAAGAAAAGAGAGGGCA	TGCAGTCATTGCAGAAGATTTTA	59.903	TGCCCTCTCTTTTCTTGTAACAC	59.812	160
Unigene28092_sinensis_1569_5	GAGAGAGAGAGA	GA(2*6)	676	12	CCAGGGCATGGTATAGTGATAAAGAATCCAATAGAATATATTACATACTACATCAACCACAGGAAT[GAGAGAGAGAGA]CAGATTCTTGGTGTGTTACAAGAAAAGAGAGGGC	CCAGGGCATGGTATAGTGATAAA	60.102	GCCCTCTCTTTTCTTGTAACACA	59.812	112
Unigene2810_sinensis_1237_1	GTGTGTGTGTGT	GT(2*6)	3547	12	AAAGGGACAAGGACACAATCATTGTGCCAGTAAA[GTGTGTGTGTGT]TAAAAGTTAATTTATTACATTGGAGATAAACTACAGTATAGTCAAACTACACTTGCGAATGCTTTTGCATATGTTGACA	AAAGGGACAAGGACACAATCAT	59.735	TGTCAACATATGCAAAAGCATTC	60.020	125
Unigene2810_sinensis_1237_2	GTGTGTGTGTGT	GT(2*6)	3547	12	CTGAAAGGGACAAGGACACAATCATTGTGCCAGTAAA[GTGTGTGTGTGT]TAAAAGTTAATTTATTACATTGGAGATAAACTACAGTATAGTCAAACTACACTTGCGAATGCTTTTGCATATGTTGACA	CTGAAAGGGACAAGGACACAAT	60.395	TGTCAACATATGCAAAAGCATTC	60.020	128
Unigene2810_sinensis_1237_3	GTGTGTGTGTGT	GT(2*6)	3547	12	AAAGGGACAAGGACACAATCATTGTGCCAGTAAA[GTGTGTGTGTGT]TAAAAGTTAATTTATTACATTGGAGATAAACTACAGTATAGTCAAACTACACTTGCGAATGCTTTTGCATATGTTGACAAAG	AAAGGGACAAGGACACAATCAT	59.735	CTTTGTCAACATATGCAAAAGCA	60.177	128
Unigene2810_sinensis_1237_4	GTGTGTGTGTGT	GT(2*6)	3547	12	GAAAGGGACAAGGACACAATCATTGTGCCAGTAAA[GTGTGTGTGTGT]TAAAAGTTAATTTATTACATTGGAGATAAACTACAGTATAGTCAAACTACACTTGCGAATGCTTTTGCATATGTTGACA	GAAAGGGACAAGGACACAATCAT	61.469	TGTCAACATATGCAAAAGCATTC	60.020	126
Unigene2810_sinensis_1237_5	GTGTGTGTGTGT	GT(2*6)	3547	12	CTGAAAGGGACAAGGACACAATCATTGTGCCAGTAAA[GTGTGTGTGTGT]TAAAAGTTAATTTATTACATTGGAGATAAACTACAGTATAGTCAAACTACACTTGCGAATGCTTTTGCATATGTTGACAAAG	CTGAAAGGGACAAGGACACAAT	60.395	CTTTGTCAACATATGCAAAAGCA	60.177	131
Unigene2812_sinensis_1238_1	ACAACAACAACAACA	ACA(3*5)	956	15	AGCTGCCTATTTTTGTCATGTTCACACAAT[ACAACAACAACAACA]AATACTGCATTCACACCGTTTCCTGTGAAAAATGTTCA	AGCTGCCTATTTTTGTCATGTTC	59.685	TGAACATTTTTCACAGGAAACG	60.011	83
Unigene2812_sinensis_1238_2	ACAACAACAACAACA	ACA(3*5)	956	15	AGCTGCCTATTTTTGTCATGTTCACACAAT[ACAACAACAACAACA]AATACTGCATTCACACCGTTTCCTGTGAAAAATGTTCACTGTTTGATCTGTAAGAATCTAAAAGAATGGTTTAGTAAGTTATTCAAAGGTTGTTATTTTGGAACA	AGCTGCCTATTTTTGTCATGTTC	59.685	TGTTCCAAAATAACAACCTTTGAA	59.797	150
Unigene2812_sinensis_1238_3	ACAACAACAACAACA	ACA(3*5)	956	15	AGCTGCCTATTTTTGTCATGTTCACACAAT[ACAACAACAACAACA]AATACTGCATTCACACCGTTTCCTGTGAAAAATGTT	AGCTGCCTATTTTTGTCATGTTC	59.685	AACATTTTTCACAGGAAACGGT	59.783	81
Unigene2812_sinensis_1238_4	ACAACAACAACAACA	ACA(3*5)	956	15	AGCTGCCTATTTTTGTCATGTTCACACAAT[ACAACAACAACAACA]AATACTGCATTCACACCGTTTCCTGTGAAAAATGTTCACTGTTTGATCTGTAAGAATCTAAAAGAATGGTTTAGTAAGTTATTCAAAGGTTGTTATTTTGGAACA	AGCTGCCTATTTTTGTCATGTTC	59.685	TGTTCCAAAATAACAACCTTTGA	58.577	150
Unigene2812_sinensis_1238_5	ACAACAACAACAACA	ACA(3*5)	956	15	AGCTGCCTATTTTTGTCATGTTCACACAAT[ACAACAACAACAACA]AATACTGCATTCACACCGTTTCCTGTGAAAAATGTTC	AGCTGCCTATTTTTGTCATGTTC	59.685	GAACATTTTTCACAGGAAACGGT	61.448	82
Unigene2813_sinensis_1239_1	AAGAAGAAGAAGAAG	AAG(3*5)	183	15	CAGATGATTTCTACTGCAAGGCTACCTATGGTGACAGAGTGGGTGTGTCTAATATGGTGATGAAGGT[AAGAAGAAGAAGAAG]AAAGTCAGATGGTAAAGAAGAATATAAAATTGAGGTTCTAGGCATTGTGGAAACGTCATACAAATTCCAAGC	CAGATGATTTCTACTGCAAGGCT	59.926	GCTTGGAATTTGTATGACGTTTC	59.897	154
Unigene2813_sinensis_1239_2	AAGAAGAAGAAGAAG	AAG(3*5)	183	15	TTCTACTGCAAGGCTACCTATGGTGACAGAGTGGGTGTGTCTAATATGGTGATGAAGGT[AAGAAGAAGAAGAAG]AAAGTCAGATGGTAAAGAAGAATATAAAATTGAGGTTCTAGGCATTGTGGAAACGTCATACAAATTCCAAGC	TTCTACTGCAAGGCTACCTATGG	59.821	GCTTGGAATTTGTATGACGTTTC	59.897	146
Unigene2813_sinensis_1239_3	AAGAAGAAGAAGAAG	AAG(3*5)	183	15	CAAGGCTACCTATGGTGACAGAGTGGGTGTGTCTAATATGGTGATGAAGGT[AAGAAGAAGAAGAAG]AAAGTCAGATGGTAAAGAAGAATATAAAATTGAGGTTCTAGGCATTGTGGAAACGTCATACAAATTCCAAGC	CAAGGCTACCTATGGTGACAGAG	60.192	GCTTGGAATTTGTATGACGTTTC	59.897	138
Unigene2813_sinensis_1239_4	AAGAAGAAGAAGAAG	AAG(3*5)	183	15	TTCTACTGCAAGGCTACCTATGGTGACAGAGTGGGTGTGTCTAATATGGTGATGAAGGT[AAGAAGAAGAAGAAG]AAAGTCAGATGGTAAAGAAGAATATAAAATTGAGGTTCTAGGCATTGTGGAAACGTCATACAAATTCCAAGCAATGGTT	TTCTACTGCAAGGCTACCTATGG	59.821	AACCATTGCTTGGAATTTGTATG	60.121	153
Unigene2813_sinensis_1239_5	AAGAAGAAGAAGAAG	AAG(3*5)	183	15	TTCTACTGCAAGGCTACCTATGGTGACAGAGTGGGTGTGTCTAATATGGTGATGAAGGT[AAGAAGAAGAAGAAG]AAAGTCAGATGGTAAAGAAGAATATAAAATTGAGGTTCTAGGCATTGTGGAAACGTCATACAAATTCCAAGCAATGGTTG	TTCTACTGCAAGGCTACCTATGG	59.821	CAACCATTGCTTGGAATTTGTAT	60.121	154
Unigene28220_sinensis_1570_1	TTGTTGTTGTTGTTG	TTG(3*5)	160	15	AAATGTTTCACTGTGCATTAGCCAAAGACATGTGTTATGTCGATTTGCTAATAAAGT[TTGTTGTTGTTGTTG]ATATTAATCCTGTTCGATTAATTGCTTAGGGTCCAACCACAGGTACTA	AAATGTTTCACTGTGCATTAGCC	60.416	TAGTACCTGTGGTTGGACCCTAA	59.806	120
Unigene28220_sinensis_1570_2	TTGTTGTTGTTGTTG	TTG(3*5)	160	15	TGTTGCGCATGAACTATATTTGTAAAAATGTTTCACTGTGCATTAGCCAAAGACATGTGTTATGTCGATTTGCTAATAAAGT[TTGTTGTTGTTGTTG]ATATTAATCCTGTTCGATTAATTGCTTAGGGTCCAACCACAGGTACTA	TGTTGCGCATGAACTATATTTGT	59.572	TAGTACCTGTGGTTGGACCCTAA	59.806	145
Unigene28220_sinensis_1570_3	TTGTTGTTGTTGTTG	TTG(3*5)	160	15	AAATGTTTCACTGTGCATTAGCCAAAGACATGTGTTATGTCGATTTGCTAATAAAGT[TTGTTGTTGTTGTTG]ATATTAATCCTGTTCGATTAATTGCTTAGGGTCC	AAATGTTTCACTGTGCATTAGCC	60.416	GGACCCTAAGCAATTAATCGAAC	60.208	106
Unigene28220_sinensis_1570_4	TTGTTGTTGTTGTTG	TTG(3*5)	160	15	TGTTGCGCATGAACTATATTTGTAAAAATGTTTCACTGTGCATTAGCCAAAGACATGTGTTATGTCGATTTGCTAATAAAGT[TTGTTGTTGTTGTTG]ATATTAATCCTGTTCGATTAATTGCTTAGGGTCC	TGTTGCGCATGAACTATATTTGT	59.572	GGACCCTAAGCAATTAATCGAAC	60.208	131
Unigene28220_sinensis_1570_5	TTGTTGTTGTTGTTG	TTG(3*5)	160	15	AAATGTTTCACTGTGCATTAGCCAAAGACATGTGTTATGTCGATTTGCTAATAAAGT[TTGTTGTTGTTGTTG]ATATTAATCCTGTTCGATTAATTGCTTAGG	AAATGTTTCACTGTGCATTAGCC	60.416	CCTAAGCAATTAATCGAACAGGA	59.652	102
Unigene2832_sinensis_1240_1	GCAGCAGCAGCAGCA	GCA(3*5)	318	15	TTACCATCGAAGCCGATGTCACCGCGCCCACCCTCGGTATCC[GCAGCAGCAGCAGCA]TCCTTAAAGCGGGCGAAAGAGCCGATCTCACCTTCCGCTTTGGCGAACCCCCGCTCTTTCTCGACAGCGAGGGGAGGGAGCGTGACTTTCTCAAGTCGGACGT	TTACCATCGAAGCCGATGTC	61.003	ACGTCCGACTTGAGAAAGTCAC	60.721	160
Unigene2832_sinensis_1240_2	GCAGCAGCAGCAGCA	GCA(3*5)	318	15	ATGCTAGCAACACGCTTACCATCGAAGCCGATGTCACCGCGCCCACCCTCGGTATCC[GCAGCAGCAGCAGCA]TCCTTAAAGCGGGCGAAAGAGCCGATCTCACCTTCC	ATGCTAGCAACACGCTTACCAT	61.049	GGAAGGTGAGATCGGCTCTT	60.735	108
Unigene2832_sinensis_1240_3	GCAGCAGCAGCAGCA	GCA(3*5)	318	15	GCTAGCAACACGCTTACCATCGAAGCCGATGTCACCGCGCCCACCCTCGGTATCC[GCAGCAGCAGCAGCA]TCCTTAAAGCGGGCGAAAGAGCCGATCTCACCTTCC	GCTAGCAACACGCTTACCATC	59.925	GGAAGGTGAGATCGGCTCTT	60.735	106
Unigene2832_sinensis_1240_4	GCAGCAGCAGCAGCA	GCA(3*5)	318	15	GATGCTAGCAACACGCTTACCATCGAAGCCGATGTCACCGCGCCCACCCTCGGTATCC[GCAGCAGCAGCAGCA]TCCTTAAAGCGGGCGAAAGAGCCGATCTCACCTTCC	GATGCTAGCAACACGCTTACC	59.925	GGAAGGTGAGATCGGCTCTT	60.735	109
Unigene2832_sinensis_1240_5	GCAGCAGCAGCAGCA	GCA(3*5)	318	15	CTTACCATCGAAGCCGATGTCACCGCGCCCACCCTCGGTATCC[GCAGCAGCAGCAGCA]TCCTTAAAGCGGGCGAAAGAGCCGATCTCACCTTCCGCTTTGGCGAACCCCCGCTCTTTCTCGACAGCGAGGGGAGGGAGCGTGACTTTCTCAAGTCGGAC	CTTACCATCGAAGCCGATGTC	61.890	GTCCGACTTGAGAAAGTCACG	59.899	159
Unigene2846_sinensis_1241_1	TCTCTCTCTCTCTC	TC(2*7)	1435	14	GTACTGGGTCTTCCCTGTCTCTTGACTAGAAACAGTTAAATAT[TCTCTCTCTCTCTC]TGTCAGTGATGTAATCATCATTTCCTCTACATCATCTTGCTGA	GTACTGGGTCTTCCCTGTCTCTT	60.048	TCAGCAAGATGATGTAGAGGAAA	58.986	100
Unigene2846_sinensis_1241_2	TCTCTCTCTCTCTC	TC(2*7)	1435	14	GTACTGGGTCTTCCCTGTCTCTTGACTAGAAACAGTTAAATAT[TCTCTCTCTCTCTC]TGTCAGTGATGTAATCATCATTTCCTCTACATCATCTTGCTGAG	GTACTGGGTCTTCCCTGTCTCTT	60.048	CTCAGCAAGATGATGTAGAGGAAA	59.913	101
Unigene2846_sinensis_1241_3	TCTCTCTCTCTCTC	TC(2*7)	1435	14	GTACTGGGTCTTCCCTGTCTCTTGACTAGAAACAGTTAAATAT[TCTCTCTCTCTCTC]TGTCAGTGATGTAATCATCATTTCCTCTACATCATCTTGCTG	GTACTGGGTCTTCCCTGTCTCTT	60.048	CAGCAAGATGATGTAGAGGAAATG	60.149	99
Unigene2846_sinensis_1241_4	TCTCTCTCTCTCTC	TC(2*7)	1435	14	GTACTGGGTCTTCCCTGTCTCTTGACTAGAAACAGTTAAATAT[TCTCTCTCTCTCTC]TGTCAGTGATGTAATCATCATTTCCTCTACATCATCTTGCTGAG	GTACTGGGTCTTCCCTGTCTCTT	60.048	CTCAGCAAGATGATGTAGAGGAA	58.616	101
Unigene2846_sinensis_1241_5	TCTCTCTCTCTCTC	TC(2*7)	1435	14	TTACACTTGTACTGGGTCTTCCCTGTCTCTTGACTAGAAACAGTTAAATAT[TCTCTCTCTCTCTC]TGTCAGTGATGTAATCATCATTTCCTCTACATCATCTTGCTGA	TTACACTTGTACTGGGTCTTCCC	59.442	TCAGCAAGATGATGTAGAGGAAA	58.986	108
Unigene2849_sinensis_1242_1	TCTCTCTCTCTC	TC(2*6)	734	12	TATGTTTCGAGTGACCCTTGTCTTTATCCCTCTCCAAACTTTTATCCTTACCTTCATGACTTCTATCTCTACTACCACCTCTT[TCTCTCTCTCTC]CTTTCATTCTTTCTCCCTCTTTCTTCCTTTCTCATATCCTTCATCCGTCTGT	TATGTTTCGAGTGACCCTTGTCT	60.047	ACAGACGGATGAAGGATATGAGA	59.976	147
Unigene2849_sinensis_1242_2	TCTCTCTCTCTC	TC(2*6)	734	12	TATGTTTCGAGTGACCCTTGTCTTTATCCCTCTCCAAACTTTTATCCTTACCTTCATGACTTCTATCTCTACTACCACCTCTT[TCTCTCTCTCTC]CTTTCATTCTTTCTCCCTCTTTCTTCCTTTCTCATATCCTTCATCCGTCTGTC	TATGTTTCGAGTGACCCTTGTCT	60.047	GACAGACGGATGAAGGATATGAG	59.976	148
Unigene2849_sinensis_1242_3	TCTCTCTCTCTC	TC(2*6)	734	12	ATCCTTATGTTTCGAGTGACCCTTGTCTTTATCCCTCTCCAAACTTTTATCCTTACCTTCATGACTTCTATCTCTACTACCACCTCTT[TCTCTCTCTCTC]CTTTCATTCTTTCTCCCTCTTTCTTCCTTTCTCATATCCTTCATCCGTCTGT	ATCCTTATGTTTCGAGTGACCCT	60.248	ACAGACGGATGAAGGATATGAGA	59.976	152
Unigene2849_sinensis_1242_4	TCTCTCTCTCTC	TC(2*6)	734	12	ATCCTTATGTTTCGAGTGACCCTTGTCTTTATCCCTCTCCAAACTTTTATCCTTACCTTCATGACTTCTATCTCTACTACCACCTCTT[TCTCTCTCTCTC]CTTTCATTCTTTCTCCCTCTTTCTTCCTTTCTCATATCCTTCATCCGTCTGTC	ATCCTTATGTTTCGAGTGACCCT	60.248	GACAGACGGATGAAGGATATGAG	59.976	153
Unigene2849_sinensis_1242_5	TCTCTCTCTCTC	TC(2*6)	734	12	TATGTTTCGAGTGACCCTTGTCTTTATCCCTCTCCAAACTTTTATCCTTACCTTCATGACTTCTATCTCTACTACCACCTCTT[TCTCTCTCTCTC]CTTTCATTCTTTCTCCCTCTTTCTTCC	TATGTTTCGAGTGACCCTTGTCT	60.047	GGAAGAAAGAGGGAGAAAGAATG	59.729	122
Unigene28503_sinensis_1571_1	GAGAGAGAGAGA	GA(2*6)	1015	12	ATGTCCAACAAGTACTTTCCGCCCCTCAGTGACCCAGCGCAAACGAAAAGCGATATCGCTATGGCCGAAAAAATGCTCAGGCTTC[GAGAGAGAGAGA]ACGAGCTGCAGAGAATGATAGAGGA	ATGTCCAACAAGTACTTTCCGC	60.413	TCCTCTATCATTCTCTGCAGCTC	60.131	122
Unigene28503_sinensis_1571_2	GAGAGAGAGAGA	GA(2*6)	1015	12	ATGTCCAACAAGTACTTTCCGCCCCTCAGTGACCCAGCGCAAACGAAAAGCGATATCGCTATGGCCGAAAAAATGCTCAGGCTTC[GAGAGAGAGAGA]ACGAGCTGCAGAGAATGATAGAGGAGACTGGCTTAGACAGAAAGAAGACGGT	ATGTCCAACAAGTACTTTCCGC	60.413	ACCGTCTTCTTTCTGTCTAAGCC	60.299	149
Unigene28503_sinensis_1571_3	GAGAGAGAGAGA	GA(2*6)	1015	12	ATGTCCAACAAGTACTTTCCGCCCCTCAGTGACCCAGCGCAAACGAAAAGCGATATCGCTATGGCCGAAAAAATGCTCAGGCTTC[GAGAGAGAGAGA]ACGAGCTGCAGAGAATGATAGAGGAGACTGGCTTAGACAGAAAGAAGACGGTG	ATGTCCAACAAGTACTTTCCGC	60.413	CACCGTCTTCTTTCTGTCTAAGC	59.595	150
Unigene28503_sinensis_1571_4	GAGAGAGAGAGA	GA(2*6)	1015	12	GCGACTTTGTCCGGATAGTATGCGCCATGTCCAACAAGTACTTTCCGCCCCTCAGTGACCCAGCGCAAACGAAAAGCGATATCGCTATGGCCGAAAAAATGCTCAGGCTTC[GAGAGAGAGAGA]ACGAGCTGCAGAGAATGATAGAGGA	GCGACTTTGTCCGGATAGTATG	60.868	TCCTCTATCATTCTCTGCAGCTC	60.131	148
Unigene28503_sinensis_1571_5	GAGAGAGAGAGA	GA(2*6)	1015	12	GCCATGTCCAACAAGTACTTTCCGCCCCTCAGTGACCCAGCGCAAACGAAAAGCGATATCGCTATGGCCGAAAAAATGCTCAGGCTTC[GAGAGAGAGAGA]ACGAGCTGCAGAGAATGATAGAGGA	GCCATGTCCAACAAGTACTTTCC	61.965	TCCTCTATCATTCTCTGCAGCTC	60.131	125
Unigene28534_sinensis_1572_1	AACAACAACAACAAC	AAC(3*5)	325	15	GAGATTTGACTAGTGGTGGATGCTGTGATCT[AACAACAACAACAAC]TAGATATAACTGTAGCACTTGTAAGAGTAACAGTTGCTGCACAGTGTATGAGAA	GAGATTTGACTAGTGGTGGATGC	60.018	TTCTCATACACTGTGCAGCAACT	59.994	100
Unigene28534_sinensis_1572_2	AACAACAACAACAAC	AAC(3*5)	325	15	GAGATTTGACTAGTGGTGGATGCTGTGATCT[AACAACAACAACAAC]TAGATATAACTGTAGCACTTGTAAGAGTAACAGTTGCTGCACAGTGTATGAGAACT	GAGATTTGACTAGTGGTGGATGC	60.018	AGTTCTCATACACTGTGCAGCAA	59.994	102
Unigene28534_sinensis_1572_3	AACAACAACAACAAC	AAC(3*5)	325	15	GAGATTTGACTAGTGGTGGATGCTGTGATCT[AACAACAACAACAAC]TAGATATAACTGTAGCACTTGTAAGAGTAACAGTTGCTGCACAGTGTATGAGAACTGCGTCTCCTGCTGTCTACAACCTAACAAGCA	GAGATTTGACTAGTGGTGGATGC	60.018	TGCTTGTTAGGTTGTAGACAGCA	59.991	133
Unigene28534_sinensis_1572_4	AACAACAACAACAAC	AAC(3*5)	325	15	ATTTGACTAGTGGTGGATGCTGTGATCT[AACAACAACAACAAC]TAGATATAACTGTAGCACTTGTAAGAGTAACAGTTGCTGCACAGTGTATGAGAA	ATTTGACTAGTGGTGGATGCTGT	59.942	TTCTCATACACTGTGCAGCAACT	59.994	97
Unigene28534_sinensis_1572_5	AACAACAACAACAAC	AAC(3*5)	325	15	ATTTGACTAGTGGTGGATGCTGTGATCT[AACAACAACAACAAC]TAGATATAACTGTAGCACTTGTAAGAGTAACAGTTGCTGCACAGTGTATGAGAACT	ATTTGACTAGTGGTGGATGCTGT	59.942	AGTTCTCATACACTGTGCAGCAA	59.994	99
Unigene28592_sinensis_1574_1	GAAGAAGAAGAAGAA	GAA(3*5)	560	15	AACTGTAGGAGCAGAATCAGCAGATCAAGAAAAAAAT[GAAGAAGAAGAAGAA]GATGAAGAAGAAATAGATGTAGATGAAGAGGAAGGCTCAAGTGTTGATCCTGTAATGACTCGAAGACAAAAGAAAAATCTCAAAAAGAAATCGCAAAAAG	AACTGTAGGAGCAGAATCAGCAG	60.089	CTTTTTGCGATTTCTTTTTGAGA	59.892	152
Unigene28592_sinensis_1574_2	GAAGAAGAAGAAGAA	GAA(3*5)	560	15	AACTGTAGGAGCAGAATCAGCAGATCAAGAAAAAAAT[GAAGAAGAAGAAGAA]GATGAAGAAGAAATAGATGTAGATGAAGAGGAAGGCTCAAGTGTTGATCCTGTAATGACTCGAAGACAAAAGAAAAATCTCAAAAAGAAATCGCAAAAAGA	AACTGTAGGAGCAGAATCAGCAG	60.089	TCTTTTTGCGATTTCTTTTTGAG	59.892	153
Unigene28592_sinensis_1574_3	GAAGAAGAAGAAGAA	GAA(3*5)	560	15	AACTGTAGGAGCAGAATCAGCAGATCAAGAAAAAAAT[GAAGAAGAAGAAGAA]GATGAAGAAGAAATAGATGTAGATGAAGAGGAAGGCTCAAGTGTTGATCCTGTAATGACTCGAAGACAAAAGAAAAATCTCAAAAAGAAATCGCAAAAAGAA	AACTGTAGGAGCAGAATCAGCAG	60.089	TTCTTTTTGCGATTTCTTTTTGA	60.215	154
Unigene28592_sinensis_1574_4	GAAGAAGAAGAAGAA	GAA(3*5)	560	15	TAGCACTCAAGAATCACAGGACAACATGGAGAAAACTGTAGGAGCAGAATCAGCAGATCAAGAAAAAAAT[GAAGAAGAAGAAGAA]GATGAAGAAGAAATAGATGTAGATGAAGAGGAAGGCTCAAGTGTTGATCCTGTAATGACTCGAA	TAGCACTCAAGAATCACAGGACA	59.928	TTCGAGTCATTACAGGATCAACA	59.623	149
Unigene28592_sinensis_1574_5	GAAGAAGAAGAAGAA	GAA(3*5)	560	15	TAGCACTCAAGAATCACAGGACAACATGGAGAAAACTGTAGGAGCAGAATCAGCAGATCAAGAAAAAAAT[GAAGAAGAAGAAGAA]GATGAAGAAGAAATAGATGTAGATGAAGAGGAAGGCTCAA	TAGCACTCAAGAATCACAGGACA	59.928	TTGAGCCTTCCTCTTCATCTACA	60.379	125
Unigene28616_sinensis_1575_1	AACAACAACAACAAC	AAC(3*5)	357	15	TGCTGGATGAAGCATCTAAAAATAATTTTTCACAAGGCGGCATGCAGTTAGT[AACAACAACAACAAC]GATAACAACAAAATCTCGCTACATCCCTCCACCTGTTGTTA	TGCTGGATGAAGCATCTAAAAAT	60.108	TAACAACAGGTGGAGGGATGTAG	60.281	108
Unigene28616_sinensis_1575_2	AACAACAACAACAAC	AAC(3*5)	357	15	TGCTGGATGAAGCATCTAAAAATAATTTTTCACAAGGCGGCATGCAGTTAGT[AACAACAACAACAAC]GATAACAACAAAATCTCGCTACATCCCTCCACCTGTTGTTAG	TGCTGGATGAAGCATCTAAAAAT	60.108	CTAACAACAGGTGGAGGGATGTA	60.281	109
Unigene28616_sinensis_1575_3	AACAACAACAACAAC	AAC(3*5)	357	15	AGTGCTGGATGAAGCATCTAAAAATAATTTTTCACAAGGCGGCATGCAGTTAGT[AACAACAACAACAAC]GATAACAACAAAATCTCGCTACATCCCTCCACCTGTTGTTA	AGTGCTGGATGAAGCATCTAAAA	60.270	TAACAACAGGTGGAGGGATGTAG	60.281	110
Unigene28616_sinensis_1575_4	AACAACAACAACAAC	AAC(3*5)	357	15	AGTGCTGGATGAAGCATCTAAAAATAATTTTTCACAAGGCGGCATGCAGTTAGT[AACAACAACAACAAC]GATAACAACAAAATCTCGCTACATCCCTCCACCTGTTGTTAG	AGTGCTGGATGAAGCATCTAAAA	60.270	CTAACAACAGGTGGAGGGATGTA	60.281	111
Unigene28616_sinensis_1575_5	AACAACAACAACAAC	AAC(3*5)	357	15	TGCTGGATGAAGCATCTAAAAATAATTTTTCACAAGGCGGCATGCAGTTAGT[AACAACAACAACAAC]GATAACAACAAAATCTCGCTACATCCCTCCACCTGTTGTTAGACAAATCA	TGCTGGATGAAGCATCTAAAAAT	60.108	TGATTTGTCTAACAACAGGTGGA	59.526	117
Unigene2862_sinensis_1243_1	CCACCACCACCACCA	CCA(3*5)	1102	15	TTCTCCACATCATCACAGTCATCACAGTGGGGCTCCGGCCCCAGGGGCGCGGGGAGCCCAACCACACATGCAACATCAACATGGCACT[CCACCACCACCACCA]CAGACGTGTAATAACCATGGCCCAGTT	TTCTCCACATCATCACAGTCATC	59.989	AACTGGGCCATGGTTATTACAC	60.007	130
Unigene2862_sinensis_1243_2	CCACCACCACCACCA	CCA(3*5)	1102	15	CAGTCACCCACAATATCCTTCTCCACATCATCACAGTCATCACAGTGGGGCTCCGGCCCCAGGGGCGCGGGGAGCCCAACCACACATGCAACATCAACATGGCACT[CCACCACCACCACCA]CAGACGTGTAATAACCATGGCCCAGTT	CAGTCACCCACAATATCCTTCTC	59.878	AACTGGGCCATGGTTATTACAC	60.007	148
Unigene2862_sinensis_1243_3	CCACCACCACCACCA	CCA(3*5)	1102	15	ATCCTTCTCCACATCATCACAGTCATCACAGTGGGGCTCCGGCCCCAGGGGCGCGGGGAGCCCAACCACACATGCAACATCAACATGGCACT[CCACCACCACCACCA]CAGACGTGTAATAACCATGGCCCAGTT	ATCCTTCTCCACATCATCACAGT	59.877	AACTGGGCCATGGTTATTACAC	60.007	134
Unigene2862_sinensis_1243_4	CCACCACCACCACCA	CCA(3*5)	1102	15	TACTCCAGTCACCCACAATATCCTTCTCCACATCATCACAGTCATCACAGTGGGGCTCCGGCCCCAGGGGCGCGGGGAGCCCAACCACACATGCAACATCAACATGGCACT[CCACCACCACCACCA]CAGACGTGTAATAACCATGGCCCAGTT	TACTCCAGTCACCCACAATATCC	60.123	AACTGGGCCATGGTTATTACAC	60.007	153
Unigene2862_sinensis_1243_5	CCACCACCACCACCA	CCA(3*5)	1102	15	ACACTACTCCAGTCACCCACAATATCCTTCTCCACATCATCACAGTCATCACAGTGGGGCTCCGGCCCCAGGGGCGCGGGGAGCCCAACCACACATGCAACATCAACATGGCACT[CCACCACCACCACCA]CAGACGTGTAATAACCATGGCCCAGTT	ACACTACTCCAGTCACCCACAAT	59.837	AACTGGGCCATGGTTATTACAC	60.007	157
Unigene29397_sinensis_1578_1	TATATATATATA	TA(2*6)	233	12	CCATCGAATGTGTTGAGATTGTATTTTTAAAGTATCAGCATCATCTGGAAGTGGGATATCTTATCACGAG[TATATATATATA]ATTTAGAGGGCAATAGATGTTGTCCAGCTGAGCAT	CCATCGAATGTGTTGAGATTGTA	59.875	ATGCTCAGCTGGACAACATCTAT	60.172	117
Unigene29397_sinensis_1578_2	TATATATATATA	TA(2*6)	233	12	ACTTTACTTGCCATCGAATGTGTTGAGATTGTATTTTTAAAGTATCAGCATCATCTGGAAGTGGGATATCTTATCACGAG[TATATATATATA]ATTTAGAGGGCAATAGATGTTGTCC	ACTTTACTTGCCATCGAATGTGT	59.947	GGACAACATCTATTGCCCTCTAA	59.515	117
Unigene29397_sinensis_1578_3	TATATATATATA	TA(2*6)	233	12	CTTTACTTGCCATCGAATGTGTTGAGATTGTATTTTTAAAGTATCAGCATCATCTGGAAGTGGGATATCTTATCACGAG[TATATATATATA]ATTTAGAGGGCAATAGATGTTGTCCAGCTGAGCAT	CTTTACTTGCCATCGAATGTGTT	60.408	ATGCTCAGCTGGACAACATCTAT	60.172	126
Unigene29397_sinensis_1578_4	TATATATATATA	TA(2*6)	233	12	CCATCGAATGTGTTGAGATTGTATTTTTAAAGTATCAGCATCATCTGGAAGTGGGATATCTTATCACGAG[TATATATATATA]ATTTAGAGGGCAATAGATGTTGTCC	CCATCGAATGTGTTGAGATTGTA	59.875	GGACAACATCTATTGCCCTCTAA	59.515	107
Unigene29397_sinensis_1578_5	TATATATATATA	TA(2*6)	233	12	CCCTGGATTTAGTTACAGGTGTGTTGTTTGTACAGTATAAACACTTTACTTGCCATCGAATGTGTTGAGATTGTATTTTTAAAGTATCAGCATCATCTGGAAGTGGGATATCTTATCACGAG[TATATATATATA]ATTTAGAGGGCAATAGATGTTGTCC	CCCTGGATTTAGTTACAGGTGTG	59.806	GGACAACATCTATTGCCCTCTAA	59.515	159
Unigene29540_sinensis_1580_1	ATGATGATGATGATG	ATG(3*5)	590	15	TACATGAAATGGCTAGTAACGCCCTCTTTTATGACT[ATGATGATGATGATG]CTGGTGGTAAGGTGGACTGGGTCGTGAATCTTTATCTCGACGATAACCCTGAAGCATTCTGTTCTGTTTT	TACATGAAATGGCTAGTAACGCC	60.387	AAAACAGAACAGAATGCTTCAGG	59.812	121
Unigene29540_sinensis_1580_2	ATGATGATGATGATG	ATG(3*5)	590	15	GGCTAGTAACGCCCTCTTTTATGACT[ATGATGATGATGATG]CTGGTGGTAAGGTGGACTGGGTCGTGAATCTTTATCTCGACGATAACCCTGAAGCATTCTGTTCTGTTTT	GGCTAGTAACGCCCTCTTTTATG	60.484	AAAACAGAACAGAATGCTTCAGG	59.812	111
Unigene29540_sinensis_1580_3	ATGATGATGATGATG	ATG(3*5)	590	15	TGGCTAGTAACGCCCTCTTTTATGACT[ATGATGATGATGATG]CTGGTGGTAAGGTGGACTGGGTCGTGAATCTTTATCTCGACGATAACCCTGAAGCATTCTGTTCTGTTTT	TGGCTAGTAACGCCCTCTTTTAT	60.484	AAAACAGAACAGAATGCTTCAGG	59.812	112
Unigene29540_sinensis_1580_4	ATGATGATGATGATG	ATG(3*5)	590	15	ATGGCTAGTAACGCCCTCTTTTATGACT[ATGATGATGATGATG]CTGGTGGTAAGGTGGACTGGGTCGTGAATCTTTATCTCGACGATAACCCTGAAGCATTCTGTTCTGTTTT	ATGGCTAGTAACGCCCTCTTTTA	60.484	AAAACAGAACAGAATGCTTCAGG	59.812	113
Unigene29540_sinensis_1580_5	ATGATGATGATGATG	ATG(3*5)	590	15	GGCTAGTAACGCCCTCTTTTATGACT[ATGATGATGATGATG]CTGGTGGTAAGGTGGACTGGGTCGTGAATCTTTATCTCGACGATAACCCTGAAGCATTCTGTTCTG	GGCTAGTAACGCCCTCTTTTATG	60.484	CAGAACAGAATGCTTCAGGGTTA	60.647	107
Unigene29581_sinensis_1581_1	TCTCTCTCTCTC	TC(2*6)	377	12	TCCATAAACAAATGTGAACAACATCTCTAAGAAAG[TCTCTCTCTCTC]TTTACATATAAGAGTATAACTTACTCTCTAAAGACACTTCATAAAGAATATTGTACTAGGTACATGTATAATGTATCTGATCATATTTCAGGATGAACTATGCACAAA	TCCATAAACAAATGTGAACAACATC	60.036	TTTGTGCATAGTTCATCCTGAAA	59.639	155
Unigene29581_sinensis_1581_2	TCTCTCTCTCTC	TC(2*6)	377	12	CCATAAACAAATGTGAACAACATCTCTAAGAAAG[TCTCTCTCTCTC]TTTACATATAAGAGTATAACTTACTCTCTAAAGACACTTCATAAAGAATATTGTACTAGGTACATGTATAATGTATCTGATCATATTTCAGGATGAACTATGCACAAA	CCATAAACAAATGTGAACAACATC	58.347	TTTGTGCATAGTTCATCCTGAAA	59.639	154
Unigene29581_sinensis_1581_3	TCTCTCTCTCTC	TC(2*6)	377	12	TCCATAAACAAATGTGAACAACATCTCTAAGAAAG[TCTCTCTCTCTC]TTTACATATAAGAGTATAACTTACTCTCTAAAGACACTTCATAAAGAATATTGTACTAGGTACATGTATAATGTATCTGATCATATTTCAGGATGAACTATGCACAAAATGTC	TCCATAAACAAATGTGAACAACA	57.994	GACATTTTGTGCATAGTTCATCC	58.506	160
Unigene29581_sinensis_1581_4	TCTCTCTCTCTC	TC(2*6)	377	12	TCCATAAACAAATGTGAACAACATCTCTAAGAAAG[TCTCTCTCTCTC]TTTACATATAAGAGTATAACTTACTCTCTAAAGACACTTCATAAAGAATATTGTACTAGGTACATGTATAATGTATCTGATCATATTTCAGGATGAACTATGCACAAAATGTC	TCCATAAACAAATGTGAACAACATC	60.036	GACATTTTGTGCATAGTTCATCC	58.506	160
Unigene29581_sinensis_1581_5	TCTCTCTCTCTC	TC(2*6)	377	12	TCCATAAACAAATGTGAACAACATCTCTAAGAAAG[TCTCTCTCTCTC]TTTACATATAAGAGTATAACTTACTCTCTAAAGACACTTCATAAAGAATATTGTACTAGGTACATGTATAATGTATCTGATCATATTTCAGGATGAACTATGCACAAAA	TCCATAAACAAATGTGAACAACATC	60.036	TTTTGTGCATAGTTCATCCTGAAA	60.852	156
Unigene29582_sinensis_1582_1	AAGAAGAAGAAGAAG	AAG(3*5)	943	15	TCACCAGGAAAGAAGTCAGATGTTGGAAAGTTTGCGAAGACATCAAAATCCATGACTGCAGTGGATTGTA[AAGAAGAAGAAGAAG]CTGTACAACAAGTTCATTCATACCAAGATGCATTTACAGCCTT	TCACCAGGAAAGAAGTCAGATGT	60.160	AAGGCTGTAAATGCATCTTGGTA	60.036	128
Unigene29582_sinensis_1582_2	AAGAAGAAGAAGAAG	AAG(3*5)	943	15	GTCACCAGGAAAGAAGTCAGATGTTGGAAAGTTTGCGAAGACATCAAAATCCATGACTGCAGTGGATTGTA[AAGAAGAAGAAGAAG]CTGTACAACAAGTTCATTCATACCAAGATGCATTTACAGCCTT	GTCACCAGGAAAGAAGTCAGATG	60.160	AAGGCTGTAAATGCATCTTGGTA	60.036	129
Unigene29582_sinensis_1582_3	AAGAAGAAGAAGAAG	AAG(3*5)	943	15	ACAGTCACCAGGAAAGAAGTCAGATGTTGGAAAGTTTGCGAAGACATCAAAATCCATGACTGCAGTGGATTGTA[AAGAAGAAGAAGAAG]CTGTACAACAAGTTCATTCATACCAAGATGCATTTACAGCCTT	ACAGTCACCAGGAAAGAAGTCAG	59.831	AAGGCTGTAAATGCATCTTGGTA	60.036	132
Unigene29582_sinensis_1582_4	AAGAAGAAGAAGAAG	AAG(3*5)	943	15	ACCAGGAAAGAAGTCAGATGTTGGAAAGTTTGCGAAGACATCAAAATCCATGACTGCAGTGGATTGTA[AAGAAGAAGAAGAAG]CTGTACAACAAGTTCATTCATACCAAGATGCATTTACAGCCTT	ACCAGGAAAGAAGTCAGATGTTG	59.668	AAGGCTGTAAATGCATCTTGGTA	60.036	126
Unigene29582_sinensis_1582_5	AAGAAGAAGAAGAAG	AAG(3*5)	943	15	CACCAGGAAAGAAGTCAGATGTTGGAAAGTTTGCGAAGACATCAAAATCCATGACTGCAGTGGATTGTA[AAGAAGAAGAAGAAG]CTGTACAACAAGTTCATTCATACCAAGATGCATTTACAGCCTT	CACCAGGAAAGAAGTCAGATGTT	59.668	AAGGCTGTAAATGCATCTTGGTA	60.036	127
Unigene29611_sinensis_1583_1	CAGCAGCAGCAGCAG	CAG(3*5)	851	15	TCACCCTACAGCCAAGTACAGATGCAGCATTTGAGACAGAGCACTCCACCTATACAACAACATGTATTATGGCAT[CAGCAGCAGCAGCAG]CAACTACATCAACATCAGCTACAGCAGC	TCACCCTACAGCCAAGTACAGAT	60.068	GCTGCTGTAGCTGATGTTGATGT	61.754	118
Unigene29611_sinensis_1583_2	CAGCAGCAGCAGCAG	CAG(3*5)	851	15	TCACCCTACAGCCAAGTACAGATGCAGCATTTGAGACAGAGCACTCCACCTATACAACAACATGTATTATGGCAT[CAGCAGCAGCAGCAG]CAACTACATCAACATCAGCTACAGCAGCAG	TCACCCTACAGCCAAGTACAGAT	60.068	CTGCTGCTGTAGCTGATGTTGAT	61.868	120
Unigene29611_sinensis_1583_3	CAGCAGCAGCAGCAG	CAG(3*5)	851	15	TCACCCTACAGCCAAGTACAGATGCAGCATTTGAGACAGAGCACTCCACCTATACAACAACATGTATTATGGCAT[CAGCAGCAGCAGCAG]CAACTACATCAACATCAGCTACAGCAGC	TCACCCTACAGCCAAGTACAGAT	60.068	GCTGCTGTAGCTGATGTTGATG	60.994	118
Unigene29611_sinensis_1583_4	CAGCAGCAGCAGCAG	CAG(3*5)	851	15	TCACCCTACAGCCAAGTACAGATGCAGCATTTGAGACAGAGCACTCCACCTATACAACAACATGTATTATGGCAT[CAGCAGCAGCAGCAG]CAACTACATCAACATCAGCTACAGCAGCA	TCACCCTACAGCCAAGTACAGAT	60.068	TGCTGCTGTAGCTGATGTTGAT	60.994	119
Unigene29611_sinensis_1583_5	CAGCAGCAGCAGCAG	CAG(3*5)	851	15	TTGAGACAGAGCACTCCACCTATACAACAACATGTATTATGGCAT[CAGCAGCAGCAGCAG]CAACTACATCAACATCAGCTACAGCAGC	TTGAGACAGAGCACTCCACCTAT	60.316	GCTGCTGTAGCTGATGTTGATGT	61.754	88
Unigene29635_sinensis_1584_1	TATATATATATA	TA(2*6)	466	12	TGAATTGTGTATTTTTAGCCGTG[TATATATATATA]GTTGTAATTATGATTTGTCATTTAATTTGTCTCAATTATTTAATCATTTAATTGTCTAATCATGCAATTAAATTGTGAAAAGCATTTAGTTTTTTAAAATTAAAACAAGAGACAGCATGA	TGAATTGTGTATTTTTAGCCGTG	59.098	TCATGCTGTCTCTTGTTTTAATTTT	58.505	155
Unigene29635_sinensis_1584_2	TATATATATATA	TA(2*6)	466	12	TGAATTGTGTATTTTTAGCCGTG[TATATATATATA]GTTGTAATTATGATTTGTCATTTAATTTGTCTCAATTATTTAATCATTTAATTGTCTAATCATGCAATTAAATTGTGAAAAGCATTTAGTTTTTTAAAATTAAAACAAGAGACAGCATGA	TGAATTGTGTATTTTTAGCCGTG	59.098	TCATGCTGTCTCTTGTTTTAATTT	57.250	155
Unigene29635_sinensis_1584_3	TATATATATATA	TA(2*6)	466	12	TGAATTGTGTATTTTTAGCCGTG[TATATATATATA]GTTGTAATTATGATTTGTCATTTAATTTGTCTCAATTATTTAATCATTTAATTGTCTAATCATGCAATTAAATTGTGAAAAGCATTTAGTTTTTTAAAATTAAAACAAGAGACAGCATGA	TGAATTGTGTATTTTTAGCCGTGT	59.842	TCATGCTGTCTCTTGTTTTAATTTT	58.505	155
Unigene29635_sinensis_1584_4	TATATATATATA	TA(2*6)	466	12	TGATGATACATTCATGCTGCTGTTATGAATTGTGTATTTTTAGCCGTG[TATATATATATA]GTTGTAATTATGATTTGTCATTTAATTTGTCTCAA	TGATGATACATTCATGCTGCTGT	60.546	TTGAGACAAATTAAATGACAAATCA	57.824	95
Unigene29635_sinensis_1584_5	TATATATATATA	TA(2*6)	466	12	GTGATGATACATTCATGCTGCTGTTATGAATTGTGTATTTTTAGCCGTG[TATATATATATA]GTTGTAATTATGATTTGTCATTTAATTTGTCTCAA	GTGATGATACATTCATGCTGCTG	60.546	TTGAGACAAATTAAATGACAAATCA	57.824	96
Unigene29637_sinensis_1585_1	AACAACAACAACAAC	AAC(3*5)	290	15	GAATCAATGAAAGCTAGGTGCAGCAAACATTGATGAATACTAGTAAACATGAAGTCAGTGGCGGATACCTTGGGGTTCATTTTCAAATGGGGCGCCACTTAATTTAA[AACAACAACAACAAC]ATACTAACTGTTACAGGGGGTTGG	GAATCAATGAAAGCTAGGTGCAG	60.270	CCAACCCCCTGTAACAGTTAGTA	59.352	146
Unigene29637_sinensis_1585_2	AACAACAACAACAAC	AAC(3*5)	290	15	GTGCAGCAAACATTGATGAATACTAGTAAACATGAAGTCAGTGGCGGATACCTTGGGGTTCATTTTCAAATGGGGCGCCACTTAATTTAA[AACAACAACAACAAC]ATACTAACTGTTACAGGGGGTTGGGTCGGAGCGAGATATTCATCATAG	GTGCAGCAAACATTGATGAATAC	59.537	CTATGATGAATATCTCGCTCCGA	60.561	153
Unigene29637_sinensis_1585_3	AACAACAACAACAAC	AAC(3*5)	290	15	GTGCAGCAAACATTGATGAATACTAGTAAACATGAAGTCAGTGGCGGATACCTTGGGGTTCATTTTCAAATGGGGCGCCACTTAATTTAA[AACAACAACAACAAC]ATACTAACTGTTACAGGGGGTTGGGTCGGAGCGAGATATTCATCATAGA	GTGCAGCAAACATTGATGAATAC	59.537	TCTATGATGAATATCTCGCTCCG	60.561	154
Unigene29637_sinensis_1585_4	AACAACAACAACAAC	AAC(3*5)	290	15	TAGTAAACATGAAGTCAGTGGCGGATACCTTGGGGTTCATTTTCAAATGGGGCGCCACTTAATTTAA[AACAACAACAACAAC]ATACTAACTGTTACAGGGGGTTGGGTCGGAGCGAGATATTCATCATA	TAGTAAACATGAAGTCAGTGGCG	59.344	TATGATGAATATCTCGCTCCGAC	60.442	129
Unigene29637_sinensis_1585_5	AACAACAACAACAAC	AAC(3*5)	290	15	GTGCAGCAAACATTGATGAATACTAGTAAACATGAAGTCAGTGGCGGATACCTTGGGGTTCATTTTCAAATGGGGCGCCACTTAATTTAA[AACAACAACAACAAC]ATACTAACTGTTACAGGGGGTTGG	GTGCAGCAAACATTGATGAATAC	59.537	CCAACCCCCTGTAACAGTTAGTA	59.352	129
Unigene29791_sinensis_1586_1	AGAAGAAGAAGAAGA	AGA(3*5)	802	15	AACCCAAACAGGAGAAAAAGAAGGAGAAGGAGGC[AGAAGAAGAAGAAGA]TGATGTACCCAAACCAAAGGAAGACAAAGATCCCTGGGCTAAAGTACCTAAAAGC	AACCCAAACAGGAGAAAAAGAAG	60.025	GCTTTTAGGTACTTTAGCCCAGG	59.723	104
Unigene29791_sinensis_1586_2	AGAAGAAGAAGAAGA	AGA(3*5)	802	15	AACCCAAACAGGAGAAAAAGAAGGAGAAGGAGGC[AGAAGAAGAAGAAGA]TGATGTACCCAAACCAAAGGAAGACAAAGATCCCTGGGCTAAAGTACCTAAAAGCC	AACCCAAACAGGAGAAAAAGAAG	60.025	GGCTTTTAGGTACTTTAGCCCAG	59.723	105
Unigene29791_sinensis_1586_3	AGAAGAAGAAGAAGA	AGA(3*5)	802	15	AACCCAAACAGGAGAAAAAGAAGGAGAAGGAGGC[AGAAGAAGAAGAAGA]TGATGTACCCAAACCAAAGGAAGACAAAGATCCCTGGGCTAAAGTACCTAAAA	AACCCAAACAGGAGAAAAAGAAG	60.025	TTTTAGGTACTTTAGCCCAGGGA	60.342	102
Unigene29791_sinensis_1586_4	AGAAGAAGAAGAAGA	AGA(3*5)	802	15	AACCCAAACAGGAGAAAAAGAAGGAGAAGGAGGC[AGAAGAAGAAGAAGA]TGATGTACCCAAACCAAAGGAAGACAAAGATCCCTGGGCTAAAGTA	AACCCAAACAGGAGAAAAAGAAG	60.025	TACTTTAGCCCAGGGATCTTTGT	60.357	95
Unigene29791_sinensis_1586_5	AGAAGAAGAAGAAGA	AGA(3*5)	802	15	CAGGAGAAAAAGAAGGAGAAGGAGGC[AGAAGAAGAAGAAGA]TGATGTACCCAAACCAAAGGAAGACAAAGATCCCTGGGCTAAAGTACCTAAAAGCCCATTTGACTTTGATGCATTCAAAAGATGTTATTCCAACAATGACACTATTGAGGTAGCCC	CAGGAGAAAAAGAAGGAGAAGGA	60.339	GGGCTACCTCAATAGTGTCATTG	59.906	157
Unigene29823_sinensis_1587_1	TATATATATATA	TA(2*6)	168	12	AGTTTGGTTTAATTCCAGCCAGTGGTTCCTACATGAATGGTACTGTAGGGAAATCAAAAGACAAAAACTCTAAAAAATGCAATCAATATGGATTATGCTTGTAACTGATCAGTCCTCC[TATATATATATA]CTTAACTTCTGGAAGCAGAAAAAGC	AGTTTGGTTTAATTCCAGCCAGT	60.274	GCTTTTTCTGCTTCCAGAAGTTA	59.236	155
Unigene29823_sinensis_1587_2	TATATATATATA	TA(2*6)	168	12	TGGTTCCTACATGAATGGTACTGTAGGGAAATCAAAAGACAAAAACTCTAAAAAATGCAATCAATATGGATTATGCTTGTAACTGATCAGTCCTCC[TATATATATATA]CTTAACTTCTGGAAGCAGAAAAAGCAAGTTA	TGGTTCCTACATGAATGGTACTG	58.893	TAACTTGCTTTTTCTGCTTCCAG	60.063	139
Unigene29823_sinensis_1587_3	TATATATATATA	TA(2*6)	168	12	AGCCAGTGGTTCCTACATGAATGGTACTGTAGGGAAATCAAAAGACAAAAACTCTAAAAAATGCAATCAATATGGATTATGCTTGTAACTGATCAGTCCTCC[TATATATATATA]CTTAACTTCTGGAAGCAGAAAAAGCAAGTTA	AGCCAGTGGTTCCTACATGAAT	59.892	TAACTTGCTTTTTCTGCTTCCAG	60.063	145
Unigene29823_sinensis_1587_4	TATATATATATA	TA(2*6)	168	12	GTTTAATTCCAGCCAGTGGTTCCTACATGAATGGTACTGTAGGGAAATCAAAAGACAAAAACTCTAAAAAATGCAATCAATATGGATTATGCTTGTAACTGATCAGTCCTCC[TATATATATATA]CTTAACTTCTGGAAGCAGAAAAAGCAAGTTA	GTTTAATTCCAGCCAGTGGTTC	59.877	TAACTTGCTTTTTCTGCTTCCAG	60.063	155
Unigene29823_sinensis_1587_5	TATATATATATA	TA(2*6)	168	12	TGAATGGTACTGTAGGGAAATCAAAAGACAAAAACTCTAAAAAATGCAATCAATATGGATTATGCTTGTAACTGATCAGTCCTCC[TATATATATATA]CTTAACTTCTGGAAGCAGAAAAAGCAAGTTA	TGAATGGTACTGTAGGGAAATCAA	59.773	TAACTTGCTTTTTCTGCTTCCAG	60.063	128
Unigene29873_sinensis_1588_1	AAGAAGAAGAAGAAG	AAG(3*5)	163	15	GAGCCAGAAGATGAGTTGTTTGTACGCTCAAAGTCACGACGTACACGA[AAGAAGAAGAAGAAG]CTGTATAAAGTGCAGATGTTTAGTGATACACGGACAAACAGTATTGGCCTCATCGATGCTTTCTACTTCTTTTACACAGCACCGGTATCT	GAGCCAGAAGATGAGTTGTTTGT	59.809	AGATACCGGTGCTGTGTAAAAGA	60.069	153
Unigene29873_sinensis_1588_2	AAGAAGAAGAAGAAG	AAG(3*5)	163	15	GAGCCAGAAGATGAGTTGTTTGTACGCTCAAAGTCACGACGTACACGA[AAGAAGAAGAAGAAG]CTGTATAAAGTGCAGATGTTTAGTGATACACGGACAAACAGTATTGGCCTCATCGATGCTTTCTACTTCTTTTACACAGCACCGGT	GAGCCAGAAGATGAGTTGTTTGT	59.809	ACCGGTGCTGTGTAAAAGAAGTA	60.102	149
Unigene29873_sinensis_1588_3	AAGAAGAAGAAGAAG	AAG(3*5)	163	15	GAGCCAGAAGATGAGTTGTTTGTACGCTCAAAGTCACGACGTACACGA[AAGAAGAAGAAGAAG]CTGTATAAAGTGCAGATGTTTAGTGATACACGGACAAACAGTATTGGCCTCATCGATGCTTTCTACTTCTTTTACACAGCACCGGTA	GAGCCAGAAGATGAGTTGTTTGT	59.809	TACCGGTGCTGTGTAAAAGAAGT	60.102	150
Unigene29873_sinensis_1588_4	AAGAAGAAGAAGAAG	AAG(3*5)	163	15	GAGCCAGAAGATGAGTTGTTTGTACGCTCAAAGTCACGACGTACACGA[AAGAAGAAGAAGAAG]CTGTATAAAGTGCAGATGTTTAGTGATACACGGACAAACAGTATTGGC	GAGCCAGAAGATGAGTTGTTTGT	59.809	GCCAATACTGTTTGTCCGTGTAT	60.183	111
Unigene29873_sinensis_1588_5	AAGAAGAAGAAGAAG	AAG(3*5)	163	15	GAGCCAGAAGATGAGTTGTTTGTACGCTCAAAGTCACGACGTACACGA[AAGAAGAAGAAGAAG]CTGTATAAAGTGCAGATGTTTAGTGATACACGGACAAACAGTATTGGCCTCATCGATGCTTTCTACTTCTTTTACACAGCACCGG	GAGCCAGAAGATGAGTTGTTTGT	59.809	CCGGTGCTGTGTAAAAGAAGTAG	60.221	148
Unigene30050_sinensis_1590_1	GAGGAGGAGGAGGAG	GAG(3*5)	1084	15	AACCTGAGGAGGAAGGTGATAGTAAAAACAGTGACAAGATGAAGAAAGTTGAGATCTCATTGGATATAGAA[GAGGAGGAGGAGGAG]GAAGGTGAGGAACAAGGGCAGAGCACTCTAGATGACCAGGAGGCAGAGGAGAGTACTAAGGGGGAA	AACCTGAGGAGGAAGGTGATAGT	59.542	TTCCCCCTTAGTACTCTCCTCTG	60.128	152
Unigene30050_sinensis_1590_2	GAGGAGGAGGAGGAG	GAG(3*5)	1084	15	GAACCTGAGGAGGAAGGTGATAGTAAAAACAGTGACAAGATGAAGAAAGTTGAGATCTCATTGGATATAGAA[GAGGAGGAGGAGGAG]GAAGGTGAGGAACAAGGGCAGAGCACTCTAGATGACCAGGAGGCAGAGGAGAGTACTAAGGGGGAA	GAACCTGAGGAGGAAGGTGATAG	60.483	TTCCCCCTTAGTACTCTCCTCTG	60.128	153
Unigene30050_sinensis_1590_3	GAGGAGGAGGAGGAG	GAG(3*5)	1084	15	AGAACCTGAGGAGGAAGGTGATAGTAAAAACAGTGACAAGATGAAGAAAGTTGAGATCTCATTGGATATAGAA[GAGGAGGAGGAGGAG]GAAGGTGAGGAACAAGGGCAGAGCACTCTAGATGACCAGGAGGCAGAGGAGAGTACTAAGGGGGAA	AGAACCTGAGGAGGAAGGTGATA	60.483	TTCCCCCTTAGTACTCTCCTCTG	60.128	154
Unigene30050_sinensis_1590_4	GAGGAGGAGGAGGAG	GAG(3*5)	1084	15	GTAAAGAACCTGAGGAGGAAGGTGATAGTAAAAACAGTGACAAGATGAAGAAAGTTGAGATCTCATTGGATATAGAA[GAGGAGGAGGAGGAG]GAAGGTGAGGAACAAGGGCAGAGCACTCTAGATGACCAGGAGGCAGAGGAGAGTACTAAGGGGGAA	GTAAAGAACCTGAGGAGGAAGGT	59.198	TTCCCCCTTAGTACTCTCCTCTG	60.128	158
Unigene30050_sinensis_1590_5	GAGGAGGAGGAGGAG	GAG(3*5)	1084	15	ACGTAAAGAACCTGAGGAGGAAGGTGATAGTAAAAACAGTGACAAGATGAAGAAAGTTGAGATCTCATTGGATATAGAA[GAGGAGGAGGAGGAG]GAAGGTGAGGAACAAGGGCAGAGCACTCTAGAT	ACGTAAAGAACCTGAGGAGGAAG	60.168	ATCTAGAGTGCTCTGCCCTTGTT	60.793	127
Unigene30203_sinensis_1591_1	AGAAGAAGAAGAAGA	AGA(3*5)	543	15	ATCAACAGGACCATTCAGAGAAAGATG[AGAAGAAGAAGAAGA]AAGAAGAACCAGGCTCTCTCTTCCAGAGACAGAGGGTGGACTTACTCCTT	ATCAACAGGACCATTCAGAGAAA	59.990	AAGGAGTAAGTCCACCCTCTGTC	60.048	92
Unigene30203_sinensis_1591_2	AGAAGAAGAAGAAGA	AGA(3*5)	543	15	AATCAACAGGACCATTCAGAGAAAGATG[AGAAGAAGAAGAAGA]AAGAAGAACCAGGCTCTCTCTTCCAGAGACAGAGGGTGGACTTACTCCTT	AATCAACAGGACCATTCAGAGAA	59.990	AAGGAGTAAGTCCACCCTCTGTC	60.048	93
Unigene30203_sinensis_1591_3	AGAAGAAGAAGAAGA	AGA(3*5)	543	15	GTCTGCATTTGAAGAAGCTCAGTCATTTTCAAGGTACCATCCCTCCAAAGGTTACTGGTGGGACTTTAATCAACAGGACCATTCAGAGAAAGATG[AGAAGAAGAAGAAGA]AAGAAGAACCAGGCTCTCTCTTCCAGAGACAGAGGGTGGACTTACTCCTT	GTCTGCATTTGAAGAAGCTCAGT	60.075	AAGGAGTAAGTCCACCCTCTGTC	60.048	160
Unigene30203_sinensis_1591_4	AGAAGAAGAAGAAGA	AGA(3*5)	543	15	GCATTTGAAGAAGCTCAGTCATTTTCAAGGTACCATCCCTCCAAAGGTTACTGGTGGGACTTTAATCAACAGGACCATTCAGAGAAAGATG[AGAAGAAGAAGAAGA]AAGAAGAACCAGGCTCTCTCTTCCAGAGACAGAGGGTGGACTTACTCCTT	GCATTTGAAGAAGCTCAGTCATT	59.912	AAGGAGTAAGTCCACCCTCTGTC	60.048	156
Unigene30203_sinensis_1591_5	AGAAGAAGAAGAAGA	AGA(3*5)	543	15	ATCAACAGGACCATTCAGAGAAAGATG[AGAAGAAGAAGAAGA]AAGAAGAACCAGGCTCTCTCTTCCAGAGACAGAGGGTGGACTTACTCCTTGGAGAACTTGCCAAGAAGTTTCCTCCCAAGTTTGTGGCCCCATCACAACCTGATGCTAAAGTTGA	ATCAACAGGACCATTCAGAGAAA	59.990	TCAACTTTAGCATCAGGTTGTGA	59.799	157
Unigene3021_sinensis_1244_1	TATATATATATA	TA(2*6)	350	12	TTTAAGATGAATGCTGAAAACGCAGATAATATTAAGGAATCATGTAAATTGGAAGAAACAAAGACTTCTTTCACTTCTAAGATTGATATAGG[TATATATATATA]TTGATTTAATTTTTGACTTGGCCATAAATGATT	TTTAAGATGAATGCTGAAAACGC	60.593	AATCATTTATGGCCAAGTCAAAA	59.741	137
Unigene3021_sinensis_1244_2	TATATATATATA	TA(2*6)	350	12	TTTAAGATGAATGCTGAAAACGCAGATAATATTAAGGAATCATGTAAATTGGAAGAAACAAAGACTTCTTTCACTTCTAAGATTGATATAGG[TATATATATATA]TTGATTTAATTTTTGACTTGGCCATAAATGATTT	TTTAAGATGAATGCTGAAAACGC	60.593	AAATCATTTATGGCCAAGTCAAA	59.741	138
Unigene3021_sinensis_1244_3	TATATATATATA	TA(2*6)	350	12	TTTAAGATGAATGCTGAAAACGCAGATAATATTAAGGAATCATGTAAATTGGAAGAAACAAAGACTTCTTTCACTTCTAAGATTGATATAGG[TATATATATATA]TTGATTTAATTTTTGACTTGGCCATAAATGATTTT	TTTAAGATGAATGCTGAAAACGC	60.593	AAAATCATTTATGGCCAAGTCAA	59.741	139
Unigene3021_sinensis_1244_4	TATATATATATA	TA(2*6)	350	12	TTTAAGATGAATGCTGAAAACGCAGATAATATTAAGGAATCATGTAAATTGGAAGAAACAAAGACTTCTTTCACTTCTAAGATTGATATAGG[TATATATATATA]TTGATTTAATTTTTGACTTGGCCATAAATGATTTTT	TTTAAGATGAATGCTGAAAACGC	60.593	AAAAATCATTTATGGCCAAGTCA	59.741	140
Unigene3021_sinensis_1244_5	TATATATATATA	TA(2*6)	350	12	TGAATGCTGAAAACGCAGATAATATTAAGGAATCATGTAAATTGGAAGAAACAAAGACTTCTTTCACTTCTAAGATTGATATAGG[TATATATATATA]TTGATTTAATTTTTGACTTGGCCATAAATGATT	TGAATGCTGAAAACGCAGATAAT	60.962	AATCATTTATGGCCAAGTCAAAA	59.741	130
Unigene3045_sinensis_1245_1	GTTGTTGTTGTTGTTGTTGTT	GTT(3*7)	3493	21	AGTTTTGTTCCCAGATTTGTTGAATATTCTGCTGGACAATGAGAGAG[GTTGTTGTTGTTGTTGTTGTT]TTTTTGCTAACAGTTGCAACATAATGAAAGCTTGAAATGAGACATTGTGTCATGACATTCTTCACAAGCAAAGTGTGACAATT	AGTTTTGTTCCCAGATTTGTTGA	59.900	AATTGTCACACTTTGCTTGTGAA	59.707	151
Unigene3045_sinensis_1245_2	GTTGTTGTTGTTGTTGTTGTT	GTT(3*7)	3493	21	AGTTTTGTTCCCAGATTTGTTGAATATTCTGCTGGACAATGAGAGAG[GTTGTTGTTGTTGTTGTTGTT]TTTTTGCTAACAGTTGCAACATAATGAAAGCTTGAAATGAGACATTGTGTCATGACATTCTTCACAAGCAAAGTG	AGTTTTGTTCCCAGATTTGTTGA	59.900	CACTTTGCTTGTGAAGAATGTCA	60.332	143
Unigene3045_sinensis_1245_3	GTTGTTGTTGTTGTTGTTGTT	GTT(3*7)	3493	21	AGTTTTGTTCCCAGATTTGTTGAATATTCTGCTGGACAATGAGAGAG[GTTGTTGTTGTTGTTGTTGTT]TTTTTGCTAACAGTTGCAACATAATGAAAGCTTGAAATGAGACATTGTGTCATGACATTCTTCACAAGCAAAGTGTGA	AGTTTTGTTCCCAGATTTGTTGA	59.900	TCACACTTTGCTTGTGAAGAATG	60.332	146
Unigene3045_sinensis_1245_4	GTTGTTGTTGTTGTTGTTGTT	GTT(3*7)	3493	21	TTTTGTTCCCAGATTTGTTGAATATTCTGCTGGACAATGAGAGAG[GTTGTTGTTGTTGTTGTTGTT]TTTTTGCTAACAGTTGCAACATAATGAAAGCTTGAAATGAGACATTGTGTCATGACATTCTTCACAAGCAAAGTGTGACAATT	TTTTGTTCCCAGATTTGTTGAAT	59.745	AATTGTCACACTTTGCTTGTGAA	59.707	149
Unigene3045_sinensis_1245_5	GTTGTTGTTGTTGTTGTTGTT	GTT(3*7)	3493	21	TTTTGTTCCCAGATTTGTTGAATATTCTGCTGGACAATGAGAGAG[GTTGTTGTTGTTGTTGTTGTT]TTTTTGCTAACAGTTGCAACATAATGAAAGCTTGAAATGAGACATTGTGTCATGACATTCTTCACAAGCAAAGTG	TTTTGTTCCCAGATTTGTTGAAT	59.745	CACTTTGCTTGTGAAGAATGTCA	60.332	141
Unigene30712_sinensis_1596_1	AACAACAACAACAAC	AAC(3*5)	787	15	GGTGATGGAAGATCATCAGAGTCAGACCAAGCAGTGTTAGAGAATACAACAGATTCAGTTCAGGAGTCCTCAGAGGCTTCAAAAG[AACAACAACAACAAC]CACAGCAATACTCTCCTATACAAGACTTTGATTTACAGGAGTCTCCG	GGTGATGGAAGATCATCAGAGTC	59.956	CGGAGACTCCTGTAAATCAAAGT	58.838	147
Unigene30712_sinensis_1596_2	AACAACAACAACAAC	AAC(3*5)	787	15	AGATCATCAGAGTCAGACCAAGCAGTGTTAGAGAATACAACAGATTCAGTTCAGGAGTCCTCAGAGGCTTCAAAAG[AACAACAACAACAAC]CACAGCAATACTCTCCTATACAAGACTTTGATTTACAGGAGTCTCCG	AGATCATCAGAGTCAGACCAAGC	59.899	CGGAGACTCCTGTAAATCAAAGT	58.838	138
Unigene30712_sinensis_1596_3	AACAACAACAACAAC	AAC(3*5)	787	15	GGTGATGGAAGATCATCAGAGTCAGACCAAGCAGTGTTAGAGAATACAACAGATTCAGTTCAGGAGTCCTCAGAGGCTTCAAAAG[AACAACAACAACAAC]CACAGCAATACTCTCCTATACAAGACTTTGATTTACAGGAGTCTCCGG	GGTGATGGAAGATCATCAGAGTC	59.956	CCGGAGACTCCTGTAAATCAAAG	61.316	148
Unigene30712_sinensis_1596_4	AACAACAACAACAAC	AAC(3*5)	787	15	AGATCATCAGAGTCAGACCAAGCAGTGTTAGAGAATACAACAGATTCAGTTCAGGAGTCCTCAGAGGCTTCAAAAG[AACAACAACAACAAC]CACAGCAATACTCTCCTATACAAGACTTTGATTTACAGGAGTCTCCGG	AGATCATCAGAGTCAGACCAAGC	59.899	CCGGAGACTCCTGTAAATCAAAG	61.316	139
Unigene30712_sinensis_1596_5	AACAACAACAACAAC	AAC(3*5)	787	15	GGTGATGGAAGATCATCAGAGTCAGACCAAGCAGTGTTAGAGAATACAACAGATTCAGTTCAGGAGTCCTCAGAGGCTTCAAAAG[AACAACAACAACAAC]CACAGCAATACTCTCCTATACAAGACTTTGATTTACAGGAGTCTCCGG	GGTGATGGAAGATCATCAGAGTC	59.956	CCGGAGACTCCTGTAAATCAAA	60.474	148
Unigene30894_sinensis_1598_1	TGTGTGTGTGTG	TG(2*6)	499	12	AACTGTTTGTATGGGATTGAACGGGTTGTCTCTTATAATGCATGGTTTTTGATAAATCATCAGAGCTGAAAAGAAGTAACATT[TGTGTGTGTGTG]TTTTTGACTTCTGTTTAGCTTGTGTTGCTTTACCAATAATTTTGAGTGCCTTAGTTGCTGA	AACTGTTTGTATGGGATTGAACG	60.156	TCAGCAACTAAGGCACTCAAAAT	60.302	156
Unigene30894_sinensis_1598_2	TGTGTGTGTGTG	TG(2*6)	499	12	GGGTTGTCTCTTATAATGCATGGTTTTTGATAAATCATCAGAGCTGAAAAGAAGTAACATT[TGTGTGTGTGTG]TTTTTGACTTCTGTTTAGCTTGTGTTGCTTTACCAATAATTTTGAGTGCCTTAGTTGCTGA	GGGTTGTCTCTTATAATGCATGG	59.750	TCAGCAACTAAGGCACTCAAAAT	60.302	134
Unigene30894_sinensis_1598_3	TGTGTGTGTGTG	TG(2*6)	499	12	AACTGTTTGTATGGGATTGAACGGGTTGTCTCTTATAATGCATGGTTTTTGATAAATCATCAGAGCTGAAAAGAAGTAACATT[TGTGTGTGTGTG]TTTTTGACTTCTGTTTAGCTTGTGTTGCTTTACCAATAATTTTGAGTGCCTTAGTTGCTGACT	AACTGTTTGTATGGGATTGAACG	60.156	AGTCAGCAACTAAGGCACTCAAA	60.469	158
Unigene30894_sinensis_1598_4	TGTGTGTGTGTG	TG(2*6)	499	12	AACTGTTTGTATGGGATTGAACGGGTTGTCTCTTATAATGCATGGTTTTTGATAAATCATCAGAGCTGAAAAGAAGTAACATT[TGTGTGTGTGTG]TTTTTGACTTCTGTTTAGCTTGTGTTGCTTTACCAATAATTTTGAGTGCCTTAGTTGCTGACTT	AACTGTTTGTATGGGATTGAACG	60.156	AAGTCAGCAACTAAGGCACTCAA	60.469	159
Unigene30894_sinensis_1598_5	TGTGTGTGTGTG	TG(2*6)	499	12	GGGTTGTCTCTTATAATGCATGGTTTTTGATAAATCATCAGAGCTGAAAAGAAGTAACATT[TGTGTGTGTGTG]TTTTTGACTTCTGTTTAGCTTGTGTTGCTTTACCAATAATTTTGAGTGCCTTAGTTGCTGACT	GGGTTGTCTCTTATAATGCATGG	59.750	AGTCAGCAACTAAGGCACTCAAA	60.469	136
Unigene30909_sinensis_1599_1	ATATATATATATATATAT	AT(2*9)	181	18	TCTTAAACCCCCATCTCTTTTTCGTAGTGTTTTTTCTCTTTTC[ATATATATATATATATAT]GAAAAGAGAAAAAACACTACGAAAAAGAGATGGGGGTTTAAGA	TCTTAAACCCCCATCTCTTTTTC	59.842	TCTTAAACCCCCATCTCTTTTTC	59.842	104
Unigene30909_sinensis_1599_2	ATATATATATATATATAT	AT(2*9)	181	18	TCTTAAACCCCCATCTCTTTTTCGTAGTGTTTTTTCTCTTTTC[ATATATATATATATATAT]GAAAAGAGAAAAAACACTACGAAAAAGAGATGGGGGTTTAAGATTCA	TCTTAAACCCCCATCTCTTTTTC	59.842	TGAATCTTAAACCCCCATCTCTT	60.186	108
Unigene30909_sinensis_1599_3	ATATATATATATATATAT	AT(2*9)	181	18	TGAATCTTAAACCCCCATCTCTTTTTCGTAGTGTTTTTTCTCTTTTC[ATATATATATATATATAT]GAAAAGAGAAAAAACACTACGAAAAAGAGATGGGGGTTTAAGA	TGAATCTTAAACCCCCATCTCTT	60.186	TCTTAAACCCCCATCTCTTTTTC	59.842	108
Unigene30909_sinensis_1599_4	ATATATATATATATATAT	AT(2*9)	181	18	TGAATCTTAAACCCCCATCTCTTTTTCGTAGTGTTTTTTCTCTTTTC[ATATATATATATATATAT]GAAAAGAGAAAAAACACTACGAAAAAGAGATGGGGGTTTAAGATTCA	TGAATCTTAAACCCCCATCTCTT	60.186	TGAATCTTAAACCCCCATCTCTT	60.186	112
Unigene30909_sinensis_1599_5	ATATATATATATATATAT	AT(2*9)	181	18	TCTTAAACCCCCATCTCTTTTTCGTAGTGTTTTTTCTCTTTTC[ATATATATATATATATAT]GAAAAGAGAAAAAACACTACGAAAAAGAGATGGGGGTTTAAGATTCATTG	TCTTAAACCCCCATCTCTTTTTC	59.842	CAATGAATCTTAAACCCCCATCT	60.411	111
Unigene30979_sinensis_1600_1	GGTGGTGGTGGTGGT	GGT(3*5)	438	15	TCCGACTTCAGAATGCTTAAAAATG[GGTGGTGGTGGTGGT]CAGGAGAGGGGAGGGAGGGGGGCGGAGGGGGGAGGAGAGGGGAGGGGGGTTTTGAATACAAATTCTTAAATGATGTAATAAAAATGAGACCAGTCTTAAACAGAAACAACGC	TCCGACTTCAGAATGCTTAAAAA	60.238	GCGTTGTTTCTGTTTAAGACTGG	60.208	152
Unigene30979_sinensis_1600_2	GGTGGTGGTGGTGGT	GGT(3*5)	438	15	TTCCGACTTCAGAATGCTTAAAAATG[GGTGGTGGTGGTGGT]CAGGAGAGGGGAGGGAGGGGGGCGGAGGGGGGAGGAGAGGGGAGGGGGGTTTTGAATACAAATTCTTAAATGATGTAATAAAAATGAGACCAGTCTTAAACAGAAACAACGC	TTCCGACTTCAGAATGCTTAAAA	60.238	GCGTTGTTTCTGTTTAAGACTGG	60.208	153
Unigene30979_sinensis_1600_3	GGTGGTGGTGGTGGT	GGT(3*5)	438	15	CAAACAAAAAGAAAACAACGGAGCCTTTTTCCGACTTCAGAATGCTTAAAAATG[GGTGGTGGTGGTGGT]CAGGAGAGGGGAGGGAGGGGGGCGGAGGGGGGAGGAGAGGGGAGGGGGGTTTTGAATACAAATTCTT	CAAACAAAAAGAAAACAACGGAG	60.057	AAGAATTTGTATTCAAAACCCCC	59.516	136
Unigene30979_sinensis_1600_4	GGTGGTGGTGGTGGT	GGT(3*5)	438	15	ACAAACAAAAAGAAAACAACGGAGCCTTTTTCCGACTTCAGAATGCTTAAAAATG[GGTGGTGGTGGTGGT]CAGGAGAGGGGAGGGAGGGGGGCGGAGGGGGGAGGAGAGGGGAGGGGGGTTTTGAATACAAATTCTT	ACAAACAAAAAGAAAACAACGGA	59.940	AAGAATTTGTATTCAAAACCCCC	59.516	137
Unigene30979_sinensis_1600_5	GGTGGTGGTGGTGGT	GGT(3*5)	438	15	TTCCGACTTCAGAATGCTTAAAAATG[GGTGGTGGTGGTGGT]CAGGAGAGGGGAGGGAGGGGGGCGGAGGGGGGAGGAGAGGGGAGGGGGGTTTTGAATACAAATTCTTAAATGATGTAATAAAAATGAGACCAGTCTTAAACAGAAACAACGCAATTCAA	TTCCGACTTCAGAATGCTTAAAA	60.238	TTGAATTGCGTTGTTTCTGTTTA	59.690	160
Unigene3112_sinensis_1246_1	CAGCAGCAGCAGCAG	CAG(3*5)	865	15	TATTTGTCTGTGGCATCAACAT[CAGCAGCAGCAGCAG]AATCTAAAAACCAAACAAGTAATTAAAAAAAAAGAAATGCTGTAAACATTTTATTTGAGCTTAATAAAATTCATAAGTTTAGCTATCAAGGCAAAAGGACATTCATAAG	TATTTGTCTGTGGCATCAACATC	59.881	CTTATGAATGTCCTTTTGCCTTG	60.010	146
Unigene3112_sinensis_1246_2	CAGCAGCAGCAGCAG	CAG(3*5)	865	15	GTGGTTTTATTTGTCTGTGGCATCAACAT[CAGCAGCAGCAGCAG]AATCTAAAAACCAAACAAGTAATTAAAAAAAAAGAAATGCTGTAAACATTTTATTTGAGCTTAATAAAATTCATAAGTTTAGCTATCAAGGCAAAAGGACATTCATAAG	GTGGTTTTATTTGTCTGTGGCAT	60.163	CTTATGAATGTCCTTTTGCCTTG	60.010	153
Unigene3112_sinensis_1246_3	CAGCAGCAGCAGCAG	CAG(3*5)	865	15	TATTTGTCTGTGGCATCAACAT[CAGCAGCAGCAGCAG]AATCTAAAAACCAAACAAGTAATTAAAAAAAAAGAAATGCTGTAAACATTTTATTTGAGCTTAATAAAATTCATAAGTTTAGCTATCAAGGCAAAAGGACATTCATAAGTTG	TATTTGTCTGTGGCATCAACATC	59.881	CAACTTATGAATGTCCTTTTGCC	59.891	149
Unigene3112_sinensis_1246_4	CAGCAGCAGCAGCAG	CAG(3*5)	865	15	TATTTGTCTGTGGCATCAACAT[CAGCAGCAGCAGCAG]AATCTAAAAACCAAACAAGTAATTAAAAAAAAAGAAATGCTGTAAACATTTTATTTGAGCTTAATAAAATTCATAAGTTTAGCTATCAAGGCAAAAGGACATTCATAAGTTGG	TATTTGTCTGTGGCATCAACATC	59.881	CCAACTTATGAATGTCCTTTTGC	59.891	150
Unigene3112_sinensis_1246_5	CAGCAGCAGCAGCAG	CAG(3*5)	865	15	TATTTGTCTGTGGCATCAACAT[CAGCAGCAGCAGCAG]AATCTAAAAACCAAACAAGTAATTAAAAAAAAAGAAATGCTGTAAACATTTTATTTGAGCTTAATAAAATTCATAAGTTTAGCTATCAAGGCAAAAGGACATTCAT	TATTTGTCTGTGGCATCAACATC	59.881	ATGAATGTCCTTTTGCCTTGATA	59.857	143
Unigene3115_sinensis_1247_1	TTGTTGTTGTTGTTG	TTG(3*5)	216	15	TTTTGGATGAAGTAGTTGACGGTAGCTATTGTTC[TTGTTGTTGTTGTTG]CCTTTGCTTTAATCATACAGCTATCAATGTTTTGTTCCAATGTGGGTGTTTGTGGTATATTGGGAACTTCAGATTTCTGGATA	TTTTGGATGAAGTAGTTGACGGT	59.920	TATCCAGAAATCTGAAGTTCCCA	59.952	132
Unigene3115_sinensis_1247_2	TTGTTGTTGTTGTTG	TTG(3*5)	216	15	CCTGCAAATTTTGGATGAAGTAGTTGACGGTAGCTATTGTTC[TTGTTGTTGTTGTTG]CCTTTGCTTTAATCATACAGCTATCAATGTTTTGTTCCAATGTGGGTGTTTGTGGTATATTGGGAACTTCAGATTTCTGG	CCTGCAAATTTTGGATGAAGTAG	60.010	CCAGAAATCTGAAGTTCCCAATA	59.489	137
Unigene3115_sinensis_1247_3	TTGTTGTTGTTGTTG	TTG(3*5)	216	15	TTTTGGATGAAGTAGTTGACGGTAGCTATTGTTC[TTGTTGTTGTTGTTG]CCTTTGCTTTAATCATACAGCTATCAATGTTTTGTTCCAATGTGGGTGTTTGTGGTATATTGGGAACTTCAGATTTCTGG	TTTTGGATGAAGTAGTTGACGGT	59.920	CCAGAAATCTGAAGTTCCCAATA	59.489	129
Unigene3115_sinensis_1247_4	TTGTTGTTGTTGTTG	TTG(3*5)	216	15	TGGATGAAGTAGTTGACGGTAGCTATTGTTC[TTGTTGTTGTTGTTG]CCTTTGCTTTAATCATACAGCTATCAATGTTTTGTTCCAATGTGGGTGTTTGTGGTATATTGGGAACTTCAGATTTCTGGATA	TGGATGAAGTAGTTGACGGTAGC	60.547	TATCCAGAAATCTGAAGTTCCCA	59.952	129
Unigene3115_sinensis_1247_5	TTGTTGTTGTTGTTG	TTG(3*5)	216	15	CCTGCAAATTTTGGATGAAGTAGTTGACGGTAGCTATTGTTC[TTGTTGTTGTTGTTG]CCTTTGCTTTAATCATACAGCTATCAATGTTTTGTTCCAATGTGGGTGTTTGTGGTATATTGGGAAC	CCTGCAAATTTTGGATGAAGTAG	60.010	GTTCCCAATATACCACAAACACC	59.407	124
Unigene31200_sinensis_1602_1	GAGAGAGAGAGAGA	GA(2*7)	1574	14	CTCGTTTCTGTCAAAATTTGGTTAACACATGTTACAATGCTTACAGTTTTGTGCTGGTGTTAATGCCTCAGTTTATATACAGACTTGTCCGTCAGTGACT[GAGAGAGAGAGAGA]GGAATATGGCTGAATGGCTGCTTACAATGTTGATT	CTCGTTTCTGTCAAAATTTGGTT	59.569	AATCAACATTGTAAGCAGCCATT	59.917	149
Unigene31200_sinensis_1602_2	GAGAGAGAGAGAGA	GA(2*7)	1574	14	GCTGGTGTTAATGCCTCAGTTTATATACAGACTTGTCCGTCAGTGACT[GAGAGAGAGAGAGA]GGAATATGGCTGAATGGCTGCTTACAATGTTGATT	GCTGGTGTTAATGCCTCAGTTTA	60.533	AATCAACATTGTAAGCAGCCATT	59.917	97
Unigene31200_sinensis_1602_3	GAGAGAGAGAGAGA	GA(2*7)	1574	14	GCTGGTGTTAATGCCTCAGTTTATATACAGACTTGTCCGTCAGTGACT[GAGAGAGAGAGAGA]GGAATATGGCTGAATGGCTGCTTACAATGTTGATTATACTTTTACGCAATTTTCCATTCTTTTGCATGTGATAACA	GCTGGTGTTAATGCCTCAGTTTA	60.533	TGTTATCACATGCAAAAGAATGG	59.882	138
Unigene31200_sinensis_1602_4	GAGAGAGAGAGAGA	GA(2*7)	1574	14	GCTGGTGTTAATGCCTCAGTTTATATACAGACTTGTCCGTCAGTGACT[GAGAGAGAGAGAGA]GGAATATGGCTGAATGGCTGCTTACAATGTTGATTATACTTTTACGCAATTTTCCATTCTTTTGCATGT	GCTGGTGTTAATGCCTCAGTTTA	60.533	ACATGCAAAAGAATGGAAAATTG	60.226	131
Unigene31200_sinensis_1602_5	GAGAGAGAGAGAGA	GA(2*7)	1574	14	CTCGTTTCTGTCAAAATTTGGTTAACACATGTTACAATGCTTACAGTTTTGTGCTGGTGTTAATGCCTCAGTTTATATACAGACTTGTCCGTCAGTGACT[GAGAGAGAGAGAGA]GGAATATGGCTGAATGGCTGCTTACAATGTTGAT	CTCGTTTCTGTCAAAATTTGGTT	59.569	ATCAACATTGTAAGCAGCCATTC	60.385	148
Unigene3142_sinensis_1248_1	TGTGTGTGTGTG	TG(2*6)	373	12	AAATGCAAGGAAACTCAAGACAATCTGTGAAAATATTTTGAACTAGTTAATCTCAGGGTAATTTACTTGCTAAAAGACAAAACTGTTTCTGTGAATGTTCGTC[TGTGTGTGTGTG]ATAGATCTAGCTATTGGCACTGTGTATCAGTG	AAATGCAAGGAAACTCAAGACAA	60.156	CACTGATACACAGTGCCAATAGC	59.713	147
Unigene3142_sinensis_1248_2	TGTGTGTGTGTG	TG(2*6)	373	12	AAAATGCAAGGAAACTCAAGACAATCTGTGAAAATATTTTGAACTAGTTAATCTCAGGGTAATTTACTTGCTAAAAGACAAAACTGTTTCTGTGAATGTTCGTC[TGTGTGTGTGTG]ATAGATCTAGCTATTGGCACTGTGTATCAGTG	AAAATGCAAGGAAACTCAAGACA	60.156	CACTGATACACAGTGCCAATAGC	59.713	148
Unigene3142_sinensis_1248_3	TGTGTGTGTGTG	TG(2*6)	373	12	CAAAATGCAAGGAAACTCAAGACAATCTGTGAAAATATTTTGAACTAGTTAATCTCAGGGTAATTTACTTGCTAAAAGACAAAACTGTTTCTGTGAATGTTCGTC[TGTGTGTGTGTG]ATAGATCTAGCTATTGGCACTGTGTATCAGTG	CAAAATGCAAGGAAACTCAAGAC	60.156	CACTGATACACAGTGCCAATAGC	59.713	149
Unigene3142_sinensis_1248_4	TGTGTGTGTGTG	TG(2*6)	373	12	AAATGCAAGGAAACTCAAGACAATCTGTGAAAATATTTTGAACTAGTTAATCTCAGGGTAATTTACTTGCTAAAAGACAAAACTGTTTCTGTGAATGTTCGTC[TGTGTGTGTGTG]ATAGATCTAGCTATTGGCACTGTGTATCAGTGTTTT	AAATGCAAGGAAACTCAAGACAA	60.156	AAAACACTGATACACAGTGCCAA	59.593	151
Unigene3142_sinensis_1248_5	TGTGTGTGTGTG	TG(2*6)	373	12	AAAATGCAAGGAAACTCAAGACAATCTGTGAAAATATTTTGAACTAGTTAATCTCAGGGTAATTTACTTGCTAAAAGACAAAACTGTTTCTGTGAATGTTCGTC[TGTGTGTGTGTG]ATAGATCTAGCTATTGGCACTGTGTATCAGTGTTTT	AAAATGCAAGGAAACTCAAGACA	60.156	AAAACACTGATACACAGTGCCAA	59.593	152
Unigene3146_sinensis_1249_1	TATATATATATA	TA(2*6)	661	12	TGAGTTTTTAAGTACGCATGAGCTATAACACATACTGAATACTGATAAAATTTCATGAAATAAGC[TATATATATATA]TCTTTTCAAACTGGAGTCATTGCAAGCAATCAGGTAAAACTAAATATCAGAAACATGGACCTCTGTGAGTGGATACCTGT	TGAGTTTTTAAGTACGCATGAGC	58.648	ACAGGTATCCACTCACAGAGGTC	59.542	157
Unigene3146_sinensis_1249_2	TATATATATATA	TA(2*6)	661	12	TGAGTTTTTAAGTACGCATGAGCTATAACACATACTGAATACTGATAAAATTTCATGAAATAAGC[TATATATATATA]TCTTTTCAAACTGGAGTCATTGCAAGCAATCAGGTAAAACTAAATATCAGAAACATGGACCTCTGTGAGT	TGAGTTTTTAAGTACGCATGAGC	58.648	ACTCACAGAGGTCCATGTTTCTG	60.591	147
Unigene3146_sinensis_1249_3	TATATATATATA	TA(2*6)	661	12	TGAGTTTTTAAGTACGCATGAGCTATAACACATACTGAATACTGATAAAATTTCATGAAATAAGC[TATATATATATA]TCTTTTCAAACTGGAGTCATTGCAAGCAATCAGGTAAAACTAAATATCAGAAACATGGACCTCTGTGAGTG	TGAGTTTTTAAGTACGCATGAGC	58.648	CACTCACAGAGGTCCATGTTTCT	60.591	148
Unigene3146_sinensis_1249_4	TATATATATATA	TA(2*6)	661	12	TGAGTTTTTAAGTACGCATGAGCTATAACACATACTGAATACTGATAAAATTTCATGAAATAAGC[TATATATATATA]TCTTTTCAAACTGGAGTCATTGCAAGCAATCAGGTAAAACTAAATATCAGAAACATGGACCTCTGTGAGTGGATACCTGTTGA	TGAGTTTTTAAGTACGCATGAGC	58.648	TCAACAGGTATCCACTCACAGAG	59.267	160
Unigene3146_sinensis_1249_5	TATATATATATA	TA(2*6)	661	12	CGCATGAGCTATAACACATACTGAATACTGATAAAATTTCATGAAATAAGC[TATATATATATA]TCTTTTCAAACTGGAGTCATTGCAAGCAATCAGGTAAAACTAAATATCAGAAACATGGACCTCTGTGAGTGGATACCTGT	CGCATGAGCTATAACACATACTGA	59.363	ACAGGTATCCACTCACAGAGGTC	59.542	143
Unigene31757_sinensis_1606_1	TCATCATCATCATCA	TCA(3*5)	757	15	TTCACAACAACCAGCAGTATCATAGCTCTTCTCGACCATTCCACAAGTC[TCATCATCATCATCA]TGGTAATCATCAGAAGAATGGTTTTCATAGCACAAATATGTCTGTAAATAGTTCTAATGGCCATCAGGGTAACAGGGGAATGAGTGATTTTAATG	TTCACAACAACCAGCAGTATCAT	59.553	CATTAAAATCACTCATTCCCCTG	59.724	159
Unigene31757_sinensis_1606_2	TCATCATCATCATCA	TCA(3*5)	757	15	TTTCACAACAACCAGCAGTATCATAGCTCTTCTCGACCATTCCACAAGTC[TCATCATCATCATCA]TGGTAATCATCAGAAGAATGGTTTTCATAGCACAAATATGTCTGTAAATAGTTCTAATGGCCATCAGGGTAACAGGGGAATGAGTGATTTTAATG	TTTCACAACAACCAGCAGTATCA	60.581	CATTAAAATCACTCATTCCCCTG	59.724	160
Unigene31757_sinensis_1606_3	TCATCATCATCATCA	TCA(3*5)	757	15	TTCACAACAACCAGCAGTATCATAGCTCTTCTCGACCATTCCACAAGTC[TCATCATCATCATCA]TGGTAATCATCAGAAGAATGGTTTTCATAGCACAAATATGTCTGTAAATAGTTCTAATGGCCATCAGGGTAACAGGGGAATGAGTGATTTTAATGG	TTCACAACAACCAGCAGTATCAT	59.553	CCATTAAAATCACTCATTCCCCT	60.411	160
Unigene31757_sinensis_1606_4	TCATCATCATCATCA	TCA(3*5)	757	15	GAATTTTCACAACAACCAGCAGTATCATAGCTCTTCTCGACCATTCCACAAGTC[TCATCATCATCATCA]TGGTAATCATCAGAAGAATGGTTTTCATAGCACAAATATGTCTGTAAATAGTTCTAATGGCCATCAGGGTAACAGGGGAATGAGTGATTT	GAATTTTCACAACAACCAGCAGT	60.438	AAATCACTCATTCCCCTGTTACC	60.460	159
Unigene31757_sinensis_1606_5	TCATCATCATCATCA	TCA(3*5)	757	15	TTCACAACAACCAGCAGTATCATAGCTCTTCTCGACCATTCCACAAGTC[TCATCATCATCATCA]TGGTAATCATCAGAAGAATGGTTTTCATAGCACAAATATGTCTGTAAATAGTTCTAATGGCCATCAGGGTAACAGGGGAATGAGTGATTT	TTCACAACAACCAGCAGTATCAT	59.553	AAATCACTCATTCCCCTGTTACC	60.460	154
Unigene31757_sinensis_1607_1	ATTATTATTATTATT	ATT(3*5)	1458	15	ATTTGGATTGTTTGTTGCAATCTACAAATTGTTTAAAAGTACATACCTTTCTATTTGTCAAATACACAAAGTCATTCTTTGTCATACCAAATACTACTGGC[ATTATTATTATTATT]TTTTGAAGGTTTGACATTATTTTTCAGGATGTTCTGTCTGATCA	ATTTGGATTGTTTGTTGCAATCT	59.771	TGATCAGACAGAACATCCTGAAA	59.726	160
Unigene31757_sinensis_1607_2	ATTATTATTATTATT	ATT(3*5)	1458	15	ATTTGGATTGTTTGTTGCAATCTACAAATTGTTTAAAAGTACATACCTTTCTATTTGTCAAATACACAAAGTCATTCTTTGTCATACCAAATACTACTGGC[ATTATTATTATTATT]TTTTGAAGGTTTGACATTATTTTTCAGGATGTTCTGTCTGATC	ATTTGGATTGTTTGTTGCAATCT	59.771	GATCAGACAGAACATCCTGAAAAA	59.637	159
Unigene31757_sinensis_1607_3	ATTATTATTATTATT	ATT(3*5)	1458	15	TTTGGATTGTTTGTTGCAATCTACAAATTGTTTAAAAGTACATACCTTTCTATTTGTCAAATACACAAAGTCATTCTTTGTCATACCAAATACTACTGGC[ATTATTATTATTATT]TTTTGAAGGTTTGACATTATTTTTCAGGATGTTCTGTCTGATCA	TTTGGATTGTTTGTTGCAATCT	59.496	TGATCAGACAGAACATCCTGAAA	59.726	159
Unigene31757_sinensis_1607_4	ATTATTATTATTATT	ATT(3*5)	1458	15	TTTGGATTGTTTGTTGCAATCTACAAATTGTTTAAAAGTACATACCTTTCTATTTGTCAAATACACAAAGTCATTCTTTGTCATACCAAATACTACTGGC[ATTATTATTATTATT]TTTTGAAGGTTTGACATTATTTTTCAGGATGTTCTGTCTGATCAA	TTTGGATTGTTTGTTGCAATCT	59.496	TTGATCAGACAGAACATCCTGAA	59.726	160
Unigene31757_sinensis_1607_5	ATTATTATTATTATT	ATT(3*5)	1458	15	ATTTGGATTGTTTGTTGCAATCTACAAATTGTTTAAAAGTACATACCTTTCTATTTGTCAAATACACAAAGTCATTCTTTGTCATACCAAATACTACTGGC[ATTATTATTATTATT]TTTTGAAGGTTTGACATTATTTTTCAGGATGTTCTGTCTGATC	ATTTGGATTGTTTGTTGCAATCT	59.771	GATCAGACAGAACATCCTGAAAA	58.306	159
Unigene31828_sinensis_1609_1	TGTTGTTGTTGTTGT	TGT(3*5)	415	15	ACAATGAATGGTCCAGAATGTTTC[TGTTGTTGTTGTTGT]TTTTCGGACTGCGAGCTATGGGGACAAGCTTTTGTTATAAACATTGTTGTTGACTGTTATTTGTACGAGTTCACTGAATGAAGGGAGACAAATACATGCACAAAAATGCCAAGACTAAAC	ACAATGAATGGTCCAGAATGTTT	59.628	GTTTAGTCTTGGCATTTTTGTGC	60.056	159
Unigene31828_sinensis_1609_2	TGTTGTTGTTGTTGT	TGT(3*5)	415	15	ACAATGAATGGTCCAGAATGTTTC[TGTTGTTGTTGTTGT]TTTTCGGACTGCGAGCTATGGGGACAAGCTTTTGTTATAAA	ACAATGAATGGTCCAGAATGTTT	59.628	TTTATAACAAAAGCTTGTCCCCA	59.892	80
Unigene31828_sinensis_1609_3	TGTTGTTGTTGTTGT	TGT(3*5)	415	15	ATATCCACAATGAATGGTCCAGAATGTTTC[TGTTGTTGTTGTTGT]TTTTCGGACTGCGAGCTATGGGGACAAGCTTTTGTTATAAA	ATATCCACAATGAATGGTCCAGA	60.445	TTTATAACAAAAGCTTGTCCCCA	59.892	86
Unigene31828_sinensis_1609_4	TGTTGTTGTTGTTGT	TGT(3*5)	415	15	CAATGAATGGTCCAGAATGTTTC[TGTTGTTGTTGTTGT]TTTTCGGACTGCGAGCTATGGGGACAAGCTTTTGTTATAAACATTGTTGTTGACTGTTATTTGTACGAGTTCACTGAATGAAGGGAGACAAATACATGCACAAAAATGCCAAGACTAAAC	CAATGAATGGTCCAGAATGTTTC	60.587	GTTTAGTCTTGGCATTTTTGTGC	60.056	158
Unigene31828_sinensis_1609_5	TGTTGTTGTTGTTGT	TGT(3*5)	415	15	TTCTTTGAAATAATGCACGTGGTTTTATATCCACAATGAATGGTCCAGAATGTTTC[TGTTGTTGTTGTTGT]TTTTCGGACTGCGAGCTATGGGGACAAGCTTTTGTTATAAA	TTCTTTGAAATAATGCACGTGGT	60.743	TTTATAACAAAAGCTTGTCCCCA	59.892	112
Unigene31892_sinensis_1610_1	TATATATATATATATATATA	TA(2*10)	2620	20	GCATGAAAGTTTTGAAAGAGAGCTTTCTTATACATGACAGTTGTTTATG[TATATATATATATATATATA]TTGCAGGGATTTTAATATCATTTTCATGACATGAATAACTTTGATGTGAAATTAGCCATTTCTG	GCATGAAAGTTTTGAAAGAGAGC	59.557	CAGAAATGGCTAATTTCACATCA	59.133	133
Unigene31892_sinensis_1610_2	TATATATATATATATATATA	TA(2*10)	2620	20	GCATGAAAGTTTTGAAAGAGAGCTTTCTTATACATGACAGTTGTTTATG[TATATATATATATATATATA]TTGCAGGGATTTTAATATCATTTTCATGACATGAATAACTTTGATGTGAAATTAGCCATTTCTG	GCATGAAAGTTTTGAAAGAGAGC	59.557	CAGAAATGGCTAATTTCACATCAA	60.355	133
Unigene31892_sinensis_1610_3	TATATATATATATATATATA	TA(2*10)	2620	20	TGAAGAAGCATGAAAGTTTTGAAAGAGAGCTTTCTTATACATGACAGTTGTTTATG[TATATATATATATATATATA]TTGCAGGGATTTTAATATCATTTTCATGACATGAATAACTTTGATGTGAAATTAGCCATTTCTG	TGAAGAAGCATGAAAGTTTTGAA	59.042	CAGAAATGGCTAATTTCACATCA	59.133	140
Unigene31892_sinensis_1610_4	TATATATATATATATATATA	TA(2*10)	2620	20	TTTTGAAGAAGCATGAAAGTTTTGAAAGAGAGCTTTCTTATACATGACAGTTGTTTATG[TATATATATATATATATATA]TTGCAGGGATTTTAATATCATTTTCATGACATGAATAACTTTGATGTGAAATTAGCCATTTCTG	TTTTGAAGAAGCATGAAAGTTTTG	59.817	CAGAAATGGCTAATTTCACATCA	59.133	143
Unigene31892_sinensis_1610_5	TATATATATATATATATATA	TA(2*10)	2620	20	TTGAAGAAGCATGAAAGTTTTGAAAGAGAGCTTTCTTATACATGACAGTTGTTTATG[TATATATATATATATATATA]TTGCAGGGATTTTAATATCATTTTCATGACATGAATAACTTTGATGTGAAATTAGCCATTTCTG	TTGAAGAAGCATGAAAGTTTTGAA	60.263	CAGAAATGGCTAATTTCACATCA	59.133	141
Unigene32082_sinensis_1613_1	ATATATATATAT	AT(2*6)	1049	12	ACCAAACAGACTGTGTCCAAGTTCAGTG[ATATATATATAT]GCTGATTTTAAATGCTGGCTTCTCAGCAGATGGACAAAAAACAACCAACTGTCCTTACAGCCCTCTCTGGACACTTCTGGTTCAGGTGAATTGAA	ACCAAACAGACTGTGTCCAAGTT	59.989	TTCAATTCACCTGAACCAGAAGT	60.026	135
Unigene32082_sinensis_1613_2	ATATATATATAT	AT(2*6)	1049	12	CAAACAGACTGTGTCCAAGTTCAGTG[ATATATATATAT]GCTGATTTTAAATGCTGGCTTCTCAGCAGATGGACAAAAAACAACCAACTGTCCTTACAGCCCTCTCTGGACACTTCTGGTTCAGGTGAATTGAA	CAAACAGACTGTGTCCAAGTTCA	60.236	TTCAATTCACCTGAACCAGAAGT	60.026	133
Unigene32082_sinensis_1613_3	ATATATATATAT	AT(2*6)	1049	12	ACCAAACAGACTGTGTCCAAGTTCAGTG[ATATATATATAT]GCTGATTTTAAATGCTGGCTTCTCAGCAGATGGACAAAAAACAACCAACTGTCCTTACAGC	ACCAAACAGACTGTGTCCAAGTT	59.989	GCTGTAAGGACAGTTGGTTGTTT	59.616	101
Unigene32082_sinensis_1613_4	ATATATATATAT	AT(2*6)	1049	12	ACCAAACAGACTGTGTCCAAGTTCAGTG[ATATATATATAT]GCTGATTTTAAATGCTGGCTTCTCAGCAGATGGACAAAAAACAACCAACTGTCCTTACAGCCCTCTCTGGACACTTCTGGTTCAGGTGAATTG	ACCAAACAGACTGTGTCCAAGTT	59.989	CAATTCACCTGAACCAGAAGTGT	60.442	133
Unigene32082_sinensis_1613_5	ATATATATATAT	AT(2*6)	1049	12	TAAAACCAAACAGACTGTGTCCAAGTTCAGTG[ATATATATATAT]GCTGATTTTAAATGCTGGCTTCTCAGCAGATGGACAAAAAACAACCAACTGTCCTTACAGCCCTCTCTGGACACTTCTGGTTCAGGTGAATTGAA	TAAAACCAAACAGACTGTGTCCA	59.566	TTCAATTCACCTGAACCAGAAGT	60.026	139
Unigene32242_sinensis_1616_1	CATTCATTCATTCATTCATTCATT	CATT(4*6)	1110	24	GTGTTCAGGGTCTCAAATTAGCAATTTTTCGTACAGATATCTTTCTGTAAAGGCTTCTTGTAGCCTGGTCTACACGGTCCCTGTGTCAGC[CATTCATTCATTCATTCATTCATT]CAATTATTCAAGTCAAGTCTTAGCCTTTTAAGCTCACGACA	GTGTTCAGGGTCTCAAATTAGCA	60.528	TGTCGTGAGCTTAAAAGGCTAAG	60.082	155
Unigene32242_sinensis_1616_2	CATTCATTCATTCATTCATTCATT	CATT(4*6)	1110	24	GTGTTCAGGGTCTCAAATTAGCAATTTTTCGTACAGATATCTTTCTGTAAAGGCTTCTTGTAGCCTGGTCTACACGGTCCCTGTGTCAGC[CATTCATTCATTCATTCATTCATT]CAATTATTCAAGTCAAGTCTTAGCCTTTTAAGCTCACGACACT	GTGTTCAGGGTCTCAAATTAGCA	60.528	AGTGTCGTGAGCTTAAAAGGCTA	59.631	157
Unigene32242_sinensis_1616_3	CATTCATTCATTCATTCATTCATT	CATT(4*6)	1110	24	TGTTCAGGGTCTCAAATTAGCAATTTTTCGTACAGATATCTTTCTGTAAAGGCTTCTTGTAGCCTGGTCTACACGGTCCCTGTGTCAGC[CATTCATTCATTCATTCATTCATT]CAATTATTCAAGTCAAGTCTTAGCCTTTTAAGCTCACGACA	TGTTCAGGGTCTCAAATTAGCAA	60.989	TGTCGTGAGCTTAAAAGGCTAAG	60.082	154
Unigene32242_sinensis_1616_4	CATTCATTCATTCATTCATTCATT	CATT(4*6)	1110	24	TAAAGGCTTCTTGTAGCCTGGTCTACACGGTCCCTGTGTCAGC[CATTCATTCATTCATTCATTCATT]CAATTATTCAAGTCAAGTCTTAGCCTTTTAAGCTCACGACACTATCTAAGTCGTGGCTACTTTTTGC	TAAAGGCTTCTTGTAGCCTGGTC	61.086	GCAAAAAGTAGCCACGACTTAGA	59.965	134
Unigene32242_sinensis_1616_5	CATTCATTCATTCATTCATTCATT	CATT(4*6)	1110	24	GGTCTCAAATTAGCAATTTTTCGTACAGATATCTTTCTGTAAAGGCTTCTTGTAGCCTGGTCTACACGGTCCCTGTGTCAGC[CATTCATTCATTCATTCATTCATT]CAATTATTCAAGTCAAGTCTTAGCCTTTTAAGCTCACGACA	GGTCTCAAATTAGCAATTTTTCGT	59.918	TGTCGTGAGCTTAAAAGGCTAAG	60.082	147
Unigene32243_sinensis_1617_1	TCTCTCTCTCTC	TC(2*6)	1217	12	TTACCCCTTGGCTTAGAATAAGGATACAATTATGAAGCAAATACATGTTACAACTGTTTTAAGAGATAATGGTGATTAACATTCAG[TCTCTCTCTCTC]TATATGTTTTCTCCTTATTCAATCAACACCTGTCAATGTC	TTACCCCTTGGCTTAGAATAAGG	59.881	GACATTGACAGGTGTTGATTGAA	59.890	138
Unigene32243_sinensis_1617_2	TCTCTCTCTCTC	TC(2*6)	1217	12	TATCCTTTTACCCCTTGGCTTAGAATAAGGATACAATTATGAAGCAAATACATGTTACAACTGTTTTAAGAGATAATGGTGATTAACATTCAG[TCTCTCTCTCTC]TATATGTTTTCTCCTTATTCAATCAACACCTGTCAATGTC	TATCCTTTTACCCCTTGGCTTAG	59.881	GACATTGACAGGTGTTGATTGAA	59.890	145
[truncated: 1,466 more rows]
